# Supplementary material for: Single-cell multi-omics sequencing of mouse early embryos and embryonic stem cells
Source: Cell Res. 2017 Jun 16;27(8):967–88. doi: 10.1038/cr.2017.82 (PMC5539349; doi:10.1038/cr.2017.82)
Supplement: Supplementary information, Table S1 — Summary of single-cell Cool-seq data. [file cr201782x19.xls]

## Sheet: Merged COOL-Seq Data
Supplementary information, Table S1. Summary of single-cell Cool-seq data.
Cell type	No. of cells	File name	Total sequenced bases (Gb)	Coveraged bases (1×)	Fraction of genome covered	No.of unique WCG covered (1×)	WCG% covered (1×)	No.of unique WCG covered (2×)	WCG% covered (2×)	No.of unique WCG covered (3×)	WCG% covered (3×)	No.of unique GCH covered (1×)	GCH% covered (1×)	No.of unique GCH covered (2×)	GCH% covered (2×)	No.of unique GCH covered (3×)	GCH% covered (3×)	No. of total NDRs	No. of proximal NDRs	No. of distal NDRs	No. of nucleosome occupied regions
ESC	Bulk (4 replicates)	Merged_ES_bulk_cells	108.78	2368258564	0.892029	18331771	0.830412	15463507	0.700482	12953463	0.58678	166761981	0.833045	139558522	0.697152	115757225	0.578255	48363	20450	27913	680279
ESC	24 single cells	Merged_ES_single_cells	152.617	2060435759	0.776085	14222850	0.644282	10601553	0.48024	8033828	0.363925	128345399	0.641138	94957107	0.47435	71377945	0.356562	67168	25243	41925	826524
Sperm	Bulk (9 replicates)	Merged_Sperm_bulk_cells	46.59	2252067327	0.848265	16619545	0.75285	12548445	0.568433	9072868	0.410992	151521603	0.756913	112938292	0.564173	80415124	0.401707	/	/	/	/
Oocyte	13 single cells	Merged_Oocyte_single_cells	62.01	1570686264	0.591615	9363209	0.424145	5392092	0.244257	3020312	0.136817	83822140	0.418726	47486149	0.237213	25971320	0.129737	15386	3528	11858	92093
1st Polar body	11 single cells	Merged_1st-Pb_single_cells	61.92	1238259814	0.466403	6982525	0.316302	3909519	0.177098	1991350	0.0902063	62814817	0.313786	34791647	0.173799	17409799	0.0869691	30732	5143	25589	56306
2nd Polar body	6 single cells	Merged_2nd-Pb_single_cells	39.6	673665434	0.253743	3485469	0.157888	1560963	0.0707102	619564	0.0280657	31111593	0.155415	13779839	0.068836	5373242	0.0268415	7474	1826	5648	98119
Male pronucleus	10 single cells	Merged_Male-PN_single_cells	56.92	1342110842	0.50552	7979044	0.361443	4441907	0.201214	2417292	0.109501	70873588	0.354043	38748318	0.193564	20591867	0.102865	41912	7547	34365	164639
Female pronucleus	13 single cells	Merged_Female-PN_single_cells	72.85	1502514632	0.565938	8892388	0.402817	5125564	0.232183	2901885	0.131453	79296366	0.396118	44988846	0.224738	24930477	0.124538	49371	10073	39298	181707
Zygote	18 single cells	Merged_Zygote_single_cells	106.16	2179591071	0.820966	15300445	0.693096	11488822	0.520433	8547469	0.387192	138193727	0.690334	102815396	0.513605	75617340	0.37774	80207	19433	60774	167623
2-cell	26 single cells	Merged_2-cell_single_cells	136.04	2293888960	0.864017	16726766	0.757707	13248414	0.600141	10480187	0.474743	151570648	0.757158	119171064	0.595308	93453047	0.466836	155560	25690	129326	180239
4-cell	23 single cells	Merged_4-cell_single_cells	126.04	2180021630	0.821128	15410507	0.698081	11608130	0.525837	8745180	0.396148	139056531	0.694644	103723358	0.518141	77312278	0.386207	115537	26126	89411	300601
8-cell	36 single cells	Merged_8-cell_single_cells	269.88	2429577695	0.915	18988807	0.860175	16643121	0.753918	14506184	0.657117	172396909	0.861193	150423474	0.751427	130323399	0.651019	170396	36501	133895	1027568
Morula	22 single cells	Merged_Morular_single_cells	140.2	2261049682	0.852	16449984	0.745169	12860570	0.582572	9988503	0.45247	148484579	0.741741	114904128	0.573993	88265096	0.44092	95320	25245	70075	612482
ICM	23 single cells	Merged_ICM_single_cells	134.95	2279717599	0.858679	16694438	0.756242	13399782	0.606998	10611327	0.480683	150810325	0.753359	120065878	0.599778	94196879	0.470552	85806	26823	58983	559461
TE	21 single cells	Merged_TE_single_cells	122.11	2193074583	0.826044	15735271	0.712793	12149088	0.550342	9306517	0.421576	141563031	0.707165	108124257	0.540125	81821124	0.40873	123227	27640	95587	334459

## Sheet: Raw data_mESC
Name	No. of Cells	Genotype	Total sequenced bases (Gb)	Total sequenced reads	Total reads after trimming	Unique mapped reads	Mapping efficiency	Total bam reads	No. of genomic DNA reads	No. of λDNA reads	No. of mitochondria DNA reads
ES_bulk_cells_1	Bulk Cells	X/Y	17.5303	116868590	109806182	44798604	0.407979	31635679	27624122	3972656	38901
ES_bulk_cells_2	Bulk Cells	X/Y	32.9264	219509378	207581376	86324573	0.415859	57040565	50596446	6372061	72058
ES_bulk_cells_3	Bulk Cells	X/Y	31.104	207360072	195933540	83146722	0.424362	57018278	50752085	6199962	66231
ES_bulk_cells_4	Bulk Cells	X/Y	27.2194	181462856	172201896	74034742	0.42993	52050741	46444053	5544984	61704
ES_single_cell_1	Single Cell	X/Y	6.14221	40948076	38956998	10808252	0.277441	6429981	5306750	1118734	4497
ES_single_cell_2	Single Cell	X/Y	6.67105	44473676	42168768	11805182	0.279951	6625126	5372777	1243869	8480
ES_single_cell_3	Single Cell	X/Y	6.56347	43756482	41578232	9400305	0.226087	5765032	4684539	1074425	6068
ES_single_cell_4	Single Cell	X/Y	6.65243	44349552	42233996	9954520	0.235699	5726770	4616883	1104643	5244
ES_single_cell_5	Single Cell	X/Y	7.05405	47026980	44719482	7075810	0.158227	3947891	2832036	1112362	3493
ES_single_cell_6	Single Cell	X/Y	6.57767	43851138	41751852	12523147	0.299942	7252114	5972103	1274315	5696
ES_single_cell_7	Single Cell	X/Y	6.37601	42506700	40425686	8903033	0.220232	4634814	3393257	1236802	4755
ES_single_cell_8	Single Cell	X/Y	6.13264	40884282	38989452	12846754	0.329493	7836592	6469889	1359337	7366
ES_single_cell_9	Single Cell	X/Y	5.09008	33933866	32338078	4757716	0.147124	3456274	2700544	752823	2907
ES_single_cell_10	Single Cell	X/Y	5.73988	38265876	36503884	11148847	0.305415	6776491	5474296	1294988	7207
ES_single_cell_11	Single Cell	X/Y	5.78644	38576280	36735878	10756267	0.2928	6661862	5364287	1290404	7171
ES_single_cell_12	Single Cell	X/Y	6.21847	41456472	39366226	10947971	0.278106	6731942	5508393	1216799	6750
ES_single_cell_13	Single Cell	X/Y	5.71139	38075930	36282554	9957154	0.274434	6098870	4796833	1298395	3642
ES_single_cell_14	Single Cell	X/Y	5.84258	38950516	37021732	10323810	0.278858	6121413	4967377	1148568	5468
ES_single_cell_15	Single Cell	X/Y	6.28429	41895252	39906102	11327998	0.283866	6672198	5414311	1251751	6136
ES_single_cell_16	Single Cell	X/Y	6.59813	43987566	41793006	9125397	0.218347	4802131	3497163	1300338	4630
ES_single_cell_17	Single Cell	X/Y	6.17957	41197150	39312608	9923373	0.252422	5476835	4211161	1261867	3807
ES_single_cell_18	Single Cell	X/Y	6.41753	42783500	40157058	13481616	0.335722	7386188	5935811	1444004	6373
ES_single_cell_19	Single Cell	X/Y	6.63	44199970	41413774	12111482	0.292451	7023750	5697383	1320657	5710
ES_single_cell_20	Single Cell	X/Y	7.00931	46728742	43592182	13800363	0.316579	8083101	6762508	1313540	7053
ES_single_cell_21	Single Cell	X/Y	6.28342	41889440	39202388	11135585	0.284054	6364204	4974401	1384031	5772
ES_single_cell_22	Single Cell	X/Y	6.17661	41177374	38614214	11855333	0.30702	7097836	5780992	1312013	4831
ES_single_cell_23	Single Cell	X/Y	7.37904	49193580	45946862	14384425	0.313067	8337367	6956971	1372164	8232
ES_single_cell_24	Single Cell	X/Y	7.10032	47335496	44410448	5458142	0.122902	3570207	2763905	803412	2890
ES_10cells_1	10 Cells	X/Y	11.224	74826858	66521190	13026896	0.195831	11013667	10599230	410316	4121
ES_10cells_2	10 Cells	X/Y	11.5008	76672164	69183352	11752619	0.169876	9171792	8395975	771346	4471
ES_10cells_3	10 Cells	X/Y	8.33458	55563836	49757428	14447341	0.290355	12004211	11432708	568279	3224
ES_100cells_1	100 Cells	X/Y	19.1441	127627640	96839646	22993349	0.237437	20613349	20356243	248020	9086
ES_100cells_2	100 Cells	X/Y	9.99694	66646272	52515456	14090297	0.268308	12855144	12635925	212987	6232
ES_100cells_3	100 Cells	X/Y	12.9639	86426064	66499490	17686647	0.265967	15689276	15321933	360624	6719
ES_100cells_4	100 Cells	X/Y	13.5906	90603866	69474126	17472680	0.251499	15603157	15316698	279480	6979
ES_100cells_5	100 Cells	X/Y	9.09441	60629414	47927258	13383422	0.279244	12088399	11847426	235495	5478
ES_100cells_6	100 Cells	X/Y	11.6068	77378426	60095044	15765362	0.26234	14239816	14015813	218490	5513
ES_1000cells_1	1000 Cells	X/Y	12.4828	83218634	63828240	18467369	0.289329	13461354	12404250	1050239	6865
ES_1000cells_2	1000 Cells	X/Y	13.9351	92900910	72048344	20099341	0.27897	15044932	14070921	966395	7616
ES_1000cells_3	1000 Cells	X/Y	11.426	76173390	58913290	16588360	0.281572	12064779	11111460	946858	6461
ES_1000cells_4	1000 Cells	X/Y	13.3727	89151154	69897152	18973943	0.271455	13527105	12548433	972066	6606
ES_1000cells_5	1000 Cells	X/Y	11.3403	75602254	57396934	15664170	0.27291	11393709	10506115	882046	5548
ES_1000cells_6	1000 Cells	X/Y	12.6663	84441668	64678710	17920460	0.277069	12846071	11851951	987794	6326

## Sheet: Coverage_mESC
Name	No. of Cells	Genotype	Total sequenced bases (Gb)	Coveraged bases (1×)	Fraction of genome covered	No.of unique CG covered (1×)	CG% covered (1×)	No.of unique CG covered (2×)	CG% covered (2×)	No.of unique CG covered (3×)	CG% covered (3×)	No.of unique GC covered (1×)	GC% covered (1×)	No.of unique GC covered (2×)	GC% covered (2×)	No.of unique GC covered (3×)	GC% covered (3×)	No.of unique WCG (1×)	WCG% covered (1×)	No.of unique WCG (2×)	WCG% covered (2×)	No.of unique WCG (3×)	WCG% covered (3×)	No.of unique GCH (1×)	GCH% covered (1×)	No.of unique GCH (2×)	GCH% covered (2×)	No.of unique GCH (3×)	GCH% covered (3×)
ES_bulk_cells_1	Bulk Cells	X/Y	17.5303	1454585703	0.547885	18832882	0.441201	9713792	0.227566	5078327	0.118971	85638272	0.408982	41656959	0.198941	20590770	0.0983352	9110820	0.412712	4500854	0.203884	2260840	0.102414	81174782	0.405501	39209451	0.195867	19236539	0.0960944
ES_bulk_cells_2	Bulk Cells	X/Y	32.9264	1921320591	0.723685	26271338	0.615462	16681019	0.390789	10536278	0.246835	122670280	0.585836	74051572	0.353648	44644944	0.213211	13008779	0.589285	7985237	0.361724	4890003	0.221513	116642581	0.582678	70032906	0.349843	41990003	0.209757
ES_bulk_cells_3	Bulk Cells	X/Y	31.104	1921945245	0.723921	26158517	0.612819	16583687	0.388508	10474335	0.245384	122341771	0.584267	73938215	0.353106	44655637	0.213262	12951482	0.58669	7940723	0.359707	4867021	0.220471	116343692	0.581184	69949464	0.349426	42023862	0.209926
ES_bulk_cells_4	Bulk Cells	X/Y	27.2194	1831752747	0.689949	24816936	0.58139	15437375	0.361654	9675679	0.226673	115044419	0.549417	67838379	0.323975	40429194	0.193077	12201200	0.552703	7305929	0.330952	4420249	0.200233	109313128	0.546064	64084756	0.32013	37961805	0.189635
ES_single_cell_1	Single Cell	X/Y	6.14221	362126351	0.136399	4017465	0.0941177	1643236	0.0384963	679648	0.0159222	17566042	0.08389	6814346	0.0325432	2603268	0.0124324	1859176	0.0842189	727672	0.0329629	282859	0.0128132	16556945	0.0827087	6379068	0.0318661	2410135	0.0120396
ES_single_cell_2	Single Cell	X/Y	6.67105	367926377	0.138583	4094985	0.0959338	1695350	0.0397172	709031	0.0166106	17856493	0.0852771	7019296	0.033522	2718859	0.0129844	1899312	0.086037	755499	0.0342234	297208	0.0134632	16832057	0.084083	6573126	0.0328355	2519151	0.0125842
ES_single_cell_3	Single Cell	X/Y	6.56347	332749955	0.125334	3611430	0.0846055	1392510	0.0326225	529466	0.0124039	15988689	0.0763571	5882325	0.0280922	2087678	0.00997011	1688172	0.0764726	626459	0.028378	224573	0.0101729	15098902	0.0754252	5522592	0.0275876	1941680	0.00969949
ES_single_cell_4	Single Cell	X/Y	6.65243	306806911	0.115562	3560124	0.0834035	1481678	0.0347115	614359	0.0143927	15054105	0.0718938	5928227	0.0283114	2262636	0.0108057	1635184	0.0740723	652804	0.0295714	254478	0.0115276	14151598	0.070693	5533132	0.0276403	2087038	0.0104256
ES_single_cell_5	Single Cell	X/Y	7.05405	199507591	0.0751466	2217720	0.0519548	841982	0.0197252	324005	0.00759051	9508821	0.0454112	3399240	0.0162337	1191692	0.00569115	1013937	0.0459304	367765	0.0166594	131295	0.00594754	8944479	0.0446813	3173032	0.0158506	1097726	0.00548359
ES_single_cell_6	Single Cell	X/Y	6.57767	398838678	0.150227	4574369	0.107164	1961366	0.0459492	864712	0.0202577	19756546	0.0943512	8020439	0.0383031	3273180	0.0156317	2105797	0.0953906	862881	0.0390877	357788	0.0162075	18600754	0.0929184	7496698	0.0374491	3026476	0.0151185
ES_single_cell_7	Single Cell	X/Y	6.37601	221137427	0.0832937	2547664	0.0596845	1076240	0.0252132	457687	0.0107223	10760814	0.0513903	4310218	0.0205843	1687031	0.00805674	1156586	0.0523923	469868	0.0212846	188082	0.00851994	10107549	0.0504914	4020974	0.0200864	1555705	0.00777138
ES_single_cell_8	Single Cell	X/Y	6.13264	421004530	0.158576	4699150	0.110088	1990745	0.0466375	841808	0.0197212	20625112	0.0984992	8306654	0.03967	3262046	0.0155785	2183769	0.0989227	887208	0.0401897	353530	0.0160146	19451690	0.0971692	7783634	0.0388824	3026218	0.0151172
ES_single_cell_9	Single Cell	X/Y	5.09008	221133097	0.0832921	2585992	0.0605824	839069	0.019657	255842	0.00599365	10872418	0.0519233	3278710	0.0156581	886094	0.00423171	1169033	0.0529561	359869	0.0163017	99972	0.00452864	10205052	0.0509784	3048378	0.0152279	808279	0.00403769
ES_single_cell_10	Single Cell	X/Y	5.73988	381800036	0.143809	4294371	0.100605	1731832	0.0405719	689894	0.0161622	18727209	0.0894354	7135992	0.0340793	2601571	0.0124243	1981496	0.0897599	762792	0.0345538	282842	0.0128125	17638107	0.0881096	6671328	0.033326	2401080	0.0119944
ES_single_cell_11	Single Cell	X/Y	5.78644	363599233	0.136953	4059086	0.0950928	1629517	0.0381749	651247	0.0152569	17709932	0.0845772	6685598	0.0319284	2432225	0.0116156	1872032	0.0848013	715408	0.0324073	265093	0.0120085	16682876	0.0833378	6248112	0.0312119	2242815	0.0112038
ES_single_cell_12	Single Cell	X/Y	6.21847	378316216	0.142497	4308264	0.10093	1760768	0.0412498	714829	0.0167464	18634248	0.0889914	7156905	0.0341792	2636017	0.0125888	1971547	0.0893092	766193	0.0347078	287852	0.0130394	17531276	0.0875759	6677697	0.0333578	2424391	0.0121108
ES_single_cell_13	Single Cell	X/Y	5.71139	332996913	0.125427	3951055	0.0925619	1574702	0.0368908	619741	0.0145188	16740905	0.0799494	6275868	0.0299716	2251265	0.0107513	1802810	0.0816656	685297	0.0310433	250157	0.0113319	15728512	0.0785704	5848907	0.0292177	2069206	0.0103365
ES_single_cell_14	Single Cell	X/Y	5.84258	320040038	0.120546	3690756	0.0864639	1524083	0.0357049	611927	0.0143357	15781284	0.0753666	6177252	0.0295007	2273709	0.0108585	1694931	0.0767788	670497	0.0303729	251600	0.0113972	14843524	0.0741495	5769718	0.0288221	2097781	0.0104793
ES_single_cell_15	Single Cell	X/Y	6.28429	376280449	0.14173	4168744	0.0976617	1671196	0.0391513	643106	0.0150661	18339542	0.087584	6993018	0.0333965	2487703	0.0118805	1940784	0.0879157	746804	0.0338295	269062	0.0121883	17296152	0.0864014	6552778	0.0327338	2305740	0.0115181
ES_single_cell_16	Single Cell	X/Y	6.59813	228810487	0.0861838	2494150	0.0584308	969153	0.0227045	367789	0.00861624	10842870	0.0517822	4004217	0.0191229	1397666	0.00667482	1152101	0.0521891	430510	0.0195017	152745	0.00691921	10214091	0.0510236	3748011	0.0187229	1293344	0.00646078
ES_single_cell_17	Single Cell	X/Y	6.17957	269675240	0.101576	3180001	0.0744983	1332004	0.031205	545118	0.0127706	13384811	0.0639217	5294967	0.0252871	1982632	0.00946844	1441617	0.0653039	578397	0.0262008	221132	0.0100171	12567613	0.0627804	4935680	0.0246557	1824689	0.00911507
ES_single_cell_18	Single Cell	X/Y	6.41753	371330293	0.139865	4392853	0.102912	1896719	0.0444347	823505	0.0192924	18648631	0.0890601	7653341	0.03655	3092065	0.0147668	2013866	0.0912262	833584	0.0377606	340749	0.0154356	17527016	0.0875546	7142048	0.0356775	2854303	0.0142584
ES_single_cell_19	Single Cell	X/Y	6.63	370709215	0.139631	4254136	0.0996622	1778102	0.0416558	749059	0.0175483	18332689	0.0875513	7253284	0.0346395	2818367	0.0134597	1956716	0.0886374	782182	0.0354321	308899	0.0139928	17249255	0.0861671	6774927	0.0338435	2601567	0.0129959
ES_single_cell_20	Single Cell	X/Y	7.00931	427026926	0.160844	4785112	0.112101	2062457	0.0483175	904177	0.0211823	20926429	0.0999382	8524445	0.0407101	3453577	0.0164932	2209645	0.100095	908535	0.0411558	372433	0.0168709	19712806	0.0984736	7969241	0.0398096	3190719	0.015939
ES_single_cell_21	Single Cell	X/Y	6.28342	309881177	0.11672	3702276	0.0867337	1550586	0.0363258	651503	0.0152629	15539027	0.0742096	6145138	0.0293473	2362118	0.0112807	1679028	0.0760584	672051	0.0304433	264209	0.0119684	14581240	0.0728393	5721503	0.0285813	2170738	0.0108437
ES_single_cell_22	Single Cell	X/Y	6.17661	363927557	0.137077	4417260	0.103484	1878405	0.0440057	815363	0.0191016	18474402	0.0882281	7386052	0.0352735	2936327	0.014023	2004971	0.0908233	813010	0.0368286	329687	0.0149345	17332477	0.0865828	6871289	0.0343249	2695572	0.0134655
ES_single_cell_23	Single Cell	X/Y	7.37904	438944997	0.165333	4955081	0.116083	2117814	0.0496143	922116	0.0216025	21656501	0.103425	8756344	0.0418176	3524185	0.0168304	2290106	0.10374	934138	0.0423156	381100	0.0172635	20403827	0.101925	8188476	0.0409048	3258254	0.0162763
ES_single_cell_24	Single Cell	X/Y	7.10032	203135251	0.076513	2433152	0.0570018	822001	0.0192571	283603	0.00664401	10050730	0.0479992	3149613	0.0150416	972963	0.00464657	1087430	0.0492596	347314	0.015733	110451	0.00500333	9409409	0.0470039	2918168	0.0145774	885503	0.00442345
ES_10cells_1	10 Cells	X/Y	11.224	781603155	0.294399	9273381	0.217249	3557106	0.0833328	1449725	0.0339629	41575732	0.198553	15080787	0.0720212	5836480	0.0278732	4321486	0.195759	1565542	0.0709176	604458	0.0273814	39310269	0.196371	14152416	0.0706971	5434999	0.0271501
ES_10cells_2	10 Cells	X/Y	11.5008	675842048	0.254563	8007083	0.187583	2762658	0.0647212	987066	0.0231241	35807464	0.171005	11734312	0.0560395	4005706	0.01913	3731197	0.16902	1219910	0.0552608	415247	0.0188103	33855119	0.16912	11018992	0.0550444	3736627	0.018666
ES_10cells_3	10 Cells	X/Y	8.33458	804445667	0.303003	10062567	0.235737	4100715	0.096068	1818765	0.0426085	44147579	0.210835	16766619	0.0800722	6961916	0.033248	4634995	0.209961	1767265	0.0800554	736736	0.0333734	41657444	0.208096	15673501	0.0782956	6444665	0.0321937
ES_100cells_1	100 Cells	X/Y	19.1441	1016783128	0.382982	13285629	0.311244	6968339	0.163248	3623153	0.0848801	58515736	0.279453	28864623	0.137849	13934799	0.0665483	6083336	0.275569	2997490	0.135783	1454906	0.0659059	55146313	0.275478	26955300	0.134653	12859099	0.0642365
ES_100cells_2	100 Cells	X/Y	9.99694	781897276	0.29451	10002607	0.234332	4531585	0.106162	1926350	0.0451289	43432554	0.207421	18428000	0.0880065	7212564	0.034445	4541622	0.205731	1931185	0.0874809	762751	0.0345519	40862006	0.204122	17167818	0.0857603	6628632	0.0331127
ES_100cells_3	100 Cells	X/Y	12.9639	882470645	0.332392	11150034	0.261213	5305112	0.124284	2422097	0.0567428	49228715	0.235101	22087226	0.105482	9397417	0.0448792	5094470	0.230775	2277059	0.103149	969249	0.0439061	46399223	0.231783	20633940	0.103075	8678244	0.0433514
ES_100cells_4	100 Cells	X/Y	13.5906	870074871	0.327723	11110478	0.260287	5330701	0.124883	2525108	0.0591561	48644087	0.232309	21835111	0.104278	9541555	0.0455675	5050788	0.228796	2265098	0.102607	995887	0.0451127	45808329	0.228831	20360001	0.101707	8781030	0.0438648
ES_100cells_5	100 Cells	X/Y	9.09441	769304475	0.289767	9641712	0.225878	4153051	0.0972941	1729390	0.0405147	42232697	0.20169	17042941	0.0813918	6563065	0.0313432	4386945	0.198724	1768592	0.0801156	684096	0.0309889	39785510	0.198745	15903039	0.0794422	6048791	0.0302162
ES_100cells_6	100 Cells	X/Y	11.6068	828981834	0.312245	10613109	0.248635	4968329	0.116394	2307193	0.0540509	46270527	0.220974	20175192	0.0963505	8581322	0.0409818	4797188	0.217308	2091015	0.094721	895120	0.0405481	43547512	0.217538	18788399	0.0938558	7877711	0.0393524
ES_1000cells_1	1000 Cells	X/Y	12.4828	757134956	0.285183	9701201	0.227271	4432735	0.103846	1851279	0.0433702	42085371	0.200987	18085190	0.0863693	6936617	0.0331271	4386550	0.198707	1883700	0.0853298	728665	0.0330078	39571842	0.197678	16843223	0.0841388	6367730	0.0318094
ES_1000cells_2	1000 Cells	X/Y	13.9351	843807234	0.317829	10744966	0.251724	4964867	0.116313	2122919	0.0497339	47105194	0.22496	20543271	0.0981083	8160227	0.0389707	4920608	0.222899	2145498	0.097189	856125	0.0387817	44360224	0.221598	19175346	0.0957887	7522412	0.0375775
ES_1000cells_3	1000 Cells	X/Y	11.426	709483873	0.267234	9007196	0.211013	3948206	0.0924952	1563707	0.0366332	39056510	0.186522	16067574	0.0767338	5860952	0.0279901	4074708	0.18458	1678678	0.0760425	616646	0.0279335	36721411	0.183439	14959341	0.074728	5379157	0.0268711
ES_1000cells_4	1000 Cells	X/Y	13.3727	742275244	0.279586	9705088	0.227362	4546123	0.106503	1980696	0.046402	41578914	0.198568	18176575	0.0868057	7246965	0.0346093	4374144	0.198145	1923744	0.0871438	777249	0.0352086	39036184	0.195002	16884495	0.084345	6627267	0.0331059
ES_1000cells_5	1000 Cells	X/Y	11.3403	677709162	0.255266	8583400	0.201085	3707501	0.0868561	1406092	0.0329407	37178581	0.177553	15107762	0.07215	5282542	0.0252278	3875310	0.175548	1578142	0.0714884	554982	0.0251402	34943551	0.174557	14066015	0.0702655	4847844	0.024217
ES_1000cells_6	1000 Cells	X/Y	12.6663	739520445	0.278548	9420558	0.220697	4204805	0.0985066	1694164	0.0396894	40923555	0.195438	17194741	0.0821168	6387214	0.0305034	4275689	0.193685	1798129	0.0814536	674042	0.0305335	38487013	0.192258	16019607	0.0800245	5868815	0.0293171

## Sheet: Raw data_ctmESC
Name	No. of Cells	Genotype	Total sequenced bases (Gb)	Total sequenced reads	Total reads after trimming	Unique mapped reads	Mapping efficiency	Total bam reads	No. of genomic DNA reads	No. of λDNA reads	No. of mitochondria DNA reads
ctES_single_cell_1	Single Cell	X/Y	5.02453	33496882	27543484	4548612	0.165143	2340698	1676557	658292	5849
ctES_single_cell_2	Single Cell	X/Y	4.56181	30412056	23858206	3574200	0.14981	1700968	1101674	594919	4375
ctES_single_cell_3	Single Cell	X/Y	5.32236	35482426	32074982	7539643	0.235063	4728811	4022880	694916	11015
ctES_single_cell_4	Single Cell	X/Y	6.11517	40767824	37104252	11381370	0.30674	7903015	7285530	603920	13565
ctES_single_cell_5	Single Cell	X/Y	7.13346	47556430	41329916	9612752	0.232586	5249684	4397256	839920	12508
ctES_single_cell_6	Single Cell	X/Y	5.56479	37098584	31367330	5971234	0.190365	3317921	2660163	651835	5923
ctES_single_cell_7	Single Cell	X/Y	6.07663	40510892	33665572	5570474	0.165465	2603607	1806351	790504	6752
ctES_single_cell_8	Single Cell	X/Y	5.45677	36378460	30708722	6723600	0.218948	3853747	3094251	750910	8586
ctES_single_cell_9	Single Cell	X/Y	6.66644	44442942	33952972	5716995	0.16838	2612849	1870412	738765	3672
ctES_single_cell_10	Single Cell	X/Y	3.50693	23379520	22799474	6362919	0.279082	1548531	1323160	223653	1718

## Sheet: Coverage_ctmESC
Name	No. of Cells	Genotype	Total sequenced bases (Gb)	Coveraged bases (1×)	Fraction of genome covered	No.of unique WCG covered (1×)	WCG% covered (1×)	No.of unique WCG covered (2×)	WCG% covered (2×)	No.of unique WCG covered (3×)	WCG% covered (3×)	No.of unique GCH covered (1×)	GCH% covered (1×)	No.of unique GCH covered (2×)	GCH% covered (2×)	No.of unique GCH covered (3×)	GCH% covered (3×)
ctES_single_cell_1	Single Cell	X/Y	5.02453	134297929	0.0505847	638646	0.0289301	243254	0.0110192	66702	0.00302154	5604587	0.0279972	2140398	0.0106922	576320	0.00287895
ctES_single_cell_2	Single Cell	X/Y	4.56181	89857175	0.0338456	385485	0.0174621	146166	0.00662118	37890	0.00171638	3520885	0.0175883	1337770	0.00668271	341958	0.00170822
ctES_single_cell_3	Single Cell	X/Y	5.32236	329759006	0.124207	1478896	0.0669926	539053	0.0244186	134437	0.00608987	13561634	0.0677459	4956085	0.0247577	1232334	0.00615601
ctES_single_cell_4	Single Cell	X/Y	6.11517	571356264	0.215207	2738573	0.124055	1031483	0.0467252	296667	0.0134387	24666966	0.123222	9299563	0.0464551	2651134	0.0132435
ctES_single_cell_5	Single Cell	X/Y	7.13346	347369485	0.13084	1599126	0.0724389	616102	0.0279088	174347	0.00789776	14320741	0.071538	5533495	0.0276421	1553171	0.00775873
ctES_single_cell_6	Single Cell	X/Y	5.56479	216801604	0.0816606	996847	0.0451562	374151	0.0169487	97585	0.00442051	8968339	0.0448005	3375162	0.0168603	875489	0.00437343
ctES_single_cell_7	Single Cell	X/Y	6.07663	144103080	0.0542779	622845	0.0282143	240148	0.0108785	64969	0.00294303	5709071	0.0285192	2206751	0.0110236	587672	0.00293566
ctES_single_cell_8	Single Cell	X/Y	5.45677	253957083	0.0956556	1134738	0.0514026	419524	0.019004	104976	0.00475531	10337536	0.0516402	3836659	0.0191657	956153	0.00477638
ctES_single_cell_9	Single Cell	X/Y	6.66644	144454755	0.0544104	673128	0.0304921	276266	0.0125146	82155	0.00372154	6010258	0.0300237	2467003	0.0123237	727571	0.00363452
ctES_single_cell_10	Single Cell	X/Y	3.50693	97676913	0.036791	443081	0.0200712	182778	0.00827967	64183	0.00290743	3859881	0.0192817	1602889	0.00800709	555934	0.00277712

## Sheet: Raw data_Mouse Embryo
Name	No. of Cells	Genotype	Total sequenced bases (Gb)	Total sequenced reads	Total reads after trimming	Unique mapped reads	Mapping efficiency	Total bam reads	No. of genomic DNA reads	No. of λDNA reads	No. of mitochondria DNA reads
Sperm_bulk_cells_1_rep1	Bulk Cells	X and Y	4.97776	33185056	31422954	11073221	0.352393	10052793	9973403	79344	46
Sperm_bulk_cells_1_rep2	Bulk Cells	X and Y	5.08192	33879434	32165284	11258874	0.350032	10121520	10045145	76332	43
Sperm_bulk_cells_1_rep3	Bulk Cells	X and Y	4.8089	32059330	30313756	10416970	0.343638	9476619	9403984	72575	60
Sperm_bulk_cells_2_rep1	Bulk Cells	X and Y	4.99367	33291114	31535648	10691149	0.339018	9650505	9594985	55475	45
Sperm_bulk_cells_2_rep2	Bulk Cells	X and Y	5.3128	35418648	33553150	11150461	0.332322	10070185	10008974	61173	38
Sperm_bulk_cells_2_rep3	Bulk Cells	X and Y	5.75515	38367698	36346188	12432782	0.342066	11113237	11046494	66705	38
Sperm_bulk_cells_3_rep1	Bulk Cells	X and Y	5.63981	37598720	35686030	12095919	0.338954	10921544	10853040	68456	48
Sperm_bulk_cells_3_rep2	Bulk Cells	X and Y	5.03388	33559214	31789666	10801484	0.33978	9749483	9693162	56281	40
Sperm_bulk_cells_3_rep3	Bulk Cells	X and Y	4.98855	33256996	31560008	10592801	0.33564	9585936	9528994	56890	52
Oocyte_single_cell_1	Single Cell	X/X	5.12441	34162752	30510266	6775112	0.22206	3807260	3373522	133487	300251
Oocyte_single_cell_2	Single Cell	X/X	3.04459	20297292	17381440	2962938	0.170466	1689850	1441786	67124	180940
Oocyte_single_cell_3	Single Cell	X/X	3.00608	20040504	16515768	3270308	0.198011	1941013	1675216	78922	186875
Oocyte_single_cell_4	Single Cell	X/X	4.43756	29583732	27518244	3534226	0.128432	2553742	2146857	110411	296474
Oocyte_single_cell_5	Single Cell	X/X	5.23381	34892048	32488254	6980764	0.21487	4236570	3656211	182701	397658
Oocyte_single_cell_6	Single Cell	X/X	2.58696	17246390	15745106	2187909	0.138958	1632485	1299122	93062	240301
Oocyte_single_cell_7	Single Cell	X/X	6.02802	40186768	36189776	7594614	0.209855	4960622	4333882	207721	419019
Oocyte_single_cell_8	Single Cell	X/X	6.3169	42112636	39180292	6358876	0.162298	3731594	3215991	173313	342290
Oocyte_single_cell_9	Single Cell	X/X	4.59385	30625696	27288140	4814669	0.176438	3104525	2697545	135408	271572
Oocyte_single_cell_10	Single Cell	X/X	5.64782	37652102	33703120	6910409	0.205038	4311405	3777410	181881	352114
Oocyte_single_cell_11	Single Cell	X/X	5.05395	40324248	36100492	4864204	0.134741	3646102	3197592	157602	290908
Oocyte_single_cell_12	Single Cell	X/X	4.8949	38609212	34808816	5268810	0.151364	3882315	3417206	153506	311603
Oocyte_single_cell_13	Single Cell	X/X	6.04538	40302518	37090406	5738275	0.15471	3816975	3393707	137613	285655
1st-Pb_single_cell_1	Single Cell	X/X	7.12269	47484586	43144186	7437891	0.172396	4381516	3942726	436543	2247
1st-Pb_single_cell_2	Single Cell	X/X	5.90638	39375898	36274560	5224766	0.144034	2995201	2440329	550098	4774
1st-Pb_single_cell_3	Single Cell	X/X	6.32348	42156558	39526046	5425559	0.137265	3208400	2725286	477913	5201
1st-Pb_single_cell_4	Single Cell	X/X	5.06396	33759748	30479202	5401999	0.177236	2841239	2346493	475809	18937
1st-Pb_single_cell_5	Single Cell	X/X	4.6936	31290696	26800502	4268014	0.159251	2291490	1772557	515907	3026
1st-Pb_single_cell_6	Single Cell	X/X	5.21394	34759632	30365494	4732943	0.155866	2690224	2225109	452393	12722
1st-Pb_single_cell_7	Single Cell	X/X	4.95448	33029880	30455988	3990194	0.131015	2646757	2217085	422646	7026
1st-Pb_single_cell_8	Single Cell	X/X	5.82981	38865424	35852940	4330566	0.120787	2637037	2008371	610835	17831
1st-Pb_single_cell_9	Single Cell	X/X	5.9176	39450636	35689304	4439668	0.124398	2534822	1884357	643260	7205
1st-Pb_single_cell_10	Single Cell	X/X	5.34623	35641520	32237172	4515396	0.140068	2540665	2009851	527809	3005
1st-Pb_single_cell_11	Single Cell	X/X	5.55192	37012830	36013752	5937287	0.164862	1607679	1399260	195130	13289
2nd-Pb_single_cell_1	Single Cell	X	8.71999	58133288	51101200	3606594	0.0705775	2807669	2653554	151130	2985
2nd-Pb_single_cell_2	Single Cell	X	6.60515	44034324	38232756	5256983	0.137499	2892462	2746919	137013	8530
2nd-Pb_single_cell_3	Single Cell	X	6.35122	42341438	38451926	3449967	0.0897216	2444297	2271121	154589	18587
2nd-Pb_single_cell_4	Single Cell	X	6.79472	45298104	40294260	1908097	0.0473541	1164356	1049920	106393	8043
2nd-Pb_single_cell_5	Single Cell	X	5.43945	36262970	33238170	2521494	0.0758614	1739456	1627148	109293	3015
2nd-Pb_single_cell_6	Single Cell	X	5.69204	37946950	35021818	2171925	0.0620163	1524574	1385606	132095	6873
Male-PN_single_cell_1	Single Cell	X	5.6102	37401354	34292178	5117099	0.149221	3707232	3456372	212503	38357
Male-PN_single_cell_2	Single Cell	X	5.71609	38107280	34702082	4635226	0.133572	3258805	2912754	215708	130343
Male-PN_single_cell_3	Single Cell	Y	5.69472	37964798	35625216	5580286	0.156639	3304629	3114795	178361	11473
Male-PN_single_cell_4	Single Cell	Y	6.96823	46454834	42314514	6955149	0.164368	5091107	4836468	200996	53643
Male-PN_single_cell_5	Single Cell	Y	5.76129	38408596	35129052	3671244	0.104507	2348979	2195888	125501	27590
Male-PN_single_cell_6	Single Cell	X	6.28674	41911632	38081774	5065648	0.13302	3516381	3277268	171893	67220
Male-PN_single_cell_7	Single Cell	Y	5.60753	37383556	33993868	4255629	0.125188	3040588	2822048	155826	62714
Male-PN_single_cell_8	Single Cell	X	4.02198	26813208	24727484	3838202	0.15522	2808270	2646861	151381	10028
Male-PN_single_cell_9	Single Cell	Y	5.56632	37108794	34735948	4357246	0.125439	2558554	2369601	165450	23503
Male-PN_single_cell_10	Single Cell	Y	5.68371	37891422	33561932	3882684	0.115687	2591091	2323815	148688	118588
Female-PN_single_cell_1	Single Cell	X	5.47475	36498318	33021718	4315736	0.130694	3094542	2868927	180601	45014
Female-PN_single_cell_2	Single Cell	X	5.1086	34057324	31266656	4479097	0.143255	3284897	2992796	211863	80238
Female-PN_single_cell_3	Single Cell	X	6.1709	41139334	38027538	5105383	0.134255	2854760	2672793	151925	30042
Female-PN_single_cell_4	Single Cell	X	5.40755	36050314	32363380	5131540	0.15856	3428954	3224995	169049	34910
Female-PN_single_cell_5	Single Cell	X	5.49844	36656294	33963812	3906694	0.115025	2595283	2346516	183942	64825
Female-PN_single_cell_6	Single Cell	X	4.79781	31985394	29046340	3824224	0.131659	2709593	2464291	225743	19559
Female-PN_single_cell_7	Single Cell	X	6.48781	43252042	39967262	5137508	0.128543	3460367	3264590	160595	35182
Female-PN_single_cell_8	Single Cell	X	5.75053	44391826	39877000	3894547	0.097664	3159751	2947502	150215	62034
Female-PN_single_cell_9	Single Cell	X	5.94675	39644996	34420616	4567540	0.132698	3144146	2879315	247127	17704
Female-PN_single_cell_10	Single Cell	X	5.47095	36472972	33668188	3462703	0.102848	2340029	2121339	204432	14258
Female-PN_single_cell_11	Single Cell	X	6.18685	41245670	38106204	4891622	0.128368	3368445	3187388	151595	29462
Female-PN_single_cell_12	Single Cell	X	6.23275	41551674	37618340	6124887	0.162817	4185046	3981694	176710	26642
Female-PN_single_cell_13	Single Cell	X	4.3204	34171040	30789626	2741909	0.089053	2222679	2026238	154260	42181
Zygote_single_cell_1	Single Cell	X/Y	6.93732	46248778	40933274	8505438	0.207788	5750301	5220892	177697	351712
Zygote_single_cell_2	Single Cell	X/X	6.86598	45773210	39504082	11643058	0.294731	6511234	6025219	153356	332659
Zygote_single_cell_3	Single Cell	X/Y	5.8595	39063328	34257808	10211062	0.298065	6482924	5877997	185181	419746
Zygote_single_cell_4	Single Cell	X/Y	6.23642	41576154	35818856	10649577	0.297318	6887528	6355738	166395	365395
Zygote_single_cell_5	Single Cell	X/X	6.26324	41754942	34641096	9880104	0.285213	6436587	5962546	143223	330818
Zygote_single_cell_6	Single Cell	X/X	2.6112	17407974	16185344	3992829	0.246694	2993354	2629864	99600	263890
Zygote_single_cell_7	Single Cell	X/Y	5.89011	39267422	36056196	9207122	0.255355	6283531	5766631	157016	359884
Zygote_single_cell_8	Single Cell	X/Y	5.56272	37084780	34714298	8853124	0.255028	6160468	5600161	167332	392975
Zygote_single_cell_9	Single Cell	X/Y	5.47956	36530392	34079562	8722908	0.255957	6204434	5558844	209356	436234
Zygote_single_cell_10	Single Cell	X/X	6.23398	41559878	38693970	9205025	0.237893	6322047	5694672	196107	431268
Zygote_single_cell_11	Single Cell	X/X	7.21732	48115492	43431950	9717105	0.223732	5926086	5481253	134551	310282
Zygote_single_cell_12	Single Cell	X/Y	5.56477	37098458	33567820	9161893	0.272937	6610246	6048951	174138	387157
Zygote_single_cell_13	Single Cell	X/Y	5.81851	38790044	36082832	9269902	0.256906	6339783	5762580	187156	390047
Zygote_single_cell_14	Single Cell	X/X	6.8496	45663984	40890752	10575176	0.25862	7166814	6590471	171896	404447
Zygote_single_cell_15	Single Cell	X/X	6.25748	41716524	38473134	8748049	0.227381	6453443	5983620	176997	292826
Zygote_single_cell_16	Single Cell	X/X	4.58901	36247166	32548822	8218896	0.25251	6612616	6093615	170506	348495
Zygote_single_cell_17	Single Cell	X/Y	5.08634	39906632	35746332	5947425	0.166379	4691333	4391277	114190	185866
Zygote_single_cell_18	Single Cell	X/Y	6.83441	45562704	42384792	8780317	0.207157	6098954	5700668	136184	262102
2-Cell_embryo1_single_cell_1	Single Cell	X/X	3.48775	23251650	19527456	6127319	0.31378	3956280	3747588	109035	99657
2-Cell_embryo1_single_cell_2	Single Cell	X/X	5.794	38626688	33832622	9882735	0.292107	7748878	7414170	175139	159569
2-Cell_embryo2_single_cell_1	Single Cell	X/X	5.91152	39410112	34346552	9626621	0.280279	5486387	5156301	164024	166062
2-Cell_embryo2_single_cell_2	Single Cell	X/X	2.88065	19204316	16365448	4673170	0.285551	3107522	2949711	93029	64782
2-Cell_embryo3_single_cell_1	Single Cell	X/Y	6.13311	40887414	38233872	9441026	0.246928	6959424	6716320	145531	97573
2-Cell_embryo4_single_cell_1	Single Cell	X/Y	4.78364	31890908	29483000	4868459	0.165128	3917184	3695635	106582	114967
2-Cell_embryo4_single_cell_2	Single Cell	X/Y	5.03982	33598792	31554106	7292158	0.2311	5629663	5348171	150138	131354
2-Cell_embryo5_single_cell_1	Single Cell	X/X	5.35422	35694830	32767924	8904243	0.271737	6692373	6376322	165883	150168
2-Cell_embryo5_single_cell_2	Single Cell	X/X	5.70994	38066242	34950720	9917884	0.283768	7454156	7056836	175629	221691
2-Cell_embryo6_single_cell_1	Single Cell	X/X	5.3866	35910642	33324886	8558961	0.256834	6047694	5673342	159060	215292
2-Cell_embryo7_single_cell_1	Single Cell	X/X	6.30851	42056720	37231018	6514027	0.174962	4550581	4290216	141370	118995
2-Cell_embryo8_single_cell_1	Single Cell	X/X	5.14315	40047646	35463350	7042766	0.198593	5482692	5248613	134358	99721
2-Cell_embryo8_single_cell_2	Single Cell	X/X	4.57578	36430536	32580566	4410093	0.13536	3547864	3306445	99030	142389
2-Cell_embryo9_single_cell_1	Single Cell	X/Y	5.30081	35338752	32905642	8212718	0.249584	6650374	6331463	152465	166446
2-Cell_embryo9_single_cell_2	Single Cell	X/Y	5.17587	34505780	31522024	6785166	0.215252	4986954	4767616	110249	109089
2-Cell_embryo10_single_cell_1	Single Cell	X/Y	5.59373	37291534	34532584	8240747	0.238637	6628165	6315035	146828	166302
2-Cell_embryo10_single_cell_2	Single Cell	X/Y	5.37252	35816780	32805586	7591758	0.231417	6148870	5838391	156480	153999
2-Cell_embryo11_single_cell_1	Single Cell	X/X	5.45102	36340108	33702806	6911954	0.205085	5856122	5570857	135352	149913
2-Cell_embryo11_single_cell_2	Single Cell	X/X	6.06047	40403110	37433292	8464093	0.226111	6940373	6588750	157193	194430
2-Cell_embryo12_single_cell_1	Single Cell	X/Y	5.86699	39113250	36156392	8113297	0.224395	6814013	6498502	146541	168970
2-Cell_embryo12_single_cell_2	Single Cell	X/Y	5.62654	37510236	34780600	8325456	0.239371	6801113	6454884	127745	218484
2-Cell_embryo13_single_cell_1	Single Cell	X/Y	4.28847	28589798	26340890	4109906	0.156028	3616949	3422337	95360	99252
2-Cell_embryo13_single_cell_2	Single Cell	X/Y	5.07292	33819438	31239028	6442940	0.206246	5448968	5150298	141286	157384
2-Cell_embryo14_single_cell_1	Single Cell	X/X	5.27705	35180308	32715912	6061435	0.185275	5102963	4783369	130075	189519
2-Cell_embryo14_single_cell_2	Single Cell	X/X	4.93867	32924498	30756296	7430158	0.241582	6331385	6071417	156277	103691
2-Cell_embryo15_single_cell_1	Single Cell	X/Y	5.5089	36726028	34203728	7992391	0.23367	6572383	6259988	148176	164219
4-Cell_embryo1_single_cell_1	Single Cell	X/Y	3.22909	21527250	16969698	4755769	0.280251	2882722	2733641	75130	73951
4-Cell_embryo1_single_cell_2	Single Cell	X/Y	6.95828	46388534	38316898	9276679	0.242104	5323169	5104982	148999	69188
4-Cell_embryo1_single_cell_3	Single Cell	X/Y	6.50559	43370608	36302322	8373941	0.230672	6637862	6413649	136338	87875
4-Cell_embryo2_single_cell_1	Single Cell	X/X	5.50448	36696522	31721520	7598242	0.23953	4995459	4803417	114424	77618
4-Cell_embryo2_single_cell_2	Single Cell	X/X	5.29118	35274542	31208426	7132804	0.228554	4874691	4624949	122936	126806
4-Cell_embryo2_single_cell_3	Single Cell	X/X	4.64742	30982806	28878540	7115317	0.246388	5267131	5002059	123911	141161
4-Cell_embryo3_single_cell_1	Single Cell	X/Y	6.16887	41125808	37287494	6471082	0.173546	5129757	4877956	133632	118169
4-Cell_embryo3_single_cell_2	Single Cell	X/Y	4.67848	31189868	28701538	6092541	0.212272	4908826	4651001	119144	138681
4-Cell_embryo3_single_cell_3	Single Cell	X/Y	4.39049	29269956	27481762	4791450	0.17435	3654628	3507576	96890	50162
4-Cell_embryo4_single_cell_1	Single Cell	X/X	5.94361	39624074	35237768	8681596	0.246372	6344775	6129457	130810	84508
4-Cell_embryo5_single_cell_1	Single Cell	X/X	5.48456	36563718	33778676	7489517	0.221723	5557378	5344936	129764	82678
4-Cell_embryo6_single_cell_1	Single Cell	X/X	5.24419	34961240	32044258	7065698	0.220498	5613161	5355687	160823	96651
4-Cell_embryo6_single_cell_2	Single Cell	X/X	5.35561	35704062	32237346	7190803	0.223058	5960208	5702885	150198	107125
4-Cell_embryo6_single_cell_3	Single Cell	X/X	5.46129	36408594	32803598	7527509	0.229472	5786198	5533483	133655	119060
4-Cell_embryo6_single_cell_4	Single Cell	X/X	6.08847	40589780	36909988	6917093	0.187404	5544631	5274791	169153	100687
4-Cell_embryo7_single_cell_1	Single Cell	X/Y	6.03773	40251558	36896720	6198654	0.168	4909338	4588184	188951	132203
4-Cell_embryo7_single_cell_2	Single Cell	X/Y	5.49337	36622462	33534482	6537274	0.194942	5284276	4970298	170996	142982
4-Cell_embryo7_single_cell_3	Single Cell	X/Y	5.97483	39832228	36328004	6384144	0.175736	5202648	4897293	177147	128208
4-Cell_embryo7_single_cell_4	Single Cell	X/Y	4.87748	32516548	29585236	4981088	0.168364	4060490	3794959	147085	118446
4-Cell_embryo8_single_cell_1	Single Cell	X/Y	5.53536	36902432	33893000	5523390	0.162966	4503639	4216482	158216	128941
4-Cell_embryo8_single_cell_2	Single Cell	X/Y	5.05757	33717118	30695634	5633644	0.183532	4173709	3995665	119224	58820
4-Cell_embryo8_single_cell_3	Single Cell	X/Y	6.52867	43524456	39840430	7075304	0.177591	5705608	5381148	184511	139949
4-Cell_embryo8_single_cell_4	Single Cell	X/Y	5.58782	37252164	34093750	5549147	0.162761	4494077	4208836	170046	115195
8-Cell_embryo1_single_cell_1	Single Cell	X/Y	5.50029	36668602	34417266	7643234	0.222076	5529527	5333794	136875	58858
8-Cell_embryo1_single_cell_2	Single Cell	X/Y	5.21928	34795180	31888766	8031529	0.251861	6186862	5949681	158417	78764
8-Cell_embryo1_single_cell_3	Single Cell	X/Y	4.84237	32282468	29855528	4215358	0.141192	3124287	2964050	107531	52706
8-Cell_embryo1_single_cell_4	Single Cell	X/Y	6.76358	45090536	41617742	9388171	0.225581	4999789	4805333	129658	64798
8-Cell_embryo2_single_cell_1	Single Cell	X/X	4.6208	30805354	27458354	7340264	0.267324	5436249	5261973	118106	56170
8-Cell_embryo2_single_cell_2	Single Cell	X/X	5.20144	34676270	31575124	7480747	0.236919	5536351	5342582	137305	56464
8-Cell_embryo2_single_cell_3	Single Cell	X/X	6.50805	43386992	39253470	9280534	0.236426	6887647	6658043	156029	73575
8-Cell_embryo2_single_cell_4	Single Cell	X/X	4.41664	35116732	31901616	7293007	0.228609	5870427	5704522	131343	34562
8-Cell_embryo3_single_cell_1	Single Cell	X/Y	5.57818	37187872	34301644	3991547	0.116366	3439118	3332975	87080	19063
8-Cell_embryo3_single_cell_2	Single Cell	X/Y	4.8998	32665312	30301462	5547462	0.183076	4534170	4358276	128272	47622
8-Cell_embryo3_single_cell_3	Single Cell	X/Y	5.25523	35034868	32403756	6071204	0.187361	5047235	4885176	114732	47327
8-Cell_embryo3_single_cell_4	Single Cell	X/Y	5.35231	35682094	32740380	6505186	0.19869	5296959	5111254	118219	67486
8-Cell_embryo3_single_cell_5	Single Cell	X/Y	5.81938	38795896	35844100	7240637	0.202004	5957248	5766458	142728	48062
8-Cell_embryo3_single_cell_6	Single Cell	X/Y	5.21133	34742214	31393558	4439177	0.141404	3833134	3702913	85104	45117
8-Cell_embryo3_single_cell_7	Single Cell	X/Y	5.44934	36328956	33744770	7099917	0.210401	5926452	5742167	132660	51625
8-Cell_embryo3_single_cell_8	Single Cell	X/Y	5.71017	38067822	35276594	7242676	0.205311	6049741	5859561	141448	48732
8-Cell_embryo4_single_cell_1	Single Cell	X/Y	5.74856	38323720	35539018	6771389	0.190534	5622156	5427753	123740	70663
8-Cell_embryo4_single_cell_2	Single Cell	X/Y	5.41883	36125562	33354712	4892920	0.146694	4161625	4032017	93989	35619
8-Cell_embryo4_single_cell_3	Single Cell	X/Y	5.62747	37516492	34332992	5958308	0.173545	5015495	4848355	114410	52730
8-Cell_embryo5_single_cell_1	Single Cell	X/Y	10.0193	66795062	63427154	15318613	0.241515	10099192	9217531	831508	50153
8-Cell_embryo5_single_cell_2	Single Cell	X/Y	9.56825	63788350	61005116	15331846	0.251321	9343072	8525859	754074	63139
8-Cell_embryo5_single_cell_3	Single Cell	X/Y	9.05936	60395742	57190098	14500907	0.253556	9445666	8692085	738037	15544
8-Cell_embryo5_single_cell_4	Single Cell	X/Y	9.65729	64381940	61401266	16930436	0.275734	11020641	10307216	691777	21648
8-Cell_embryo6_single_cell_1	Single Cell	X/X	9.68794	64586260	61582692	15572234	0.252867	9849858	9074451	731253	44154
8-Cell_embryo6_single_cell_2	Single Cell	X/X	10.4807	69871360	66589604	17408512	0.26143	10345339	9479845	830608	34886
8-Cell_embryo6_single_cell_3	Single Cell	X/X	10.0415	66943306	63671668	18364600	0.288427	11830273	11108786	688363	33124
8-Cell_embryo6_single_cell_4	Single Cell	X/X	10.1623	67748740	64517908	18037246	0.27957	11383334	10552345	796449	34540
8-Cell_embryo7_single_cell_1	Single Cell	X/X	11.7203	78135514	73941650	20999196	0.283997	13021616	12079753	881314	60549
8-Cell_embryo7_single_cell_2	Single Cell	X/X	10.6731	71153882	67967076	16094263	0.236795	8372551	7378879	967183	26489
8-Cell_embryo7_single_cell_3	Single Cell	X/X	10.4333	69555176	66293680	18191723	0.274411	11227880	10287915	888833	51132
8-Cell_embryo7_single_cell_4	Single Cell	X/X	10.4481	69653728	66284090	19704284	0.29727	13060542	12269796	743691	47055
8-Cell_embryo8_single_cell_1	Single Cell	X/Y	8.6084	57389364	53407522	12295000	0.230211	7735399	7024802	663397	47200
8-Cell_embryo8_single_cell_2	Single Cell	X/Y	9.95919	66394568	62800006	16839462	0.268144	10979995	10127858	805365	46772
8-Cell_embryo9_single_cell_1	Single Cell	X/Y	8.88619	59241266	56160392	14531851	0.258756	9240411	8514247	691665	34499
8-Cell_embryo10_single_cell_1	Single Cell	X/Y	9.61439	64095920	60491918	14903308	0.246369	9229856	8540187	640243	49426
8-Cell_embryo10_single_cell_2	Single Cell	X/Y	7.71968	51464514	48702338	11015849	0.226187	7289276	6628355	606245	54676
Morula_embryo1_single_cell_1	Single Cell	X/X	4.35777	29051816	27230694	5520432	0.202728	4159254	3977094	148729	33431
Morula_embryo1_single_cell_2	Single Cell	X/X	5.00915	33394346	31438074	6844244	0.217706	4803917	4603260	163318	37339
Morula_embryo1_single_cell_3	Single Cell	X/X	5.72708	38180522	35044146	6686670	0.190807	5105844	4880267	189368	36209
Morula_embryo1_single_cell_4	Single Cell	X/X	4.98289	33219298	30766932	4492525	0.146018	3254619	3091703	136545	26371
Morula_embryo1_single_cell_5	Single Cell	X/X	4.68291	31219378	28963624	5816075	0.200806	4152667	4036835	104528	11304
Morula_embryo1_single_cell_6	Single Cell	X/X	5.31664	35444256	32507120	5975711	0.183828	3909161	3738287	142812	28062
Morula_embryo2_single_cell_1	Single Cell	X/X	5.56835	37122308	33134204	6500419	0.196185	3729956	3598690	106429	24837
Morula_embryo2_single_cell_2	Single Cell	X/X	6.77345	45156356	41648020	9238753	0.221829	6576563	6358534	178365	39664
Morula_embryo2_single_cell_3	Single Cell	X/X	5.77703	38513560	35346540	8325827	0.235549	6328461	6129264	144357	54840
Morula_embryo2_single_cell_4	Single Cell	X/X	4.37328	35008878	31041004	7694345	0.247877	6667408	6475835	139348	52225
Morula_embryo3_single_cell_1	Single Cell	X/Y	5.20287	34685788	32056434	5193481	0.162011	4399967	4283692	91611	24664
Morula_embryo3_single_cell_2	Single Cell	X/Y	5.1762	34508014	32096484	6356987	0.198059	5137554	4993341	110971	33242
Morula_embryo4_single_cell_1	Single Cell	X/Y	7.60311	50687380	47483110	11945856	0.251581	8307345	7658995	622842	25508
Morula_embryo4_single_cell_2	Single Cell	X/Y	7.21347	48089792	45078014	10978895	0.243553	7278333	6675837	580856	21640
Morula_embryo5_single_cell_1	Single Cell	X/Y	7.74754	51650266	48829334	14951447	0.306198	10819440	10341697	440670	37073
Morula_embryo5_single_cell_2	Single Cell	X/Y	6.99112	46607474	43757424	11429023	0.26119	7934263	7412386	489643	32234
Morula_embryo5_single_cell_3	Single Cell	X/Y	7.51713	50114206	47063200	12173554	0.258664	8235710	7629901	589035	16774
Morula_embryo6_single_cell_1	Single Cell	X/X	8.25208	55013884	50806434	12524694	0.246518	8281578	7644685	619402	17491
Morula_embryo6_single_cell_2	Single Cell	X/X	7.38343	49222858	45816480	11679382	0.254917	7194534	6569119	597705	27710
Morula_embryo7_single_cell_1	Single Cell	X/Y	8.24422	54961454	50781902	12134934	0.238962	7859575	7183901	647366	28308
Morula_embryo7_single_cell_2	Single Cell	X/Y	8.76094	58406248	54714890	12893756	0.235654	7884478	7150855	695748	37875
Morula_embryo7_single_cell_3	Single Cell	X/Y	7.54098	50273226	46622870	10631896	0.22804	6879887	6233010	608525	38352
ICM_single_cell_1	Single Cell	X/X	6.55629	43708600	38720798	10415090	0.268979	6118667	5969196	128908	20563
ICM_single_cell_2	Single Cell	X/X	5.40876	36058404	32078406	7058954	0.220053	5034918	4850132	163542	21244
ICM_single_cell_3	Single Cell	X/X	6.22892	41526132	35603044	7999557	0.224687	4180352	4048559	120578	11215
ICM_single_cell_4	Single Cell	X/X	5.29191	35279380	33120224	8096115	0.244446	6147477	5953320	174241	19916
ICM_single_cell_5	Single Cell	X/X	6.57989	43865962	40265808	12197630	0.302928	9679757	9490320	164154	25283
ICM_single_cell_6	Single Cell	X/X	5.51947	36796442	33676560	7573502	0.224889	5966952	5749526	192307	25119
ICM_single_cell_7	Single Cell	X/Y	4.87916	32527724	30408066	5550345	0.182529	3749307	3622290	119514	7503
ICM_single_cell_8	Single Cell	X/Y	4.94737	32982488	30172818	5145718	0.170542	3991490	3872814	112696	5980
ICM_single_cell_9	Single Cell	X/Y	5.37183	35812226	32984128	4770120	0.144619	3548427	3360188	175298	12941
ICM_single_cell_10	Single Cell	X/Y	5.00013	33334182	30505304	5870121	0.19243	4466072	4352839	103694	9539
ICM_single_cell_11	Single Cell	X/Y	5.40759	36050606	32013120	6239296	0.194898	4844858	4716492	115367	12999
ICM_single_cell_12	Single Cell	X/Y	5.41297	36086462	32089000	6467867	0.20156	5246527	5099951	130463	16113
ICM_embryo1_single_cell_1	Single Cell	X/Y	5.53291	36886052	34009718	10326118	0.303623	7384189	7042888	330376	10925
ICM_embryo1_single_cell_2	Single Cell	X/Y	4.4917	29944676	27486340	7421185	0.269995	5399431	5077758	304064	17609
ICM_embryo1_single_cell_3	Single Cell	X/Y	6.4816	43210674	39462408	9949073	0.252115	6449852	6135440	300069	14343
ICM_embryo1_single_cell_4	Single Cell	X/Y	6.37178	42478560	38040106	7767014	0.20418	3339316	2754076	575111	10129
ICM_embryo2_single_cell_1	Single Cell	X/Y	6.64493	44299550	41374320	12203966	0.294965	8276823	7867315	389096	20412
ICM_embryo2_single_cell_2	Single Cell	X/Y	8.38948	55929840	52351200	14945154	0.285479	10140710	9641754	476607	22349
ICM_embryo2_single_cell_3	Single Cell	X/Y	6.98155	46543640	43009786	9388760	0.218294	5840593	5330316	486867	23410
ICM_embryo3_single_cell_1	Single Cell	X/X	4.80742	32049440	31239786	9631233	0.3083	3630387	3463103	163698	3586
ICM_embryo3_single_cell_2	Single Cell	X/X	7.04687	46979110	42797466	12699459	0.296734	7676366	7186081	481423	8862
ICM_embryo3_single_cell_3	Single Cell	X/X	6.08751	40583428	37194246	9107586	0.244865	5769502	5211370	531032	27100
ICM_embryo3_single_cell_4	Single Cell	X/X	5.5054	36702686	33529760	9748076	0.290729	7120893	6715463	387891	17539
TE_single_cell_1	Single Cell	X/X	5.17194	34479602	30408916	4034936	0.132689	2920998	2771332	142700	6966
TE_single_cell_2	Single Cell	X/X	5.92054	39470280	36624394	5178466	0.141394	3556154	3420747	128721	6686
TE_single_cell_3	Single Cell	X/X	5.19519	34634572	32237620	5634933	0.174794	3572478	3382896	186171	3411
TE_single_cell_4	Single Cell	X/Y	6.24588	41639210	37570032	6976885	0.185703	5022024	4881495	130474	10055
TE_single_cell_5	Single Cell	X/X	4.7423	37215734	33384976	8184705	0.245161	6435927	6273636	155896	6395
TE_single_cell_6	Single Cell	X/X	4.64156	36680352	32795704	5962382	0.181804	4489686	4306222	176313	7151
TE_single_cell_7	Single Cell	X/X	4.8842	32561328	29826548	4872935	0.163376	4033126	3882729	129843	20554
TE_single_cell_8	Single Cell	X/X	5.0477	33651316	30402840	5272035	0.173406	4427118	4278398	125325	23395
TE_single_cell_9	Single Cell	X/X	4.67104	31140298	28435184	5471516	0.192421	4433589	4291994	116525	25070
TE_single_cell_10	Single Cell	X/Y	5.00288	33352548	30469398	6273130	0.205883	5310819	5204058	91929	14832
TE_single_cell_11	Single Cell	X/Y	5.03903	33593530	32588220	8581658	0.263336	3402436	3216979	177747	7710
TE_embryo1_single_cell_1	Single Cell	X/Y	7.39524	49301568	45665790	13271151	0.290615	8197579	7732739	451619	13221
TE_embryo1_single_cell_2	Single Cell	X/Y	5.44862	36324114	31792792	8784665	0.27631	6179877	5749859	419133	10885
TE_embryo1_single_cell_3	Single Cell	X/Y	6.02983	40198854	35177918	8780672	0.249607	5984370	5561625	411036	11709
TE_embryo1_single_cell_4	Single Cell	X/Y	7.39525	49301642	46706412	10778631	0.230774	6405421	5778480	605811	21130
TE_embryo2_single_cell_1	Single Cell	X/Y	8.23231	54882046	51715816	12205541	0.236012	7514750	7010400	463065	41285
TE_embryo3_single_cell_1	Single Cell	X/X	5.87511	39167398	38119328	11125368	0.291856	4202089	4008098	184046	9945
TE_embryo3_single_cell_2	Single Cell	X/X	5.22777	34851792	32343944	10984063	0.339602	8478884	8069007	377945	31932
TE_embryo3_single_cell_3	Single Cell	X/X	5.94173	39611554	36159480	8943052	0.247322	5818348	5263923	540298	14127
TE_embryo3_single_cell_4	Single Cell	X/X	5.7811	38540680	36348124	12297844	0.338335	9585325	9278364	286523	20438
TE_embryo3_single_cell_5	Single Cell	X/X	8.21899	54793272	50333876	13713176	0.272444	7956091	7171754	752848	31489
F129sv_MB6_2-Cell_embryo1_single_cell_1	Single Cell	X/X	5.19834	34655580	32045100	6644106	0.207336	5486308	5089584	379156	17568
F129sv_MB6_2-Cell_embryo1_single_cell_2	Single Cell	X/X	7.09267	47284436	43854386	9295079	0.211953	7371819	6791283	514407	66129
F129sv_MB6_2-Cell_embryo2_single_cell_1	Single Cell	X/X	5.54906	36993706	34292618	7417465	0.216299	6077928	5618508	429220	30200
F129sv_MB6_2-Cell_embryo2_single_cell_2	Single Cell	X/X	6.83925	45594998	41302976	5470561	0.13245	4523709	4180192	319953	23564
F129sv_MB6_2-Cell_embryo3_single_cell_1	Single Cell	X/Y	6.37667	42511138	39256722	8601951	0.21912	6910723	6364232	518094	28397
F129sv_MB6_2-Cell_embryo3_single_cell_2	Single Cell	X/Y	6.92518	46167846	42541210	9334405	0.21942	7229748	6653208	538656	37884
F129sv_MB6_2-Cell_embryo4_single_cell_1	Single Cell	X/X	6.89724	45981608	42544912	8386696	0.197126	6767103	6223214	510240	33649
F129sv_MB6_2-Cell_embryo4_single_cell_2	Single Cell	X/X	6.69715	44647666	40866234	9057463	0.221637	7311892	6776632	499357	35903
F129sv_MB6_2-Cell_embryo5_single_cell_1	Single Cell	X/Y	6.0963	40641968	37028466	7745114	0.209166	6202957	5686850	499674	16433
F129sv_MB6_2-Cell_embryo5_single_cell_2	Single Cell	X/Y	7.58319	50554632	46746116	8893481	0.190251	7123568	6578701	509007	35860
F129sv_MB6_2-Cell_embryo6_single_cell_1	Single Cell	X/Y	6.69864	44657574	40870198	8990621	0.21998	7274448	6698990	523967	51491
F129sv_MB6_4-Cell_embryo1_single_cell_1	Single Cell	X/X	5.04157	33610438	30502368	5520454	0.180984	4596053	4258789	317153	20111
F129sv_MB6_4-Cell_embryo1_single_cell_2	Single Cell	X/X	4.60727	30715134	28101158	4696665	0.167134	3803772	3473557	318078	12137
F129sv_MB6_4-Cell_embryo1_single_cell_3	Single Cell	X/X	4.61269	30751246	27388862	4749292	0.173402	3853348	3546212	295168	11968
F129sv_MB6_4-Cell_embryo1_single_cell_4	Single Cell	X/X	3.3858	22572016	20294848	3023403	0.148974	2458492	2266458	185444	6590
F129sv_MB6_4-Cell_embryo2_single_cell_1	Single Cell	X/X	6.34832	42322122	38904258	8150564	0.209503	6539632	5991882	530259	17491
F129sv_MB6_4-Cell_embryo2_single_cell_2	Single Cell	X/X	6.67615	44507662	40937716	9168293	0.223957	7401079	6813138	568240	19701
F129sv_MB6_4-Cell_embryo2_single_cell_3	Single Cell	X/X	5.6895	37929986	34327616	6258676	0.182322	5114544	4669118	428626	16800
alpha-Amanitin_Zygote_single_cell_1	Single Cell	X/X	4.28076	28538388	25875090	6664603	0.257568	5603874	5345057	118220	140597
alpha-Amanitin_Zygote_single_cell_2	Single Cell	X/X	4.01859	26790578	24296506	6395899	0.263244	5532584	5315038	107726	109820
alpha-Amanitin_Zygote_single_cell_3	Single Cell	X/X	5.86396	39093096	35918842	10161930	0.282914	8447305	8126484	141861	178960
alpha-Amanitin_Zygote_single_cell_4	Single Cell	X/X	4.08149	27209920	25179046	7617156	0.30252	6375658	6107767	120333	147558
alpha-Amanitin_Zygote_single_cell_5	Single Cell	X/Y	3.57062	23804112	21680952	6182197	0.285144	5321529	5088128	102778	130623
alpha-Amanitin_Zygote_single_cell_6	Single Cell	X/X	6.28952	41930138	38883620	11848762	0.304724	9539570	9169938	186280	183352
alpha-Amanitin_Zygote_single_cell_7	Single Cell	X/X	5.12891	34192750	31343482	8867471	0.282913	6991295	6642494	167741	181060
alpha-Amanitin_Zygote_single_cell_8	Single Cell	X/Y	5.7214	38142672	35048956	9856691	0.281226	7794845	7399618	200657	194570

## Sheet: Coverage_Mouse Embryo
Name	No. of Cells	Genotype	Total sequenced bases (Gb)	Coveraged bases (1×)	Fraction of genome covered	No.of unique WCG covered (1×)	WCG% covered (1×)	No.of unique WCG covered (2×)	WCG% covered (2×)	No.of unique WCG covered (3×)	WCG% covered (3×)	No.of unique GCH covered (1×)	GCH% covered (1×)	No.of unique GCH covered (2×)	GCH% covered (2×)	No.of unique GCH covered (3×)	GCH% covered (3×)
Sperm_bulk_cells_1_rep1	Bulk Cells	X and Y	4.97776	875247948	0.329671	4727022	0.21413	1339668	0.0606857	325397	0.0147402	42061641	0.210115	11625687	0.0580751	2749505	0.0137349
Sperm_bulk_cells_1_rep2	Bulk Cells	X and Y	5.08192	887281248	0.334204	4744715	0.214931	1325592	0.0600481	317049	0.014362	42436038	0.211985	11589872	0.0578962	2705334	0.0135143
Sperm_bulk_cells_1_rep3	Bulk Cells	X and Y	4.8089	841814533	0.317078	4528912	0.205155	1239743	0.0561592	291362	0.0131984	40214529	0.200888	10731257	0.053607	2448543	0.0122315
Sperm_bulk_cells_2_rep1	Bulk Cells	X and Y	4.99367	850902411	0.320501	4539458	0.205633	1266405	0.057367	296178	0.0134166	40533966	0.202484	11052482	0.0552117	2529877	0.0126378
Sperm_bulk_cells_2_rep2	Bulk Cells	X and Y	5.3128	877580935	0.33055	4687081	0.21232	1331628	0.0603215	318642	0.0144342	41861927	0.209118	11627095	0.0580821	2717130	0.0135732
Sperm_bulk_cells_2_rep3	Bulk Cells	X and Y	5.75515	938791107	0.353605	5098126	0.23094	1537538	0.069649	399706	0.0181063	45411966	0.226851	13374807	0.0668126	3377308	0.016871
Sperm_bulk_cells_3_rep1	Bulk Cells	X and Y	5.63981	923896862	0.347995	5003483	0.226653	1514998	0.068628	391815	0.0177489	44605180	0.222821	13197592	0.0659274	3322810	0.0165988
Sperm_bulk_cells_3_rep2	Bulk Cells	X and Y	5.03388	857275707	0.322902	4567898	0.206921	1280313	0.057997	301935	0.0136774	40825707	0.203941	11195833	0.0559278	2572430	0.0128503
Sperm_bulk_cells_3_rep3	Bulk Cells	X and Y	4.98855	845300439	0.318391	4514303	0.204494	1269799	0.0575207	297924	0.0134957	40224843	0.20094	11041282	0.0551557	2516536	0.0125711
Oocyte_single_cell_1	Single Cell	X/X	5.12441	252831713	0.0952317	1250304	0.0566376	504409	0.0228493	151880	0.00688002	10991212	0.0549056	4341586	0.021688	1253778	0.00626314
Oocyte_single_cell_2	Single Cell	X/X	3.04459	111958729	0.0421704	540964	0.0245052	212028	0.00960467	55239	0.00250227	4752079	0.0237386	1830122	0.00914221	449948	0.00224767
Oocyte_single_cell_3	Single Cell	X/X	3.00608	122963639	0.0463155	595046	0.026955	246342	0.0111591	63247	0.00286503	5210184	0.026027	2126055	0.0106205	520451	0.00259987
Oocyte_single_cell_4	Single Cell	X/X	4.43756	197808594	0.0745067	983788	0.0445647	269981	0.0122299	55332	0.00250649	8590091	0.042911	2289545	0.0114372	431974	0.00215789
Oocyte_single_cell_5	Single Cell	X/X	5.23381	305748536	0.115163	1540222	0.0697706	568054	0.0257323	160414	0.0072666	13561638	0.0677459	4887672	0.0244159	1315183	0.00656988
Oocyte_single_cell_6	Single Cell	X/X	2.58696	124500835	0.0468945	619152	0.028047	170540	0.0077253	31831	0.00144191	5395273	0.0269516	1433821	0.00716252	240177	0.00119978
Oocyte_single_cell_7	Single Cell	X/X	6.02802	350697771	0.132094	1781797	0.0807137	668994	0.0303048	202260	0.00916219	15708872	0.0784723	5750479	0.028726	1649660	0.00824073
Oocyte_single_cell_8	Single Cell	X/X	6.3169	247916560	0.0933803	1244748	0.0563859	521783	0.0236363	188806	0.00855273	10949597	0.0546977	4478512	0.022372	1539604	0.00769095
Oocyte_single_cell_9	Single Cell	X/X	4.59385	214036860	0.0806192	1086786	0.0492304	445192	0.0201668	134716	0.00610251	9618905	0.0480504	3855175	0.0192582	1103434	0.00551211
Oocyte_single_cell_10	Single Cell	X/X	5.64782	294626340	0.110974	1453309	0.0658335	594056	0.0269102	188241	0.00852714	12920300	0.0645422	5179176	0.0258721	1569091	0.00783825
Oocyte_single_cell_11	Single Cell	X/X	5.05395	204824937	0.0771494	1078137	0.0488386	393315	0.0178168	159131	0.00720848	9344487	0.0466795	3265516	0.0163126	1230648	0.00614759
Oocyte_single_cell_12	Single Cell	X/X	4.8949	230744836	0.0869124	1207986	0.0547206	429970	0.0194772	160960	0.00729134	10539656	0.0526499	3611814	0.0180425	1267220	0.00633028
Oocyte_single_cell_13	Single Cell	X/X	6.04538	243712450	0.0917968	1213791	0.0549836	494627	0.0224061	186066	0.00842861	10618445	0.0530435	4205057	0.021006	1497710	0.00748168
1st-Pb_single_cell_1	Single Cell	X/X	7.12269	277074143	0.104363	1390297	0.0629791	646830	0.0293008	239053	0.0108289	12462358	0.0622546	5726280	0.0286051	2058078	0.0102809
1st-Pb_single_cell_2	Single Cell	X/X	5.90638	185707630	0.0699487	924144	0.0418629	403122	0.018261	127575	0.00577903	8247082	0.0411976	3552072	0.0177441	1086649	0.00542826
1st-Pb_single_cell_3	Single Cell	X/X	6.32348	206087023	0.0776248	1037321	0.0469897	454138	0.020572	149757	0.00678385	9211564	0.0460155	3977496	0.0198692	1274414	0.00636622
1st-Pb_single_cell_4	Single Cell	X/X	5.06396	183754402	0.069213	905822	0.0410329	384329	0.0174097	119329	0.00540549	8095202	0.0404389	3411479	0.0170417	1028888	0.00513972
1st-Pb_single_cell_5	Single Cell	X/X	4.6936	132267705	0.04982	637180	0.0288637	282583	0.0128007	100735	0.0045632	5704729	0.0284975	2500225	0.0124896	860941	0.00430075
1st-Pb_single_cell_6	Single Cell	X/X	5.21394	165570302	0.0623638	811721	0.0367702	360368	0.0163243	128073	0.00580159	7260184	0.0362676	3183763	0.0159042	1097277	0.00548135
1st-Pb_single_cell_7	Single Cell	X/X	4.95448	172895221	0.0651228	872819	0.0395379	367626	0.0166531	114588	0.00519073	7775784	0.0388432	3229489	0.0161326	973519	0.00486313
1st-Pb_single_cell_8	Single Cell	X/X	5.82981	153783514	0.0579242	767037	0.0347461	329116	0.0149086	110843	0.00502108	6830148	0.0341194	2886145	0.0144175	938954	0.00469046
1st-Pb_single_cell_9	Single Cell	X/X	5.9176	136323092	0.0513475	674578	0.0305577	303172	0.0137334	108265	0.0049043	6016270	0.0300537	2662162	0.0132986	915783	0.00457471
1st-Pb_single_cell_10	Single Cell	X/X	5.34623	148760155	0.0560321	743919	0.0336988	331302	0.0150077	114413	0.0051828	6592341	0.0329314	2890340	0.0144384	963155	0.00481135
1st-Pb_single_cell_11	Single Cell	X/X	5.55192	86608380	0.0326219	398135	0.0180351	206567	0.00935729	94596	0.00428511	3517783	0.0175728	1814302	0.00906318	810785	0.0040502
2nd-Pb_single_cell_1	Single Cell	X	8.71999	208475471	0.0785245	1004248	0.0454915	327979	0.0148571	88752	0.00402038	8968686	0.0448023	2888514	0.0144293	759281	0.00379292
2nd-Pb_single_cell_2	Single Cell	X	6.60515	158205115	0.0595896	742503	0.0336347	322126	0.014592	104426	0.0047304	6566553	0.0328026	2819259	0.0140834	889738	0.00444461
2nd-Pb_single_cell_3	Single Cell	X	6.35122	168832345	0.0635925	812661	0.0368128	312123	0.0141389	102681	0.00465135	7241791	0.0361757	2747167	0.0137232	883818	0.00441503
2nd-Pb_single_cell_4	Single Cell	X	6.79472	83834840	0.0315773	446438	0.0202232	190740	0.00864034	54983	0.00249068	3910586	0.019535	1656573	0.00827526	462240	0.00230908
2nd-Pb_single_cell_5	Single Cell	X	5.43945	111347732	0.0419403	514332	0.0232988	204980	0.0092854	68394	0.00309818	4595465	0.0229562	1803472	0.00900908	582099	0.00290782
2nd-Pb_single_cell_6	Single Cell	X	5.69204	95626232	0.0360186	451011	0.0204304	179937	0.00815098	58092	0.00263151	3981020	0.0198868	1568959	0.00783759	491529	0.00245539
Male-PN_single_cell_1	Single Cell	X	5.6102	277561476	0.104546	1463968	0.0663164	534357	0.0242059	165304	0.00748812	12719812	0.0635407	4539250	0.0226754	1340182	0.00669476
Male-PN_single_cell_2	Single Cell	X	5.71609	236170000	0.0889559	1231045	0.0557652	441935	0.0200192	128972	0.00584231	10690075	0.0534013	3753925	0.0187524	1056980	0.00528005
Male-PN_single_cell_3	Single Cell	Y	5.69472	237573152	0.0894844	1195365	0.0541489	505037	0.0228777	185070	0.0083835	10578044	0.0528417	4394973	0.0219547	1551220	0.00774898
Male-PN_single_cell_4	Single Cell	Y	6.96823	366519581	0.138053	1947282	0.08821	804488	0.0364426	270109	0.0122357	16986522	0.0848546	6848344	0.0342103	2179296	0.0108865
Male-PN_single_cell_5	Single Cell	Y	5.76129	162001365	0.0610195	836245	0.0378811	341505	0.0154699	121130	0.00548708	7229616	0.0361149	2901345	0.0144934	988494	0.00493793
Male-PN_single_cell_6	Single Cell	X	6.28674	231504705	0.0871987	1136297	0.0514732	463409	0.020992	170528	0.00772476	10065622	0.0502819	4025985	0.0201114	1427292	0.00712991
Male-PN_single_cell_7	Single Cell	Y	5.60753	209864310	0.0790476	1049122	0.0475242	409131	0.0185332	139926	0.00633852	9172777	0.0458218	3505688	0.0175124	1150334	0.00574639
Male-PN_single_cell_8	Single Cell	X	4.02198	229786653	0.0865515	1142218	0.0517414	370463	0.0167816	101583	0.00460161	10093273	0.05042	3198326	0.015977	826897	0.00413069
Male-PN_single_cell_9	Single Cell	Y	5.56632	164662545	0.0620219	853897	0.0386807	386787	0.0175211	156807	0.00710321	7395683	0.0369445	3291736	0.0164436	1295509	0.0064716
Male-PN_single_cell_10	Single Cell	Y	5.68371	144296407	0.0543507	711490	0.0322298	292077	0.0132308	115200	0.00521845	6157154	0.0307575	2473273	0.012355	924646	0.00461899
Female-PN_single_cell_1	Single Cell	X	5.47475	222701414	0.0838828	1124535	0.0509404	425873	0.0192916	139894	0.00633707	9836572	0.0491377	3624304	0.0181049	1123348	0.00561158
Female-PN_single_cell_2	Single Cell	X	5.1086	242491013	0.0913368	1236874	0.0560292	448777	0.0203292	133795	0.00606079	10788964	0.0538953	3840593	0.0191853	1093049	0.00546023
Female-PN_single_cell_3	Single Cell	X	6.1709	183374708	0.06907	913480	0.0413798	428097	0.0193924	174953	0.00792521	8049055	0.0402083	3710139	0.0185337	1468386	0.00733519
Female-PN_single_cell_4	Single Cell	X	5.40755	238907898	0.0899871	1192973	0.0540406	515361	0.0233454	173629	0.00786523	10495584	0.0524297	4466633	0.0223127	1449341	0.00724005
Female-PN_single_cell_5	Single Cell	X	5.49844	188863129	0.0711373	925622	0.0419298	348395	0.015782	105305	0.00477022	8130558	0.0406155	2991658	0.0149446	859302	0.00429257
Female-PN_single_cell_6	Single Cell	X	4.79781	184896755	0.0696433	888951	0.0402686	346982	0.015718	118297	0.00535874	7845951	0.0391937	2996045	0.0149665	973967	0.00486536
Female-PN_single_cell_7	Single Cell	X	6.48781	224980624	0.0847413	1120556	0.0507601	478371	0.0216698	185615	0.00840819	9842640	0.049168	4133072	0.0206464	1549395	0.00773986
Female-PN_single_cell_8	Single Cell	X	5.75053	201039432	0.0757236	1036682	0.0469607	370798	0.0167968	137066	0.00620896	9071075	0.0453137	3146531	0.0157182	1103672	0.00551329
Female-PN_single_cell_9	Single Cell	X	5.94675	224045537	0.0843891	1107503	0.0501688	425538	0.0192765	136363	0.00617712	9808241	0.0489962	3691686	0.0184415	1128982	0.00563973
Female-PN_single_cell_10	Single Cell	X	5.47095	160210960	0.0603451	807654	0.036586	322491	0.0146085	111387	0.00504573	6989712	0.0349165	2724461	0.0136098	894950	0.00447064
Female-PN_single_cell_11	Single Cell	X	6.18685	210798639	0.0793995	1034284	0.0468521	440102	0.0199362	168346	0.00762592	9077204	0.0453444	3791002	0.0189376	1405787	0.00702248
Female-PN_single_cell_12	Single Cell	X	6.23275	277251998	0.10443	1376777	0.0623667	577391	0.0261553	218991	0.00992009	12113690	0.0605129	4973933	0.0248468	1816364	0.00907348
Female-PN_single_cell_13	Single Cell	X	4.3204	134159955	0.0505327	710520	0.0321859	253698	0.0114923	97840	0.00443206	6113561	0.0305397	2094400	0.0104624	752456	0.00375883
Zygote_single_cell_1	Single Cell	X/Y	6.93732	395581288	0.149	2162007	0.0979369	855360	0.038747	272167	0.0123289	18670215	0.0932654	7202799	0.0359809	2172590	0.010853
Zygote_single_cell_2	Single Cell	X/X	6.86598	432694626	0.162979	2224198	0.100754	975559	0.0441919	323409	0.0146501	19767497	0.0987468	8531419	0.0426179	2733635	0.0136556
Zygote_single_cell_3	Single Cell	X/Y	5.8595	432470334	0.162894	2331107	0.105597	942632	0.0427003	319889	0.0144907	20236996	0.101092	7988951	0.0399081	2590780	0.012942
Zygote_single_cell_4	Single Cell	X/Y	6.23642	465908176	0.175489	2431694	0.110153	984587	0.0446009	329264	0.0149153	21476346	0.107283	8530600	0.0426138	2759555	0.0137851
Zygote_single_cell_5	Single Cell	X/X	6.26324	400699744	0.150928	2132370	0.0965944	953018	0.0431708	392869	0.0177966	18662291	0.0932258	8158029	0.0407527	3231632	0.0161433
Zygote_single_cell_6	Single Cell	X/X	2.6112	245593161	0.0925052	1289401	0.0584087	391550	0.0177368	83644	0.00378899	11234038	0.0561186	3331060	0.01664	672339	0.00335861
Zygote_single_cell_7	Single Cell	X/Y	5.89011	459964347	0.17325	2452079	0.111077	935564	0.0423802	299375	0.0135614	21530835	0.107555	8038494	0.0401556	2471459	0.012346
Zygote_single_cell_8	Single Cell	X/Y	5.56272	469452318	0.176824	2395952	0.108534	859283	0.0389247	242885	0.0110025	21360607	0.106705	7513157	0.0375313	2050198	0.0102416
Zygote_single_cell_9	Single Cell	X/Y	5.47956	462694457	0.174279	2478115	0.112256	879045	0.0398199	260399	0.0117958	21635857	0.10808	7478106	0.0373562	2107182	0.0105262
Zygote_single_cell_10	Single Cell	X/X	6.23398	474256654	0.178634	2482249	0.112444	888587	0.0402522	264324	0.0119736	21908656	0.109443	7668754	0.0383086	2184039	0.0109102
Zygote_single_cell_11	Single Cell	X/X	7.21732	430644204	0.162207	2232518	0.101131	797701	0.0361351	238853	0.0108198	19751616	0.0986674	6885028	0.0343935	1972123	0.00985156
Zygote_single_cell_12	Single Cell	X/Y	5.56477	488173558	0.183876	2548332	0.115437	936781	0.0424353	292463	0.0132483	22545785	0.112625	8092229	0.040424	2415726	0.0120675
Zygote_single_cell_13	Single Cell	X/Y	5.81851	453544516	0.170832	2391050	0.108312	938353	0.0425065	328795	0.0148941	21041294	0.10511	8047622	0.0402012	2678500	0.0133802
Zygote_single_cell_14	Single Cell	X/X	6.8496	488647940	0.184054	2576350	0.116706	1078623	0.0488606	413883	0.0187485	22786121	0.113826	9289928	0.046407	3395639	0.0169626
Zygote_single_cell_15	Single Cell	X/X	6.25748	475486396	0.179097	2469188	0.111852	962619	0.0436057	304232	0.0137814	21918626	0.109493	8341884	0.0416711	2512550	0.0125512
Zygote_single_cell_16	Single Cell	X/X	4.58901	410349728	0.154562	2242261	0.101572	774352	0.0350774	293284	0.0132855	19593584	0.097878	6476633	0.0323534	2292191	0.0114504
Zygote_single_cell_17	Single Cell	X/Y	5.08634	290228240	0.109317	1538450	0.0696903	558014	0.0252775	209341	0.00948295	13451790	0.0671972	4736167	0.0236591	1693252	0.00845849
Zygote_single_cell_18	Single Cell	X/Y	6.83441	402830664	0.15173	2074776	0.0939854	888177	0.0402336	348456	0.0157847	18334056	0.0915861	7659424	0.038262	2867091	0.0143223
2-Cell_embryo1_single_cell_1	Single Cell	X/X	3.48775	297548363	0.112075	1524580	0.069062	591371	0.0267886	159070	0.00720572	13478923	0.0673328	5137193	0.0256624	1325469	0.00662126
2-Cell_embryo1_single_cell_2	Single Cell	X/X	5.794	555594835	0.209271	2941619	0.133253	1141317	0.0517006	404154	0.0183078	26092601	0.130343	9868194	0.0492957	3342965	0.0166995
2-Cell_embryo2_single_cell_1	Single Cell	X/X	5.91152	386049025	0.145409	1996349	0.0904327	865314	0.0391979	282892	0.0128147	17654648	0.0881922	7525050	0.0375907	2378383	0.011881
2-Cell_embryo2_single_cell_2	Single Cell	X/X	2.88065	239159324	0.0900818	1230375	0.0557348	480839	0.0217816	127042	0.00575488	10843669	0.0541686	4170000	0.0208309	1060964	0.00529995
2-Cell_embryo3_single_cell_1	Single Cell	X/Y	6.13311	521701675	0.196504	2774375	0.125677	1075149	0.0487032	361499	0.0163756	24472336	0.122249	9265470	0.0462848	2998538	0.0149789
2-Cell_embryo4_single_cell_1	Single Cell	X/Y	4.78364	325936882	0.122768	1674295	0.075844	524623	0.0237649	118557	0.00537052	14695078	0.0734079	4489929	0.022429	960981	0.00480049
2-Cell_embryo4_single_cell_2	Single Cell	X/Y	5.03982	446754767	0.168275	2350250	0.106464	837993	0.0379603	241612	0.0109448	20737635	0.103593	7226894	0.0361013	2001423	0.00999793
2-Cell_embryo5_single_cell_1	Single Cell	X/X	5.35422	506960157	0.190952	2632868	0.119266	985983	0.0446641	322121	0.0145918	23489583	0.11734	8608944	0.0430052	2712746	0.0135513
2-Cell_embryo5_single_cell_2	Single Cell	X/X	5.70994	549808647	0.207091	2904467	0.13157	1114285	0.0504761	381299	0.0172725	25705983	0.128412	9609144	0.0480016	3128085	0.0156261
2-Cell_embryo6_single_cell_1	Single Cell	X/X	5.3866	432384018	0.162862	2266165	0.102655	912812	0.0413495	342771	0.0155272	20060378	0.10021	7873415	0.0393309	2821467	0.0140944
2-Cell_embryo7_single_cell_1	Single Cell	X/X	6.30851	320760908	0.120818	1638421	0.0742189	692362	0.0313633	240802	0.0109081	14637099	0.0731183	6067361	0.030309	2035680	0.0101691
2-Cell_embryo8_single_cell_1	Single Cell	X/X	5.14315	332149133	0.125107	1796159	0.0813643	662072	0.0299912	267656	0.0121246	15725166	0.0785537	5595341	0.027951	2148042	0.0107304
2-Cell_embryo8_single_cell_2	Single Cell	X/X	4.57578	214338392	0.0807328	1157732	0.0524442	414123	0.0187594	159952	0.00724568	10122205	0.0505646	3503713	0.0175025	1279877	0.00639351
2-Cell_embryo9_single_cell_1	Single Cell	X/Y	5.30081	483577563	0.182145	2584321	0.117067	881046	0.0399106	321772	0.014576	22636864	0.11308	7431643	0.0371241	2574413	0.0128602
2-Cell_embryo9_single_cell_2	Single Cell	X/Y	5.17587	376581777	0.141843	2024244	0.0916964	633912	0.0287156	228255	0.0103397	17618436	0.0880113	5239664	0.0261743	1751763	0.00875078
2-Cell_embryo10_single_cell_1	Single Cell	X/Y	5.59373	460689022	0.173523	2492266	0.112897	925962	0.0419452	381804	0.0172954	21763308	0.108717	7781184	0.0388702	3031947	0.0151458
2-Cell_embryo10_single_cell_2	Single Cell	X/Y	5.37252	470549908	0.177238	2524116	0.11434	848338	0.0384289	316648	0.0143439	22146601	0.110631	7143965	0.035687	2517648	0.0125767
2-Cell_embryo11_single_cell_1	Single Cell	X/X	5.45102	437899256	0.164939	2360047	0.106908	780124	0.0353389	285671	0.0129406	20584476	0.102828	6510257	0.0325214	2219135	0.0110855
2-Cell_embryo11_single_cell_2	Single Cell	X/X	6.06047	494763789	0.186358	2669932	0.120945	938765	0.0425252	367323	0.0166394	23369157	0.116739	7866274	0.0392953	2897341	0.0144734
2-Cell_embryo12_single_cell_1	Single Cell	X/Y	5.86699	503758014	0.189746	2732400	0.123775	910602	0.0412494	344071	0.0155861	23836401	0.119073	7575988	0.0378452	2672418	0.0133498
2-Cell_embryo12_single_cell_2	Single Cell	X/Y	5.62654	469707897	0.17692	2522873	0.114284	905252	0.0410071	367730	0.0166578	22037544	0.110087	7574543	0.037838	2889773	0.0144356
2-Cell_embryo13_single_cell_1	Single Cell	X/Y	4.28847	300927889	0.113348	1640723	0.0743232	444328	0.0201276	133913	0.00606613	14081544	0.0703431	3592587	0.0179464	977892	0.00488497
2-Cell_embryo13_single_cell_2	Single Cell	X/Y	5.07292	416886370	0.157025	2251125	0.101974	691400	0.0313198	239815	0.0108634	19562072	0.0977206	5710306	0.0285253	1835185	0.0091675
2-Cell_embryo14_single_cell_1	Single Cell	X/X	5.27705	407172466	0.153366	2193208	0.0993503	664421	0.0300976	228976	0.0103724	19070700	0.095266	5455850	0.0272542	1723358	0.00860888
2-Cell_embryo14_single_cell_2	Single Cell	X/X	4.93867	481645342	0.181417	2605465	0.118025	853898	0.0386808	317226	0.01437	22759569	0.113693	7117329	0.035554	2463039	0.0123039
2-Cell_embryo15_single_cell_1	Single Cell	X/Y	5.5089	495272182	0.186549	2655367	0.120286	865504	0.0392065	310339	0.0140581	23226148	0.116024	7250665	0.03622	2437058	0.0121741
4-Cell_embryo1_single_cell_1	Single Cell	X/Y	3.22909	220072464	0.0828926	1142360	0.0517478	454345	0.0205814	121766	0.00551589	10037169	0.0501398	3945411	0.0197089	1028227	0.00513642
4-Cell_embryo1_single_cell_2	Single Cell	X/Y	6.95828	380289859	0.14324	2005639	0.0908536	858811	0.0389033	277654	0.0125775	17633157	0.0880849	7447938	0.0372055	2355459	0.0117665
4-Cell_embryo1_single_cell_3	Single Cell	X/Y	6.50559	476874201	0.17962	2580255	0.116883	1006283	0.0455837	360933	0.0163499	22598156	0.112887	8638730	0.043154	2992320	0.0149479
4-Cell_embryo2_single_cell_1	Single Cell	X/X	5.50448	374497780	0.141058	1900985	0.0861128	737934	0.0334277	222124	0.010062	16989012	0.0848671	6489309	0.0324168	1902690	0.00950472
4-Cell_embryo2_single_cell_2	Single Cell	X/X	5.29118	371292044	0.139851	1913365	0.0866736	710508	0.0321853	210124	0.00951842	16962282	0.0847336	6182058	0.0308819	1769676	0.00884026
4-Cell_embryo2_single_cell_3	Single Cell	X/X	4.64742	416906437	0.157032	2136279	0.0967714	774242	0.0350724	217389	0.00984752	19061417	0.0952196	6797306	0.0339553	1851389	0.00924845
4-Cell_embryo3_single_cell_1	Single Cell	X/Y	6.16887	418046156	0.157461	2160065	0.0978489	743382	0.0336745	200246	0.00907096	19158139	0.0957028	6470840	0.0323245	1680216	0.00839337
4-Cell_embryo3_single_cell_2	Single Cell	X/Y	4.67848	403789939	0.152092	2082538	0.094337	687663	0.0311505	179560	0.0081339	18487077	0.0923505	5989353	0.0299193	1505297	0.00751958
4-Cell_embryo3_single_cell_3	Single Cell	X/Y	4.39049	300703700	0.113263	1532465	0.0694192	535617	0.0242629	154298	0.00698955	13542574	0.0676507	4627745	0.0231175	1277567	0.00638197
4-Cell_embryo4_single_cell_1	Single Cell	X/X	5.94361	441958096	0.166468	2372297	0.107463	1028172	0.0465752	375836	0.017025	20831425	0.104062	8864911	0.0442839	3133549	0.0156534
4-Cell_embryo5_single_cell_1	Single Cell	X/X	5.48456	382916611	0.14423	1931299	0.087486	788014	0.0356963	293217	0.0132825	17200965	0.0859259	6894034	0.0344385	2480966	0.0123934
4-Cell_embryo6_single_cell_1	Single Cell	X/X	5.24419	390765897	0.147186	2150631	0.0974216	825174	0.0373796	338661	0.015341	18601267	0.092921	6918565	0.0345611	2721325	0.0135941
4-Cell_embryo6_single_cell_2	Single Cell	X/X	5.35561	447594889	0.168591	2478231	0.112262	865611	0.0392114	322751	0.0146203	21460323	0.107203	7224081	0.0360872	2549579	0.0127362
4-Cell_embryo6_single_cell_3	Single Cell	X/X	5.46129	375317279	0.141367	2037091	0.0922783	781342	0.0353941	335885	0.0152153	17622124	0.0880297	6554551	0.0327427	2703040	0.0135028
4-Cell_embryo6_single_cell_4	Single Cell	X/X	6.08847	415572723	0.15653	2245533	0.101721	760311	0.0344414	281950	0.0127721	19553306	0.0976768	6424291	0.032092	2293821	0.0114586
4-Cell_embryo7_single_cell_1	Single Cell	X/Y	6.03773	332608424	0.12528	1711270	0.0775189	582321	0.0263786	220814	0.0100027	15046531	0.0751636	4950281	0.0247287	1787259	0.00892809
4-Cell_embryo7_single_cell_2	Single Cell	X/Y	5.49337	371922107	0.140088	1940995	0.0879253	618291	0.028008	223695	0.0101332	17004055	0.0849422	5211653	0.0260343	1773819	0.00886095
4-Cell_embryo7_single_cell_3	Single Cell	X/Y	5.97483	363993998	0.137102	1902267	0.0861709	624244	0.0282777	230317	0.0104331	16657046	0.0832088	5270644	0.026329	1839121	0.00918716
4-Cell_embryo7_single_cell_4	Single Cell	X/Y	4.87748	292121996	0.110031	1494478	0.0676984	455250	0.0206224	157431	0.00713148	13131109	0.0655953	3843864	0.0192017	1249534	0.00624194
4-Cell_embryo8_single_cell_1	Single Cell	X/Y	5.53536	314808079	0.118576	1639947	0.0742881	532437	0.0241189	189461	0.00858241	14343034	0.0716493	4472064	0.0223398	1499564	0.00749094
4-Cell_embryo8_single_cell_2	Single Cell	X/Y	5.05757	227661875	0.0857512	1113871	0.0504573	434140	0.0196661	173773	0.00787175	9838628	0.049148	3751370	0.0187396	1440846	0.00719762
4-Cell_embryo8_single_cell_3	Single Cell	X/Y	6.52867	378093776	0.142413	2059342	0.0932863	745208	0.0337572	294540	0.0133424	17816282	0.0889996	6216716	0.031055	2330004	0.0116393
4-Cell_embryo8_single_cell_4	Single Cell	X/Y	5.58782	288115798	0.108522	1596602	0.0723246	554548	0.0251205	215196	0.00974818	13673450	0.0683045	4557895	0.0227686	1662674	0.00830574
8-Cell_embryo1_single_cell_1	Single Cell	X/Y	5.50029	436314908	0.164343	2197966	0.0995658	814069	0.0368766	225043	0.0101942	19651675	0.0981682	7188980	0.0359119	1945540	0.00971877
8-Cell_embryo1_single_cell_2	Single Cell	X/Y	5.21928	470066023	0.177055	2468759	0.111832	937847	0.0424836	295886	0.0134034	21849269	0.109146	8163212	0.0407786	2492835	0.0124527
8-Cell_embryo1_single_cell_3	Single Cell	X/Y	4.84237	234711521	0.0884065	1235179	0.0559524	490796	0.0222326	161776	0.0073283	10843721	0.0541688	4240746	0.0211843	1358199	0.00678476
8-Cell_embryo1_single_cell_4	Single Cell	X/Y	6.76358	317733244	0.119678	1599854	0.0724719	754745	0.0341892	304327	0.0137857	14162566	0.0707478	6607919	0.0330093	2619997	0.013088
8-Cell_embryo2_single_cell_1	Single Cell	X/X	4.6208	412514063	0.155378	2108592	0.0955172	838896	0.0380012	254802	0.0115423	18766679	0.0937473	7348374	0.0367081	2160845	0.0107943
8-Cell_embryo2_single_cell_2	Single Cell	X/X	5.20144	407788112	0.153598	2066979	0.0936322	854551	0.0387104	280976	0.0127279	18453437	0.0921825	7509994	0.0375155	2385889	0.0119185
8-Cell_embryo2_single_cell_3	Single Cell	X/X	6.50805	470037258	0.177044	2419725	0.109611	1038771	0.0470554	402427	0.0182296	21495645	0.10738	9045838	0.0451877	3392031	0.0169446
8-Cell_embryo2_single_cell_4	Single Cell	X/X	4.41664	357315465	0.134587	1884667	0.0853736	722999	0.0327512	289606	0.0131189	16603079	0.0829392	6211541	0.0310292	2396237	0.0119702
8-Cell_embryo3_single_cell_1	Single Cell	X/Y	5.57818	280218178	0.105547	1544269	0.0699539	453527	0.0205443	142466	0.00645358	13251448	0.0661964	3764017	0.0188028	1122878	0.00560924
8-Cell_embryo3_single_cell_2	Single Cell	X/Y	4.8998	345077909	0.129977	1887596	0.0855063	623832	0.028259	215894	0.0097798	16275818	0.0813044	5217439	0.0260632	1733224	0.00865817
8-Cell_embryo3_single_cell_3	Single Cell	X/Y	5.25523	392526822	0.147849	2161826	0.0979287	711788	0.0322433	250253	0.0113362	18655370	0.0931912	5976659	0.0298559	2023759	0.0101095
8-Cell_embryo3_single_cell_4	Single Cell	X/Y	5.35231	397230693	0.149621	2223132	0.100706	786784	0.0356406	294971	0.0133619	19105786	0.0954412	6568069	0.0328102	2362329	0.0118008
8-Cell_embryo3_single_cell_5	Single Cell	X/Y	5.81938	417806883	0.157371	2330768	0.105582	824760	0.0373609	322152	0.0145932	20025281	0.100034	6860855	0.0342728	2565782	0.0128171
8-Cell_embryo3_single_cell_6	Single Cell	X/Y	5.21133	297079587	0.111898	1649041	0.0747	476788	0.021598	152827	0.00692292	14043775	0.0701544	3908542	0.0195248	1180580	0.00589748
8-Cell_embryo3_single_cell_7	Single Cell	X/Y	5.44934	438669708	0.16523	2471011	0.111934	839731	0.038039	309523	0.0140211	21195032	0.105878	6981053	0.0348732	2459393	0.0122857
8-Cell_embryo3_single_cell_8	Single Cell	X/Y	5.71017	444843530	0.167555	2471293	0.111947	854908	0.0387265	314112	0.014229	21298428	0.106394	7153716	0.0357357	2529501	0.0126359
8-Cell_embryo4_single_cell_1	Single Cell	X/Y	5.74856	396853850	0.149479	2225394	0.100808	786527	0.0356289	303338	0.0137409	19067265	0.0952488	6483963	0.0323901	2373458	0.0118564
8-Cell_embryo4_single_cell_2	Single Cell	X/Y	5.41883	322612009	0.121515	1768848	0.0801272	518385	0.0234824	168840	0.00764829	15211547	0.0759879	4311046	0.0215354	1336129	0.00667451
8-Cell_embryo4_single_cell_3	Single Cell	X/Y	5.62747	360215861	0.135679	2016504	0.0913457	710204	0.0321716	266371	0.0120664	17276054	0.086301	5863273	0.0292895	2088129	0.0104311
8-Cell_embryo5_single_cell_1	Single Cell	X/Y	10.0193	614218766	0.231352	3289644	0.149018	1312295	0.0594457	530843	0.0240467	29008374	0.144909	11377422	0.0568349	4504125	0.0225
8-Cell_embryo5_single_cell_2	Single Cell	X/Y	9.56825	572346673	0.21558	3050863	0.138201	1198624	0.0542965	478035	0.0216545	26854125	0.134147	10381100	0.0518579	4057053	0.0202666
8-Cell_embryo5_single_cell_3	Single Cell	X/Y	9.05936	580578257	0.218681	3026189	0.137084	1170848	0.0530383	459794	0.0208282	26920006	0.134476	10258105	0.0512434	3944719	0.0197055
8-Cell_embryo5_single_cell_4	Single Cell	X/Y	9.65729	692030574	0.260661	3722807	0.16864	1496390	0.0677851	610605	0.0276598	32897750	0.164338	13019803	0.0650393	5218661	0.0260694
8-Cell_embryo6_single_cell_1	Single Cell	X/X	9.68794	616170271	0.232087	3216574	0.145708	1269263	0.0574964	505649	0.0229054	28634729	0.143042	11118984	0.0555439	4340041	0.0216803
8-Cell_embryo6_single_cell_2	Single Cell	X/X	10.4807	618513839	0.23297	3080061	0.139524	1242601	0.0562887	513404	0.0232567	27853546	0.13914	11104839	0.0554732	4514372	0.0225511
8-Cell_embryo6_single_cell_3	Single Cell	X/X	10.0415	686644030	0.258632	3670507	0.166271	1540216	0.0697703	659854	0.0298908	32537804	0.16254	13448998	0.0671833	5650143	0.0282248
8-Cell_embryo6_single_cell_4	Single Cell	X/X	10.1623	683430568	0.257421	3575505	0.161967	1464126	0.0663235	608409	0.0275604	31921678	0.159462	12904535	0.0644634	5259635	0.026274
8-Cell_embryo7_single_cell_1	Single Cell	X/X	11.7203	767765501	0.289187	4067427	0.184251	1710049	0.0774636	724941	0.0328391	36279707	0.181232	15057603	0.0752189	6296059	0.0314514
8-Cell_embryo7_single_cell_2	Single Cell	X/X	10.6731	453567376	0.170841	2272996	0.102965	982996	0.0445288	419363	0.0189967	20329204	0.101553	8654705	0.0432338	3620666	0.0180867
8-Cell_embryo7_single_cell_3	Single Cell	X/X	10.4333	672019139	0.253123	3484712	0.157854	1475047	0.0668182	606249	0.0274625	31175337	0.155734	13021001	0.0650452	5251410	0.0262329
8-Cell_embryo7_single_cell_4	Single Cell	X/X	10.4481	819154445	0.308543	4294996	0.194559	1727052	0.0782338	698953	0.0316619	38552901	0.192588	15299013	0.0764248	6078913	0.0303667
8-Cell_embryo8_single_cell_1	Single Cell	X/Y	8.6084	445894578	0.167951	2226879	0.100876	827666	0.0374925	303892	0.013766	19895787	0.0993876	7301522	0.0364741	2627133	0.0131236
8-Cell_embryo8_single_cell_2	Single Cell	X/Y	9.95919	628769431	0.236833	3342558	0.151415	1374613	0.0622687	556011	0.0251868	29557096	0.14765	11968214	0.0597861	4739506	0.0236758
8-Cell_embryo9_single_cell_1	Single Cell	X/Y	8.88619	530532184	0.19983	2685253	0.121639	1103373	0.0499818	437196	0.0198046	24019524	0.119987	9713794	0.0485244	3770436	0.0188349
8-Cell_embryo10_single_cell_1	Single Cell	X/Y	9.61439	523220544	0.197076	2738483	0.124051	1144569	0.0518479	455550	0.020636	24259518	0.121186	9972312	0.0498158	3875057	0.0193575
8-Cell_embryo10_single_cell_2	Single Cell	X/Y	7.71968	438807957	0.165282	2195832	0.0994691	821634	0.0372192	289573	0.0131174	19683069	0.098325	7255217	0.0362428	2497324	0.0124752
Morular_embryo1_single_cell_1	Single Cell	X/X	4.35777	335095993	0.126217	1811565	0.0820622	659810	0.0298888	183632	0.00831836	15663961	0.0782479	5597111	0.0279599	1489594	0.00744113
Morular_embryo1_single_cell_2	Single Cell	X/X	5.00915	362592781	0.136574	1941503	0.0879483	769959	0.0348784	238793	0.0108171	16972135	0.0847828	6610300	0.0330212	1977558	0.00987871
Morular_embryo1_single_cell_3	Single Cell	X/X	5.72708	381429717	0.143669	2066891	0.0936282	797259	0.0361151	265418	0.0120232	17968562	0.0897603	6779169	0.0338647	2167161	0.0108259
Morular_embryo1_single_cell_4	Single Cell	X/X	4.98289	244239772	0.0919954	1289638	0.0584194	508443	0.023032	174899	0.00792276	11233551	0.0561162	4343729	0.0216987	1443147	0.00720911
Morular_embryo1_single_cell_5	Single Cell	X/X	4.68291	325363593	0.122552	1583199	0.0717174	603420	0.0273344	191488	0.00867423	14172237	0.0707961	5344197	0.0266965	1662377	0.00830426
Morular_embryo1_single_cell_6	Single Cell	X/X	5.31664	268737738	0.101223	1408994	0.0638261	596879	0.0270381	222600	0.0100836	12202724	0.0609576	5077312	0.0253633	1829304	0.00913812
Morular_embryo2_single_cell_1	Single Cell	X/X	5.56835	264607948	0.0996673	1409196	0.0638353	529204	0.0239724	153215	0.0069405	12230775	0.0610977	4517148	0.022565	1272549	0.0063569
Morular_embryo2_single_cell_2	Single Cell	X/X	6.77345	431901884	0.16268	2265546	0.102627	995417	0.0450915	398121	0.0180345	19881224	0.0993149	8576756	0.0428444	3323115	0.0166003
Morular_embryo2_single_cell_3	Single Cell	X/X	5.77703	439266445	0.165454	2267076	0.102696	932748	0.0422526	348830	0.0158017	19983325	0.0998249	8074615	0.040336	2927032	0.0146217
Morular_embryo2_single_cell_4	Single Cell	X/X	4.37328	433069963	0.16312	2334969	0.105772	787683	0.0356813	279700	0.0126701	20529733	0.102554	6720245	0.0335704	2282668	0.0114029
Morular_embryo3_single_cell_1	Single Cell	X/Y	5.20287	357016830	0.134474	1948833	0.0882803	595851	0.0269915	197294	0.00893723	16853088	0.0841881	5022311	0.0250885	1608273	0.00803398
Morular_embryo3_single_cell_2	Single Cell	X/Y	5.1762	398856932	0.150234	2197686	0.0995531	723040	0.032753	255205	0.0115605	18955304	0.0946895	6069211	0.0303182	2068474	0.0103329
Morula_embryo4_single_cell_1	Single Cell	X/Y	7.60311	539181174	0.203088	2800475	0.126859	995016	0.0450733	337515	0.0152891	24827241	0.124022	8689537	0.0434078	2887391	0.0144237
Morula_embryo4_single_cell_2	Single Cell	X/Y	7.21347	458723321	0.172783	2342692	0.106122	859739	0.0389454	292702	0.0132591	20818816	0.103999	7534051	0.0376357	2515957	0.0125682
Morula_embryo5_single_cell_1	Single Cell	X/Y	7.74754	768366013	0.289413	4150984	0.188036	1513845	0.0685758	545402	0.0247062	36782307	0.183743	13191950	0.0658992	4646613	0.0232117
Morula_embryo5_single_cell_2	Single Cell	X/Y	6.99112	547660736	0.206282	2919050	0.13223	1030004	0.0466582	347453	0.0157393	25612430	0.127945	8879502	0.0443568	2915180	0.0145625
Morula_embryo5_single_cell_3	Single Cell	X/Y	7.51713	540131031	0.203446	2870476	0.13003	1105537	0.0500798	406363	0.0184079	25259801	0.126183	9566162	0.0477869	3432191	0.0171452
Morula_embryo6_single_cell_1	Single Cell	X/X	8.25208	510968116	0.192461	2680632	0.12143	978501	0.0443252	345813	0.015665	23683902	0.118311	8505024	0.0424861	2935909	0.0146661
Morula_embryo6_single_cell_2	Single Cell	X/X	7.38343	392619814	0.147884	2086866	0.0945331	844485	0.0382544	326141	0.0147739	18251214	0.0911723	7271622	0.0363247	2746332	0.0137191
Morula_embryo7_single_cell_1	Single Cell	X/Y	8.24422	457200566	0.172209	2401599	0.10879	904502	0.0409731	324131	0.0146828	21099979	0.105403	7816657	0.0390474	2724161	0.0136083
Morula_embryo7_single_cell_2	Single Cell	X/Y	8.76094	470231129	0.177117	2474527	0.112094	1003760	0.0454694	380161	0.0172209	21744995	0.108625	8696232	0.0434412	3224126	0.0161058
Morula_embryo7_single_cell_3	Single Cell	X/Y	7.54098	402587190	0.151639	2027142	0.0918276	719282	0.0325828	239567	0.0108522	18000044	0.0899176	6289552	0.0314189	2038693	0.0101841
ICM_single_cell_1	Single Cell	X/X	6.55629	438868687	0.165304	2355166	0.106687	1021679	0.0462811	340877	0.0154414	20546924	0.10264	8783297	0.0438762	2864242	0.0143081
ICM_single_cell_2	Single Cell	X/X	5.40876	379031928	0.142766	1932829	0.0875553	739264	0.033488	218662	0.00990518	17151975	0.0856812	6472026	0.0323304	1859067	0.0092868
ICM_single_cell_3	Single Cell	X/X	6.22892	290170191	0.109296	1472797	0.0667163	655519	0.0296944	209767	0.00950225	13016158	0.0650211	5744920	0.0286982	1801004	0.00899675
ICM_single_cell_4	Single Cell	X/X	5.29191	490283801	0.18467	2553961	0.115692	914751	0.0414374	270629	0.0122592	22620690	0.113	7984937	0.039888	2303788	0.0115084
ICM_single_cell_5	Single Cell	X/X	6.57989	715488482	0.269496	3886995	0.176077	1537466	0.0696458	535013	0.0242356	34227046	0.170978	13306548	0.0664717	4492949	0.0224441
ICM_single_cell_6	Single Cell	X/X	5.51947	482637964	0.181791	2480851	0.11238	857740	0.0388548	246326	0.0111583	21940481	0.109602	7455049	0.037241	2064923	0.0103151
ICM_single_cell_7	Single Cell	X/Y	4.87916	263445361	0.0992294	1422448	0.0644356	616549	0.0279291	235692	0.0106766	12183548	0.0608618	5199344	0.0259729	1929614	0.00963921
ICM_single_cell_8	Single Cell	X/Y	4.94737	318447420	0.119947	1627040	0.0737034	606800	0.0274875	171501	0.00776883	14321729	0.0715429	5253890	0.0262453	1435639	0.00717161
ICM_single_cell_9	Single Cell	X/Y	5.37183	272656769	0.102699	1382508	0.0626263	517391	0.0234373	152079	0.00688904	12190735	0.0608977	4477003	0.0223645	1260863	0.00629853
ICM_single_cell_10	Single Cell	X/Y	5.00013	347428803	0.130863	1789977	0.0810843	684778	0.0310198	205013	0.0092869	15777853	0.0788169	5947740	0.0297114	1728516	0.00863465
ICM_single_cell_11	Single Cell	X/Y	5.40759	370692483	0.139625	1939358	0.0878511	765783	0.0346893	231253	0.0104755	17090616	0.0853746	6636541	0.0331522	1940696	0.00969457
ICM_single_cell_12	Single Cell	X/Y	5.41297	410848867	0.15475	2142962	0.0970742	822762	0.0372703	232431	0.0105289	18961378	0.0947199	7173775	0.0358359	1955464	0.00976835
ICM_embryo1_single_cell_1	Single Cell	X/Y	5.53291	501760305	0.188993	2753946	0.124751	1225486	0.0555134	447337	0.0202639	24108015	0.120429	10593028	0.0529165	3772169	0.0188435
ICM_embryo1_single_cell_2	Single Cell	X/Y	4.4917	389961494	0.146883	2092236	0.0947763	862869	0.0390872	275259	0.012469	18322307	0.0915274	7471074	0.0373211	2325127	0.011615
ICM_embryo1_single_cell_3	Single Cell	X/Y	6.4816	431805700	0.162644	2352243	0.106554	1076950	0.0487848	402453	0.0182307	20428939	0.102051	9270564	0.0463103	3386161	0.0169153
ICM_embryo1_single_cell_4	Single Cell	X/Y	6.37178	187134095	0.070486	970164	0.0439475	461393	0.0209007	178560	0.0080886	8470030	0.0423113	4007049	0.0200169	1525711	0.00762155
ICM_embryo2_single_cell_1	Single Cell	X/Y	6.64493	576468948	0.217133	3055364	0.138405	1315077	0.0595718	443292	0.0200807	27134401	0.135547	11546766	0.0576808	3799607	0.0189806
ICM_embryo2_single_cell_2	Single Cell	X/Y	8.38948	673473124	0.253671	3576944	0.162032	1595576	0.0722781	583346	0.026425	31806850	0.158888	14051359	0.0701923	5033358	0.0251437
ICM_embryo2_single_cell_3	Single Cell	X/Y	6.98155	384593966	0.144861	2014697	0.0912639	889776	0.040306	315625	0.0142975	17816184	0.0889991	7790255	0.0389155	2696581	0.0134705
ICM_embryo3_single_cell_1	Single Cell	X/X	4.80742	246891778	0.0929944	1185498	0.0537019	537241	0.0243365	222506	0.0100793	10614205	0.0530223	4793642	0.0239462	1966944	0.00982569
ICM_embryo3_single_cell_2	Single Cell	X/X	7.04687	501267538	0.188808	2661927	0.120583	1217153	0.0551359	449806	0.0203758	23599095	0.117887	10690569	0.0534038	3877286	0.0193686
ICM_embryo3_single_cell_3	Single Cell	X/X	6.08751	395763317	0.149068	2089232	0.0946402	881727	0.0399414	283591	0.0128464	18499428	0.0924122	7715497	0.0385421	2410241	0.0120401
ICM_embryo3_single_cell_4	Single Cell	X/X	5.5054	496275324	0.186927	2662794	0.120622	1136880	0.0514996	382243	0.0173152	23619280	0.117988	9988324	0.0498958	3300869	0.0164892
TE_single_cell_1	Single Cell	X/X	5.17194	214224925	0.08069	1151364	0.0521557	465886	0.0211042	168906	0.00765128	9930469	0.0496068	3932763	0.0196458	1366260	0.00682503
TE_single_cell_2	Single Cell	X/X	5.92054	243483548	0.0917106	1319224	0.0597596	573897	0.025997	227489	0.010305	11406537	0.0569803	4872689	0.0243411	1871233	0.00934758
TE_single_cell_3	Single Cell	X/X	5.19519	234792040	0.0884369	1226290	0.0555498	527862	0.0239117	204087	0.00924495	10584249	0.0528727	4469557	0.0223273	1668361	0.00833415
TE_single_cell_4	Single Cell	X/Y	6.24588	348217703	0.13116	1755648	0.0795292	735407	0.0333132	272259	0.0123331	15507142	0.0774645	6398051	0.0319609	2301077	0.0114948
TE_single_cell_5	Single Cell	X/X	4.7423	377446937	0.142169	2055401	0.0931077	836481	0.0378918	350612	0.0158824	17785772	0.0888472	7059712	0.0352662	2849348	0.0142337
TE_single_cell_6	Single Cell	X/X	4.64156	253618592	0.0955281	1318961	0.0597477	541008	0.0245072	228355	0.0103443	11520715	0.0575507	4632982	0.0231436	1890390	0.00944327
TE_single_cell_7	Single Cell	X/X	4.8842	295919106	0.111461	1654164	0.0749321	553507	0.0250733	205409	0.00930483	14157348	0.0707218	4561752	0.0227878	1603202	0.00800865
TE_single_cell_8	Single Cell	X/X	5.0477	351257257	0.132305	1901321	0.0861281	595918	0.0269945	200349	0.00907562	16441350	0.0821313	4967812	0.0248163	1573396	0.00785976
TE_single_cell_9	Single Cell	X/X	4.67104	351690145	0.132468	1891185	0.0856689	599528	0.0271581	208474	0.00944368	16410554	0.0819775	5018432	0.0250691	1656782	0.00827631
TE_single_cell_10	Single Cell	X/Y	5.00288	435028833	0.163858	2368226	0.107278	731900	0.0331544	252519	0.0114389	20524382	0.102528	6102136	0.0304827	1997254	0.0099771
TE_single_cell_11	Single Cell	X/Y	5.03903	230319522	0.0867522	1118103	0.050649	509220	0.0230672	209743	0.00950116	9921927	0.0495641	4492274	0.0224408	1825137	0.00911731
TE_embryo1_single_cell_1	Single Cell	X/Y	7.39524	537206251	0.202344	2923639	0.132438	1339957	0.0606988	501474	0.0227163	25748644	0.128625	11669868	0.0582958	4271124	0.021336
TE_embryo1_single_cell_2	Single Cell	X/Y	5.44862	418309639	0.157561	2269347	0.102799	991111	0.0448964	355726	0.0161141	19831752	0.0990677	8567154	0.0427964	2993770	0.0149551
TE_embryo1_single_cell_3	Single Cell	X/Y	6.02983	405929542	0.152898	2230719	0.101049	977775	0.0442923	344846	0.0156212	19382981	0.0968259	8380023	0.0418617	2881551	0.0143945
TE_embryo1_single_cell_4	Single Cell	X/Y	7.39525	404565823	0.152384	2132305	0.0965914	980857	0.0444319	374650	0.0169713	18657515	0.0932019	8473540	0.0423288	3155972	0.0157654
TE_embryo2_single_cell_1	Single Cell	X/Y	8.23231	487499081	0.183622	2696048	0.122128	1249956	0.0566218	468262	0.0212118	23448963	0.117137	10662790	0.053265	3851902	0.0192418
TE_embryo3_single_cell_1	Single Cell	X/X	5.87511	270438381	0.101863	1362124	0.0617029	663290	0.0300464	288050	0.0130484	11942190	0.0596561	5788110	0.028914	2477859	0.0123779
TE_embryo3_single_cell_2	Single Cell	X/X	5.22777	612432194	0.230679	3252216	0.147322	1335092	0.0604784	433750	0.0196485	29060890	0.145171	11774132	0.0588166	3726823	0.018617
TE_embryo3_single_cell_3	Single Cell	X/X	5.94173	385579161	0.145232	2087699	0.0945708	918717	0.041617	321678	0.0145717	18272546	0.0912789	7953300	0.03973	2709058	0.0135329
TE_embryo3_single_cell_4	Single Cell	X/X	5.7811	682399286	0.257033	3780621	0.171259	1593176	0.0721694	540854	0.0245002	33319931	0.166447	13840278	0.0691379	4577565	0.0228668
TE_embryo3_single_cell_5	Single Cell	X/X	8.21899	440006207	0.165733	2427188	0.109949	1226781	0.055572	530638	0.0240374	21222632	0.106016	10612804	0.0530153	4504217	0.0225004
F129sv_MB6_2-Cell_embryo1_single_cell_1	Single Cell	X/X	5.19834	425433160	0.160244	2330137	0.105553	738246	0.0334419	276857	0.0125414	20406169	0.101937	6182918	0.0308862	2188136	0.0109306
F129sv_MB6_2-Cell_embryo1_single_cell_2	Single Cell	X/X	7.09267	523557829	0.197203	2927250	0.132602	1039621	0.0470939	441506	0.0199998	25619193	0.127978	8683539	0.0433778	3467725	0.0173227
F129sv_MB6_2-Cell_embryo2_single_cell_1	Single Cell	X/X	5.54906	458386292	0.172656	2558226	0.115885	841330	0.0381115	334627	0.0151583	22288088	0.111338	6948737	0.0347118	2580022	0.0128883
F129sv_MB6_2-Cell_embryo2_single_cell_2	Single Cell	X/X	6.83925	369527560	0.139186	2027627	0.0918496	583262	0.0264212	199483	0.00903639	17724873	0.088543	4837815	0.0241669	1544130	0.00771356
F129sv_MB6_2-Cell_embryo3_single_cell_1	Single Cell	X/Y	6.37667	477522456	0.179864	2691414	0.121919	965609	0.0437412	411814	0.0186548	23388469	0.116835	8021105	0.0400687	3222457	0.0160975
F129sv_MB6_2-Cell_embryo3_single_cell_2	Single Cell	X/Y	6.92518	451301096	0.169987	2512857	0.11383	1006511	0.045594	468891	0.0212403	21855111	0.109175	8435082	0.0421367	3752332	0.0187444
F129sv_MB6_2-Cell_embryo4_single_cell_1	Single Cell	X/X	6.89724	479066044	0.180445	2660288	0.120509	924222	0.0418664	384420	0.0174139	23266140	0.116224	7709529	0.0385123	3013938	0.0150559
F129sv_MB6_2-Cell_embryo4_single_cell_2	Single Cell	X/X	6.69715	503412023	0.189615	2815136	0.127523	1015293	0.0459918	438094	0.0198452	24565361	0.122714	8428614	0.0421044	3412030	0.0170445
F129sv_MB6_2-Cell_embryo5_single_cell_1	Single Cell	X/Y	6.0963	432993742	0.163092	2413451	0.109327	840855	0.0380899	347363	0.0157352	21040379	0.105105	7001627	0.034976	2733763	0.0136563
F129sv_MB6_2-Cell_embryo5_single_cell_2	Single Cell	X/Y	7.58319	495578631	0.186665	2766549	0.125322	1002811	0.0454264	421845	0.0191092	24065710	0.120218	8337394	0.0416487	3315854	0.0165641
F129sv_MB6_2-Cell_embryo6_single_cell_1	Single Cell	X/Y	6.69864	494673705	0.186324	2801721	0.126915	1024087	0.0463902	449282	0.0203521	24331658	0.121547	8450335	0.0422129	3469443	0.0173313
F129sv_MB6_4-Cell_embryo1_single_cell_1	Single Cell	X/X	5.04157	351069440	0.132234	2021236	0.0915601	639321	0.0289606	242938	0.0110049	17313799	0.0864895	5218551	0.0260688	1875775	0.00937027
F129sv_MB6_4-Cell_embryo1_single_cell_2	Single Cell	X/X	4.60727	288584496	0.108698	1644129	0.0744775	517995	0.0234647	196675	0.00890919	14056861	0.0702198	4224313	0.0211022	1499881	0.00749252
F129sv_MB6_4-Cell_embryo1_single_cell_3	Single Cell	X/X	4.61269	294505676	0.110929	1709290	0.0774292	533566	0.02417	204480	0.00926275	14506866	0.0724677	4280134	0.021381	1531676	0.00765135
F129sv_MB6_4-Cell_embryo1_single_cell_4	Single Cell	X/X	3.3858	208037235	0.0783594	1215081	0.055042	317380	0.014377	102043	0.00462245	10223960	0.0510729	2510855	0.0125428	745648	0.00372482
F129sv_MB6_4-Cell_embryo2_single_cell_1	Single Cell	X/X	6.34832	434620633	0.163704	2509738	0.113689	945011	0.0428081	415770	0.018834	21614083	0.107971	7844797	0.039188	3287779	0.0164238
F129sv_MB6_4-Cell_embryo2_single_cell_2	Single Cell	X/X	6.67615	487638166	0.183674	2804046	0.127021	1070059	0.0484727	468348	0.0212157	24327377	0.121525	8974132	0.0448295	3764824	0.0188068
F129sv_MB6_4-Cell_embryo2_single_cell_3	Single Cell	X/X	5.6895	368872790	0.13894	2103198	0.0952729	701686	0.0317857	276228	0.0125129	18116031	0.090497	5774569	0.0288463	2146561	0.010723
alpha-Amanitin_Zygote_single_cell_1	Single Cell	X/X	4.28076	418955357	0.157804	2156585	0.0976913	685303	0.0310436	247010	0.0111893	19381736	0.0968197	6031774	0.0301312	2115371	0.0105671
alpha-Amanitin_Zygote_single_cell_2	Single Cell	X/X	4.01859	429628238	0.161824	2232480	0.101129	679921	0.0307998	236065	0.0106935	19990260	0.0998596	5946568	0.0297055	1990809	0.00994491
alpha-Amanitin_Zygote_single_cell_3	Single Cell	X/X	5.86396	599857253	0.225942	3184881	0.144272	1114370	0.0504799	439587	0.0199129	28497058	0.142354	9757884	0.0487446	3741463	0.0186901
alpha-Amanitin_Zygote_single_cell_4	Single Cell	X/X	4.08149	491028635	0.184951	2506603	0.113547	786328	0.0356199	275722	0.0124899	22711596	0.113454	7051112	0.0352232	2431894	0.0121483
alpha-Amanitin_Zygote_single_cell_5	Single Cell	X/Y	3.57062	423024639	0.159337	2232992	0.101152	658370	0.0298235	223372	0.0101185	19786180	0.0988401	5645526	0.0282017	1825180	0.00911752
alpha-Amanitin_Zygote_single_cell_6	Single Cell	X/X	6.28952	658096048	0.247879	3559601	0.161247	1346365	0.0609891	564519	0.0255722	31706083	0.158385	11724292	0.0585676	4775124	0.0238537
alpha-Amanitin_Zygote_single_cell_7	Single Cell	X/X	5.12891	500445500	0.188498	2567005	0.116283	922890	0.041806	356102	0.0161311	23169016	0.115739	8191253	0.0409187	3095600	0.0154638
alpha-Amanitin_Zygote_single_cell_8	Single Cell	X/Y	5.7214	533937252	0.201113	2894780	0.131131	1092392	0.0494843	459848	0.0208307	25656596	0.128165	9430834	0.0471109	3837946	0.0191721

## Sheet: Chromain accessibility coverage
Name	Exon	Intron	Promoter	CGI	SINE	LINE	LTR	Satellite	CTCF
Oocyte_single_cell_1	0.169599	0.468348	0.704756	0.623601	0.0777525	0.138314	0.127498	0.0907396	0.127169
Oocyte_single_cell_2	0.0853231	0.293609	0.415304	0.364705	0.0332296	0.0657566	0.0575152	0.0414336	0.0570487
Oocyte_single_cell_3	0.0964802	0.329619	0.480941	0.425739	0.0363953	0.0723677	0.0641768	0.0503418	0.0637016
Oocyte_single_cell_4	0.14431	0.420101	0.630083	0.565506	0.0608976	0.11093	0.0998598	0.0861819	0.102872
Oocyte_single_cell_5	0.195781	0.508038	0.755894	0.678131	0.097431	0.16384	0.152965	0.125544	0.154147
Oocyte_single_cell_6	0.0993574	0.324339	0.495071	0.451379	0.0371636	0.0742486	0.0641489	0.0546924	0.06716
Oocyte_single_cell_7	0.220128	0.538881	0.793477	0.720843	0.111561	0.183573	0.173523	0.150404	0.173403
Oocyte_single_cell_8	0.162948	0.44294	0.646472	0.58239	0.077032	0.13717	0.123602	0.111871	0.125777
Oocyte_single_cell_9	0.153148	0.408272	0.599154	0.540366	0.0688785	0.118128	0.108598	0.106692	0.115431
Oocyte_single_cell_10	0.185197	0.490512	0.716627	0.615971	0.0927586	0.161115	0.146066	0.121193	0.143347
Oocyte_single_cell_11	0.159611	0.40877	0.621498	0.601776	0.0629377	0.110438	0.102639	0.108763	0.122436
Oocyte_single_cell_12	0.174472	0.439763	0.668734	0.63617	0.0719704	0.126726	0.115137	0.110628	0.133851
Oocyte_single_cell_13	0.167445	0.431868	0.634067	0.570321	0.0752304	0.131808	0.117652	0.105863	0.122186
Male-PN_single_cell_1	0.211519	0.519045	0.709069	0.629417	0.0969894	0.133552	0.134131	0.133416	0.149912
Male-PN_single_cell_2	0.184793	0.478862	0.650004	0.561566	0.0816905	0.116463	0.114662	0.126165	0.123696
Male-PN_single_cell_3	0.170543	0.455642	0.617227	0.531737	0.0759495	0.124707	0.115363	0.116014	0.117614
Male-PN_single_cell_4	0.257284	0.571634	0.80276	0.758302	0.12438	0.175089	0.178818	0.164077	0.192849
Male-PN_single_cell_5	0.145018	0.378641	0.502218	0.439185	0.0529433	0.0789724	0.077648	0.0861819	0.0828107
Male-PN_single_cell_6	0.173021	0.442875	0.602851	0.51998	0.0714763	0.126429	0.108102	0.103584	0.107181
Male-PN_single_cell_7	0.163404	0.419368	0.566253	0.4894	0.0651942	0.108156	0.0979445	0.0915683	0.101583
Male-PN_single_cell_8	0.165338	0.453079	0.627372	0.551123	0.0722719	0.127116	0.111513	0.0926041	0.113013
Male-PN_single_cell_9	0.131237	0.374421	0.475109	0.414546	0.0567359	0.0774374	0.0782193	0.0921898	0.0911489
Male-PN_single_cell_10	0.124403	0.330257	0.438799	0.382528	0.0431396	0.0765018	0.0665493	0.0633934	0.0723916
Female-PN_single_cell_1	0.154406	0.425874	0.599688	0.537365	0.0705407	0.11958	0.110028	0.0981976	0.111474
Female-PN_single_cell_2	0.171604	0.462424	0.649717	0.565631	0.0797102	0.127406	0.119577	0.106692	0.121234
Female-PN_single_cell_3	0.123882	0.346826	0.463772	0.394159	0.0568581	0.099683	0.0878284	0.0754092	0.089068
Female-PN_single_cell_4	0.162343	0.439814	0.612503	0.51185	0.0759914	0.127844	0.117011	0.105034	0.116222
Female-PN_single_cell_5	0.128914	0.391609	0.544278	0.456007	0.0600782	0.104615	0.0917499	0.0770665	0.0934642
Female-PN_single_cell_6	0.108426	0.313637	0.422287	0.345257	0.0534846	0.106832	0.0893567	0.0652579	0.0822245
Female-PN_single_cell_7	0.158715	0.393478	0.535365	0.453818	0.0700466	0.117752	0.105277	0.115185	0.106756
Female-PN_single_cell_8	0.155589	0.414768	0.597716	0.548058	0.0621474	0.111314	0.0982077	0.0944686	0.108866
Female-PN_single_cell_9	0.150346	0.430403	0.607122	0.522294	0.0691786	0.124087	0.112011	0.102963	0.109774
Female-PN_single_cell_10	0.133842	0.350379	0.491251	0.437559	0.0493102	0.0876532	0.0778809	0.0687798	0.0823857
Female-PN_single_cell_11	0.148877	0.394773	0.532202	0.453005	0.0639026	0.113444	0.0991041	0.0944686	0.100044
Female-PN_single_cell_12	0.186647	0.467475	0.653988	0.570071	0.0852326	0.147236	0.131678	0.124094	0.129924
Female-PN_single_cell_13	0.116968	0.3244	0.464553	0.441623	0.04269	0.0722298	0.0662594	0.0613217	0.0811401
Zygote_single_cell_1	0.286211	0.604837	0.830527	0.808017	0.140852	0.179343	0.19209	0.185208	0.218523
Zygote_single_cell_2	0.277936	0.608179	0.852707	0.792196	0.137917	0.217927	0.213012	0.182101	0.210668
Zygote_single_cell_3	0.294031	0.615933	0.847244	0.818836	0.151403	0.196461	0.208118	0.188937	0.230202
Zygote_single_cell_4	0.291008	0.619393	0.860881	0.796823	0.156969	0.22182	0.220991	0.193495	0.230994
Zygote_single_cell_5	0.271684	0.581378	0.808141	0.762366	0.134741	0.188351	0.190463	0.180029	0.209598
Zygote_single_cell_6	0.193162	0.495055	0.698143	0.631793	0.0839669	0.124252	0.122981	0.107935	0.131008
Zygote_single_cell_7	0.298847	0.617173	0.846505	0.800013	0.156926	0.212039	0.220921	0.211311	0.235903
Zygote_single_cell_8	0.278321	0.61645	0.85435	0.768933	0.157256	0.227978	0.22498	0.192459	0.225015
Zygote_single_cell_9	0.300166	0.627879	0.853652	0.815146	0.158689	0.211874	0.22408	0.188937	0.236093
Zygote_single_cell_10	0.29796	0.627668	0.868151	0.809956	0.15783	0.228227	0.230044	0.193909	0.231697
Zygote_single_cell_11	0.278786	0.603246	0.848723	0.799825	0.138226	0.213992	0.20912	0.17775	0.213453
Zygote_single_cell_12	0.300738	0.629353	0.872874	0.8229	0.162001	0.235115	0.232256	0.200953	0.238965
Zygote_single_cell_13	0.290351	0.612258	0.853323	0.812582	0.148399	0.218845	0.217918	0.205096	0.230085
Zygote_single_cell_14	0.306577	0.627673	0.868849	0.834282	0.160756	0.235381	0.2329	0.206547	0.244666
Zygote_single_cell_15	0.296265	0.623504	0.867247	0.819586	0.154832	0.234412	0.229105	0.206132	0.230217
Zygote_single_cell_16	0.296791	0.602505	0.852255	0.856982	0.133253	0.202808	0.198373	0.192873	0.232166
Zygote_single_cell_17	0.219532	0.513779	0.731907	0.694391	0.0927015	0.149832	0.140181	0.143775	0.157547
Zygote_single_cell_18	0.265376	0.572507	0.80046	0.749171	0.129563	0.198356	0.18952	0.177543	0.200513
2-Cell_embryo1_single_cell_1	0.214763	0.528001	0.752937	0.682509	0.094523	0.155527	0.150309	0.123472	0.149531
2-Cell_embryo1_single_cell_2	0.341039	0.660815	0.895055	0.855731	0.180317	0.260926	0.261553	0.228092	0.267394
2-Cell_embryo2_single_cell_1	0.257551	0.582293	0.826378	0.757364	0.12235	0.196446	0.194157	0.152061	0.187984
2-Cell_embryo2_single_cell_2	0.187206	0.486649	0.700731	0.645426	0.0751546	0.130008	0.123088	0.111456	0.122641
2-Cell_embryo3_single_cell_1	0.319143	0.641655	0.86852	0.823776	0.172945	0.241733	0.249048	0.213176	0.259042
2-Cell_embryo4_single_cell_1	0.229177	0.548785	0.782757	0.722094	0.10187	0.164306	0.160774	0.130309	0.164991
2-Cell_embryo4_single_cell_2	0.287563	0.613704	0.850407	0.793009	0.145968	0.215144	0.215934	0.182308	0.223403
2-Cell_embryo5_single_cell_1	0.308051	0.635464	0.873491	0.809518	0.163002	0.244414	0.241208	0.20406	0.242468
2-Cell_embryo5_single_cell_2	0.332717	0.656661	0.897026	0.861234	0.176179	0.260694	0.261514	0.227678	0.264801
2-Cell_embryo6_single_cell_1	0.279462	0.59844	0.836934	0.784629	0.139452	0.212322	0.207933	0.189559	0.217746
2-Cell_embryo7_single_cell_1	0.205267	0.482072	0.66286	0.588331	0.10667	0.162869	0.153275	0.129066	0.155481
2-Cell_embryo8_single_cell_1	0.252318	0.545203	0.774542	0.758176	0.106518	0.165719	0.159951	0.159727	0.189376
2-Cell_embryo8_single_cell_2	0.180311	0.412633	0.562721	0.552999	0.0701316	0.108433	0.102823	0.137767	0.126436
2-Cell_embryo9_single_cell_1	0.317425	0.62909	0.863674	0.838722	0.154012	0.230161	0.224046	0.203853	0.244768
2-Cell_embryo9_single_cell_2	0.275974	0.578045	0.821696	0.818148	0.116919	0.189481	0.175562	0.181065	0.202315
2-Cell_embryo10_single_cell_1	0.313928	0.617435	0.854925	0.856357	0.146701	0.220644	0.212014	0.20779	0.24449
2-Cell_embryo10_single_cell_2	0.314177	0.622969	0.860018	0.850416	0.148915	0.229027	0.217283	0.182929	0.243318
2-Cell_embryo11_single_cell_1	0.30485	0.611456	0.841986	0.842099	0.139966	0.213495	0.204433	0.183551	0.230744
2-Cell_embryo11_single_cell_2	0.327526	0.631512	0.862852	0.862172	0.160225	0.234639	0.225978	0.208618	0.250821
2-Cell_embryo12_single_cell_1	0.334059	0.641111	0.873203	0.875242	0.161694	0.23722	0.232948	0.227678	0.263013
2-Cell_embryo12_single_cell_2	0.314993	0.61982	0.855828	0.853605	0.149823	0.222842	0.216432	0.210483	0.245369
2-Cell_embryo13_single_cell_1	0.241559	0.531277	0.770311	0.773685	0.094883	0.150024	0.141371	0.137352	0.169256
2-Cell_embryo13_single_cell_2	0.296514	0.601439	0.835086	0.837283	0.132765	0.203214	0.194712	0.192252	0.221967
2-Cell_embryo14_single_cell_1	0.288807	0.597816	0.840836	0.846038	0.1283	0.2034	0.19358	0.172985	0.21949
2-Cell_embryo14_single_cell_2	0.32025	0.628738	0.870615	0.86605	0.154338	0.229972	0.222682	0.206132	0.249355
2-Cell_embryo15_single_cell_1	0.324639	0.63552	0.867247	0.858045	0.15913	0.233931	0.22968	0.212762	0.248593
4-Cell_embryo1_single_cell_1	0.179564	0.485128	0.663066	0.581827	0.0741944	0.110929	0.112726	0.101927	0.114654
4-Cell_embryo1_single_cell_2	0.266192	0.599083	0.817629	0.735914	0.131285	0.177932	0.188057	0.166356	0.194959
4-Cell_embryo1_single_cell_3	0.322236	0.642815	0.861661	0.819273	0.167871	0.213365	0.224522	0.22747	0.244856
4-Cell_embryo2_single_cell_1	0.248103	0.577778	0.805635	0.713401	0.119713	0.191534	0.183594	0.156412	0.179484
4-Cell_embryo2_single_cell_2	0.251693	0.581908	0.807319	0.727096	0.123155	0.182366	0.182639	0.167599	0.18454
4-Cell_embryo2_single_cell_3	0.266619	0.598247	0.830157	0.735789	0.135388	0.208691	0.204535	0.165734	0.197538
4-Cell_embryo3_single_cell_1	0.271792	0.60219	0.828226	0.749609	0.135348	0.207155	0.20508	0.176714	0.198652
4-Cell_embryo3_single_cell_2	0.263385	0.593985	0.824283	0.750297	0.129784	0.202061	0.19806	0.157655	0.19386
4-Cell_embryo3_single_cell_3	0.207774	0.519031	0.72209	0.641361	0.0973978	0.157678	0.146766	0.13238	0.145677
4-Cell_embryo4_single_cell_1	0.30132	0.623176	0.846176	0.795135	0.153294	0.202588	0.212763	0.217941	0.229294
4-Cell_embryo5_single_cell_1	0.247882	0.557355	0.768258	0.684072	0.120741	0.193418	0.179799	0.156205	0.178429
4-Cell_embryo6_single_cell_1	0.298401	0.604729	0.817547	0.794885	0.139063	0.179979	0.179043	0.201782	0.216076
4-Cell_embryo6_single_cell_2	0.3247	0.637191	0.857471	0.84929	0.155674	0.204793	0.2072	0.214419	0.246351
4-Cell_embryo6_single_cell_3	0.283695	0.590132	0.79701	0.770684	0.131027	0.172208	0.17176	0.195567	0.206814
4-Cell_embryo6_single_cell_4	0.298513	0.610695	0.821326	0.785817	0.143145	0.193607	0.189685	0.187487	0.218376
4-Cell_embryo7_single_cell_1	0.233261	0.531723	0.748172	0.702207	0.104933	0.167587	0.153992	0.134245	0.168186
4-Cell_embryo7_single_cell_2	0.261527	0.570549	0.796928	0.759052	0.117571	0.18631	0.173059	0.16242	0.189376
4-Cell_embryo7_single_cell_3	0.257551	0.562758	0.783209	0.742918	0.115568	0.182307	0.168437	0.158069	0.185023
4-Cell_embryo7_single_cell_4	0.218875	0.512802	0.729442	0.684948	0.0897623	0.154095	0.135721	0.136524	0.150249
4-Cell_embryo8_single_cell_1	0.232416	0.529047	0.753923	0.716528	0.0988116	0.161344	0.147648	0.138388	0.163394
4-Cell_embryo8_single_cell_2	0.167806	0.44869	0.596114	0.514852	0.0750085	0.125569	0.100487	0.106899	0.110448
4-Cell_embryo8_single_cell_3	0.29198	0.593596	0.807155	0.790069	0.134138	0.176384	0.173308	0.184794	0.207444
4-Cell_embryo8_single_cell_4	0.246826	0.516984	0.704674	0.694516	0.105185	0.126992	0.13026	0.16677	0.170413
8-Cell_embryo1_single_cell_1	0.258194	0.599097	0.812823	0.680633	0.144726	0.214712	0.211067	0.177957	0.197992
8-Cell_embryo1_single_cell_2	0.299682	0.630132	0.85131	0.773247	0.158111	0.219552	0.226459	0.213176	0.226671
8-Cell_embryo1_single_cell_3	0.181339	0.461607	0.606054	0.529048	0.0820318	0.113017	0.112894	0.123679	0.12267
8-Cell_embryo1_single_cell_4	0.214852	0.513234	0.676579	0.562879	0.102842	0.158689	0.152507	0.139424	0.149018
8-Cell_embryo2_single_cell_1	0.264958	0.593455	0.825269	0.735038	0.131744	0.20992	0.201528	0.170499	0.193054
8-Cell_embryo2_single_cell_2	0.259001	0.585645	0.811139	0.72866	0.131016	0.2092	0.197471	0.175264	0.187705
8-Cell_embryo2_single_cell_3	0.295777	0.611334	0.83907	0.762616	0.151445	0.22828	0.218738	0.20406	0.221307
8-Cell_embryo2_single_cell_4	0.257068	0.563744	0.797338	0.754174	0.114279	0.184513	0.172617	0.167185	0.181067
8-Cell_embryo3_single_cell_1	0.245474	0.542955	0.737862	0.709149	0.0990434	0.132025	0.131466	0.158484	0.163218
8-Cell_embryo3_single_cell_2	0.269469	0.574182	0.771913	0.736102	0.121846	0.158914	0.160426	0.164906	0.190006
8-Cell_embryo3_single_cell_3	0.295908	0.608114	0.81003	0.772872	0.14045	0.17843	0.180562	0.188523	0.21187
8-Cell_embryo3_single_cell_4	0.308028	0.617933	0.813974	0.794322	0.14458	0.175997	0.182808	0.206132	0.224282
8-Cell_embryo3_single_cell_5	0.311421	0.616154	0.815124	0.796511	0.149839	0.183034	0.191473	0.204682	0.23073
8-Cell_embryo3_single_cell_6	0.255063	0.550399	0.747885	0.736664	0.104985	0.134572	0.135682	0.169463	0.17245
8-Cell_embryo3_single_cell_7	0.329708	0.637595	0.839399	0.831968	0.161737	0.190551	0.202105	0.228092	0.246556
8-Cell_embryo3_single_cell_8	0.324292	0.634708	0.83907	0.815584	0.16318	0.195641	0.202908	0.218977	0.242307
8-Cell_embryo4_single_cell_1	0.312154	0.616417	0.817095	0.813395	0.148053	0.175496	0.18218	0.199088	0.228839
8-Cell_embryo4_single_cell_2	0.264873	0.569921	0.766861	0.734663	0.116127	0.147015	0.149839	0.171121	0.183675
8-Cell_embryo4_single_cell_3	0.295862	0.597079	0.796394	0.799325	0.132759	0.163248	0.167153	0.191423	0.20847
8-Cell_embryo5_single_cell_1	0.355453	0.667485	0.867494	0.806454	0.211392	0.271256	0.277915	0.247151	0.286489
8-Cell_embryo5_single_cell_2	0.338246	0.655291	0.856568	0.780439	0.198186	0.254758	0.260442	0.224156	0.269812
8-Cell_embryo5_single_cell_3	0.327591	0.639895	0.837181	0.747295	0.189863	0.265047	0.263484	0.203025	0.254601
8-Cell_embryo5_single_cell_4	0.388835	0.695807	0.901421	0.838284	0.236301	0.299282	0.308178	0.262482	0.31568
8-Cell_embryo6_single_cell_1	0.347953	0.664392	0.878584	0.79107	0.204477	0.283166	0.278418	0.230992	0.274472
8-Cell_embryo6_single_cell_2	0.307366	0.614042	0.814795	0.702833	0.185291	0.297096	0.276106	0.20116	0.240123
8-Cell_embryo6_single_cell_3	0.377157	0.680355	0.873778	0.813645	0.232798	0.296247	0.304836	0.266625	0.309686
8-Cell_embryo6_single_cell_4	0.368033	0.676201	0.890249	0.811519	0.22376	0.306711	0.303941	0.254402	0.295149
8-Cell_embryo7_single_cell_1	0.40141	0.706537	0.913702	0.84041	0.255936	0.334382	0.338958	0.293971	0.332034
8-Cell_embryo7_single_cell_2	0.251613	0.542786	0.718106	0.614908	0.141532	0.223555	0.204899	0.186866	0.189947
8-Cell_embryo7_single_cell_3	0.35933	0.675441	0.89181	0.806579	0.217102	0.309533	0.301205	0.266625	0.283074
8-Cell_embryo7_single_cell_4	0.414243	0.71676	0.933377	0.869176	0.26684	0.36106	0.36087	0.282784	0.341515
8-Cell_embryo8_single_cell_1	0.251351	0.561594	0.742011	0.618723	0.139369	0.217834	0.204487	0.166563	0.186723
8-Cell_embryo8_single_cell_2	0.358631	0.670132	0.879077	0.814145	0.210848	0.279764	0.285547	0.244251	0.286591
8-Cell_embryo9_single_cell_1	0.290459	0.598468	0.793149	0.692139	0.163164	0.255045	0.242802	0.193081	0.222611
8-Cell_embryo10_single_cell_1	0.326244	0.63553	0.823174	0.748546	0.186033	0.241846	0.236052	0.22167	0.244768
8-Cell_embryo10_single_cell_2	0.256748	0.57162	0.761111	0.656244	0.138062	0.21723	0.203761	0.157655	0.193831
Morula_embryo1_single_cell_1	0.260109	0.585396	0.781278	0.716215	0.12732	0.156262	0.163322	0.179615	0.182268
Morula_embryo1_single_cell_2	0.275852	0.600101	0.800624	0.735351	0.135223	0.17064	0.176167	0.158691	0.193699
Morula_embryo1_single_cell_3	0.288549	0.607748	0.802021	0.751923	0.143797	0.1775	0.18131	0.199503	0.206257
Morula_embryo1_single_cell_4	0.201245	0.50012	0.658876	0.580514	0.0907577	0.120857	0.116827	0.131966	0.135785
Morula_embryo1_single_cell_5	0.194664	0.521828	0.680358	0.514727	0.107735	0.174843	0.151508	0.132588	0.135317
Morula_embryo1_single_cell_6	0.211379	0.505006	0.649018	0.55181	0.0993794	0.125343	0.127862	0.133416	0.142893
Morula_embryo2_single_cell_1	0.21726	0.528512	0.711657	0.647427	0.0955026	0.125219	0.128041	0.137145	0.147978
Morula_embryo2_single_cell_2	0.297063	0.607916	0.811632	0.735851	0.154999	0.202935	0.199062	0.212347	0.209071
Morula_embryo2_single_cell_3	0.281179	0.59843	0.818615	0.740792	0.143302	0.213113	0.204859	0.187694	0.200689
Morula_embryo2_single_cell_4	0.304606	0.619219	0.852789	0.822525	0.141026	0.213602	0.208725	0.19681	0.230056
Morula_embryo3_single_cell_1	0.275786	0.586574	0.781237	0.730223	0.126533	0.166145	0.166431	0.180236	0.1949
Morula_embryo3_single_cell_2	0.299875	0.615412	0.81307	0.77356	0.143046	0.179658	0.185242	0.191423	0.216926
Morula_embryo4_single_cell_1	0.318917	0.643354	0.853775	0.746858	0.181903	0.248658	0.248735	0.206339	0.242614
Morula_embryo4_single_cell_2	0.271571	0.595375	0.786166	0.66725	0.151159	0.21927	0.213312	0.176507	0.203077
Morula_embryo5_single_cell_1	0.433661	0.733446	0.923807	0.865237	0.285656	0.328634	0.341777	0.317381	0.35107
Morula_embryo5_single_cell_2	0.347901	0.670569	0.867288	0.791508	0.203706	0.246245	0.249832	0.248602	0.263731
Morula_embryo5_single_cell_3	0.346596	0.665274	0.853734	0.782002	0.200377	0.245886	0.245306	0.246323	0.262104
Morula_embryo6_single_cell_1	0.328286	0.654	0.845847	0.756738	0.187776	0.235245	0.234711	0.234514	0.250308
Morula_embryo6_single_cell_2	0.27381	0.585161	0.749445	0.660309	0.146317	0.175054	0.181184	0.195981	0.197685
Morula_embryo7_single_cell_1	0.30271	0.623523	0.80847	0.72397	0.167504	0.209603	0.209882	0.212762	0.227169
Morula_embryo7_single_cell_2	0.308798	0.631216	0.809784	0.723845	0.174377	0.215964	0.216028	0.212762	0.228502
Morula_embryo7_single_cell_3	0.257096	0.583678	0.760659	0.646489	0.136487	0.200945	0.186467	0.170706	0.184012
ICM_single_cell_1	0.296148	0.630329	0.848517	0.771559	0.158318	0.199009	0.213289	0.189766	0.225703
ICM_single_cell_2	0.250689	0.579632	0.789822	0.693077	0.123136	0.193659	0.186546	0.160555	0.179323
ICM_single_cell_3	0.206882	0.525837	0.730346	0.630355	0.0922061	0.153624	0.145284	0.140253	0.136445
ICM_single_cell_4	0.304287	0.636426	0.859977	0.758864	0.164576	0.234587	0.236432	0.208204	0.224751
ICM_single_cell_5	0.408282	0.716145	0.93005	0.891877	0.250399	0.311084	0.330875	0.290242	0.328737
ICM_single_cell_6	0.292454	0.625865	0.848353	0.762241	0.155625	0.238593	0.230763	0.201367	0.210551
ICM_single_cell_7	0.219832	0.509831	0.669679	0.592146	0.0983913	0.120372	0.125347	0.140667	0.144915
ICM_single_cell_8	0.218687	0.53537	0.73355	0.648302	0.10271	0.16641	0.156116	0.138181	0.151231
ICM_single_cell_9	0.193843	0.501284	0.6682	0.566319	0.0899124	0.143969	0.134247	0.122229	0.130481
ICM_single_cell_10	0.238058	0.558956	0.759386	0.674692	0.112741	0.177736	0.171259	0.155998	0.162427
ICM_single_cell_11	0.255523	0.57567	0.783332	0.706585	0.123023	0.1849	0.182597	0.168842	0.179426
ICM_single_cell_12	0.273425	0.600322	0.815041	0.74273	0.135569	0.20565	0.202494	0.176507	0.195413
ICM_embryo1_single_cell_1	0.325977	0.642176	0.848435	0.789632	0.178628	0.224666	0.23984	0.205304	0.252887
ICM_embryo1_single_cell_2	0.266084	0.587245	0.783578	0.699018	0.136704	0.184138	0.190939	0.166977	0.19808
ICM_embryo1_single_cell_3	0.290328	0.612333	0.807402	0.737102	0.157228	0.195951	0.208635	0.206754	0.22711
ICM_embryo1_single_cell_4	0.129904	0.362926	0.424793	0.345694	0.0651318	0.0929966	0.0898577	0.0957116	0.0906213
ICM_embryo2_single_cell_1	0.337148	0.657675	0.87653	0.803264	0.19287	0.270669	0.277258	0.218355	0.266662
ICM_embryo2_single_cell_2	0.37245	0.688968	0.9052	0.826903	0.228217	0.301901	0.314952	0.263311	0.302271
ICM_embryo2_single_cell_3	0.256753	0.563298	0.735398	0.645551	0.13835	0.183756	0.184413	0.17775	0.193391
ICM_embryo3_single_cell_1	0.148074	0.432802	0.512446	0.382965	0.0761667	0.138448	0.118045	0.0994406	0.101612
ICM_embryo3_single_cell_2	0.307643	0.625457	0.828514	0.737165	0.174705	0.231589	0.241419	0.179407	0.240343
ICM_embryo3_single_cell_3	0.276368	0.596098	0.798694	0.717153	0.143706	0.194989	0.195068	0.181479	0.201143
ICM_embryo3_single_cell_4	0.315683	0.638679	0.844163	0.750735	0.177724	0.224052	0.24011	0.209033	0.242717
TE_single_cell_1	0.186807	0.470033	0.618787	0.561628	0.080371	0.103972	0.102545	0.111871	0.122011
TE_single_cell_2	0.192909	0.462574	0.598579	0.533863	0.0900485	0.106032	0.11701	0.142117	0.134393
TE_single_cell_3	0.195326	0.458556	0.599852	0.526859	0.0820511	0.116519	0.11066	0.120779	0.119021
TE_single_cell_4	0.228145	0.537008	0.700854	0.578701	0.113469	0.173704	0.164243	0.153511	0.15828
TE_single_cell_5	0.283841	0.590108	0.790109	0.754174	0.134542	0.179457	0.176325	0.194116	0.211328
TE_single_cell_6	0.191411	0.47376	0.6422	0.58289	0.0810815	0.134606	0.122867	0.120157	0.132386
TE_single_cell_7	0.242127	0.499927	0.680605	0.661622	0.103546	0.133846	0.136289	0.197638	0.170296
TE_single_cell_8	0.266225	0.571807	0.789247	0.764367	0.11539	0.169915	0.165174	0.165734	0.186899
TE_single_cell_9	0.271867	0.573882	0.782921	0.753299	0.121575	0.174394	0.164054	0.167599	0.186855
TE_single_cell_10	0.307169	0.617309	0.837427	0.824089	0.140306	0.210431	0.204141	0.193909	0.226246
TE_single_cell_11	0.142526	0.42003	0.496714	0.375023	0.0717121	0.125825	0.110784	0.0899109	0.0974209
TE_embryo1_single_cell_1	0.333595	0.646828	0.857061	0.794197	0.190616	0.238871	0.256361	0.224156	0.267189
TE_embryo1_single_cell_2	0.28018	0.595107	0.788672	0.716841	0.148538	0.191512	0.202713	0.188523	0.211108
TE_embryo1_single_cell_3	0.29259	0.608541	0.791383	0.733788	0.156315	0.18313	0.196739	0.199917	0.218538
TE_embryo1_single_cell_4	0.267	0.578566	0.755894	0.668626	0.142483	0.197	0.19042	0.173814	0.197787
TE_embryo2_single_cell_1	0.335585	0.646842	0.845519	0.814333	0.185786	0.219265	0.232255	0.235964	0.254308
TE_embryo3_single_cell_1	0.175805	0.472046	0.58408	0.460259	0.090443	0.137681	0.128316	0.124508	0.123666
TE_embryo3_single_cell_2	0.352632	0.6684	0.891399	0.826277	0.203619	0.288042	0.292742	0.230164	0.279352
TE_embryo3_single_cell_3	0.272158	0.584706	0.761973	0.688887	0.142657	0.177437	0.18795	0.168842	0.200513
TE_embryo3_single_cell_4	0.406827	0.712564	0.928448	0.894316	0.242204	0.297073	0.323605	0.278641	0.333968
TE_embryo3_single_cell_5	0.288638	0.577445	0.731948	0.664937	0.161798	0.191787	0.20833	0.217734	0.225938
ES_single_cell_1	0.248229	0.564058	0.775528	0.720593	0.119991	0.177325	0.174463	0.16822	0.172641
ES_single_cell_2	0.253805	0.565612	0.770804	0.710337	0.121738	0.181235	0.175349	0.172364	0.174311
ES_single_cell_3	0.23235	0.546818	0.745461	0.669939	0.111506	0.165412	0.160447	0.157448	0.156506
ES_single_cell_4	0.233552	0.537168	0.734289	0.687324	0.104924	0.144892	0.14746	0.153511	0.158133
ES_single_cell_5	0.163549	0.435543	0.591226	0.531049	0.0652261	0.105954	0.0973878	0.101719	0.100366
ES_single_cell_6	0.278556	0.591568	0.803007	0.756488	0.135482	0.186139	0.190142	0.189766	0.197157
ES_single_cell_7	0.190083	0.467911	0.625811	0.575574	0.0794419	0.107913	0.104831	0.13238	0.123666
ES_single_cell_8	0.280912	0.597769	0.814672	0.753424	0.141138	0.201055	0.200623	0.20116	0.201304
ES_single_cell_9	0.192411	0.477712	0.676579	0.635983	0.07224	0.112967	0.111199	0.119743	0.115929
ES_single_cell_10	0.263376	0.580941	0.802555	0.744606	0.128842	0.185889	0.185625	0.183551	0.18561
ES_single_cell_11	0.251351	0.565227	0.781155	0.728035	0.12138	0.179033	0.176962	0.170499	0.180525
ES_single_cell_12	0.265455	0.578918	0.809291	0.76418	0.126537	0.185158	0.184101	0.182929	0.188672
ES_single_cell_13	0.260532	0.573582	0.77906	0.739103	0.122578	0.149492	0.161138	0.176093	0.181565
ES_single_cell_14	0.242207	0.554318	0.763698	0.709399	0.114696	0.147083	0.15447	0.163663	0.165416
ES_single_cell_15	0.256335	0.575483	0.794792	0.72372	0.127478	0.184332	0.184371	0.178372	0.181199
ES_single_cell_16	0.174115	0.457575	0.63189	0.565255	0.0749827	0.119346	0.111644	0.109799	0.112998
ES_single_cell_17	0.226755	0.524776	0.711369	0.67488	0.102546	0.126194	0.129303	0.158691	0.153341
ES_single_cell_18	0.278687	0.591643	0.796887	0.760365	0.136667	0.16194	0.178578	0.192459	0.199795
ES_single_cell_19	0.265958	0.580378	0.796804	0.749547	0.12836	0.171995	0.179398	0.169049	0.188599
ES_single_cell_20	0.281287	0.598937	0.82301	0.769871	0.141401	0.205235	0.206818	0.192873	0.206638
ES_single_cell_21	0.250332	0.559256	0.758441	0.725346	0.115633	0.136858	0.14979	0.171535	0.173154
ES_single_cell_22	0.282292	0.591484	0.800994	0.778	0.132659	0.158142	0.175101	0.19163	0.199692
ES_single_cell_23	0.291698	0.609508	0.83488	0.781377	0.14715	0.208082	0.212693	0.195359	0.210082
ES_single_cell_24	0.187483	0.472234	0.654851	0.625102	0.0733225	0.0929775	0.0991611	0.126372	0.117072

## Sheet: DNA methyltaion coverage
Name	Exon	Intron	Promoter	CGI	SINE	LINE	LTR	Satellite	CTCF
Oocyte_single_cell_1	0.068848	0.200423	0.44459	0.542243	0.00319752	0.0158117	0.0134785	0.0113942	0.0197245
Oocyte_single_cell_2	0.03188	0.101568	0.232975	0.297667	0.0012199	0.00570408	0.00520241	0.00766522	0.00861665
Oocyte_single_cell_3	0.0349075	0.113584	0.264684	0.339316	0.00130225	0.0063077	0.00586226	0.0051792	0.00923212
Oocyte_single_cell_4	0.0572357	0.168736	0.390701	0.486836	0.00243981	0.01144	0.0101659	0.0132588	0.0159144
Oocyte_single_cell_5	0.0828776	0.231515	0.507393	0.5994	0.0043809	0.0203425	0.0168845	0.0182308	0.0244871
Oocyte_single_cell_6	0.0386202	0.116321	0.291917	0.374148	0.00142046	0.00668853	0.00614003	0.00849389	0.0102872
Oocyte_single_cell_7	0.0950251	0.255218	0.548797	0.649678	0.00505294	0.0237414	0.0200103	0.0205096	0.0283998
Oocyte_single_cell_8	0.0684397	0.193805	0.425737	0.51604	0.00330377	0.0171345	0.0136252	0.0161591	0.0213365
Oocyte_single_cell_9	0.0622908	0.174054	0.389756	0.47533	0.00289404	0.0132657	0.0113946	0.0161591	0.0189771
Oocyte_single_cell_10	0.0759215	0.220198	0.459172	0.537865	0.00390011	0.0203372	0.015834	0.018438	0.0216002
Oocyte_single_cell_11	0.0667687	0.173955	0.421055	0.530924	0.00264767	0.0134938	0.0110331	0.0149161	0.0208675
Oocyte_single_cell_12	0.0734385	0.18937	0.451203	0.557689	0.0030222	0.0157533	0.0122024	0.0165734	0.0226407
Oocyte_single_cell_13	0.0714953	0.189524	0.413497	0.499781	0.00326193	0.0167123	0.0130321	0.0159519	0.0210434
Male-PN_single_cell_1	0.0908758	0.239926	0.473384	0.556188	0.00435434	0.0153916	0.0147084	0.0153304	0.0242233
Male-PN_single_cell_2	0.0767429	0.212299	0.416537	0.4894	0.00357206	0.0125189	0.0121309	0.0169878	0.0196952
Male-PN_single_cell_3	0.0701341	0.201306	0.389263	0.466575	0.00318225	0.0151327	0.0121369	0.0211311	0.0184349
Male-PN_single_cell_4	0.114039	0.282649	0.577959	0.688825	0.00586179	0.0226859	0.0202711	0.0236172	0.0342761
Male-PN_single_cell_5	0.0618262	0.154166	0.303828	0.3769	0.00213234	0.00854393	0.00793643	0.0142946	0.0135258
Male-PN_single_cell_6	0.0746683	0.192191	0.376119	0.453192	0.00301623	0.0152887	0.0109749	0.0176093	0.0171014
Male-PN_single_cell_7	0.0680829	0.179771	0.351967	0.424364	0.00266294	0.0125549	0.010121	0.0113942	0.0165299
Male-PN_single_cell_8	0.0670315	0.19343	0.394808	0.483334	0.00291263	0.0144029	0.0112976	0.0149161	0.017629
Male-PN_single_cell_9	0.0540298	0.15901	0.297544	0.361391	0.00243317	0.00875927	0.0084483	0.0107727	0.0140387
Male-PN_single_cell_10	0.0518895	0.131815	0.265875	0.328185	0.00171198	0.00815248	0.00670527	0.0111871	0.0116647
Female-PN_single_cell_1	0.0650648	0.184648	0.387168	0.469452	0.00305607	0.0139393	0.0119429	0.0130516	0.0181712
Female-PN_single_cell_2	0.0706974	0.20476	0.413661	0.493027	0.00350167	0.0148134	0.0130964	0.0178164	0.0179513
Female-PN_single_cell_3	0.0503922	0.150487	0.290397	0.342443	0.00255403	0.012487	0.00982259	0.0107727	0.014874
Female-PN_single_cell_4	0.0657689	0.191477	0.376982	0.441436	0.00321014	0.0152208	0.0124656	0.0169878	0.017966
Female-PN_single_cell_5	0.0513732	0.160986	0.328925	0.392721	0.00243715	0.0115238	0.00958242	0.0105656	0.0148154
Female-PN_single_cell_6	0.0439946	0.135997	0.258687	0.304046	0.00222731	0.0134492	0.0102132	0.0103584	0.0135258
Female-PN_single_cell_7	0.0671958	0.176358	0.340877	0.395848	0.00318357	0.0153661	0.0120363	0.0157448	0.0168669
Female-PN_single_cell_8	0.0635159	0.172406	0.382486	0.471515	0.00256598	0.0134025	0.010349	0.0140874	0.0167204
Female-PN_single_cell_9	0.0614131	0.183085	0.374107	0.45338	0.0029113	0.0141292	0.0118883	0.0134659	0.017585
Female-PN_single_cell_10	0.0560247	0.140048	0.300131	0.376399	0.00198027	0.00964825	0.00805651	0.0105656	0.0139508
Female-PN_single_cell_11	0.0626429	0.16959	0.331923	0.395035	0.0027413	0.0144527	0.011044	0.0122229	0.0154894
Female-PN_single_cell_12	0.0805214	0.211951	0.428243	0.503221	0.00377062	0.0194068	0.0150541	0.0176093	0.0205451
Female-PN_single_cell_13	0.0477496	0.128834	0.298653	0.379901	0.0016987	0.00822674	0.00683506	0.00952973	0.0131887
Zygote_single_cell_1	0.129397	0.308619	0.614639	0.743043	0.00708501	0.022706	0.022196	0.0269318	0.038643
Zygote_single_cell_2	0.122244	0.306929	0.610244	0.72028	0.00639039	0.0291452	0.0249822	0.0287964	0.0357855
Zygote_single_cell_3	0.134805	0.320997	0.631931	0.758239	0.00780487	0.0261908	0.0248791	0.0290035	0.0408558
Zygote_single_cell_4	0.130064	0.323855	0.631192	0.728347	0.00784139	0.0318175	0.0263759	0.0306609	0.038643
Zygote_single_cell_5	0.122737	0.297518	0.593321	0.702082	0.00674965	0.0272315	0.0237571	0.0279677	0.0361518
Zygote_single_cell_6	0.081385	0.216518	0.45527	0.551748	0.00360725	0.0130769	0.0125421	0.0167806	0.0203693
Zygote_single_cell_7	0.13672	0.324874	0.632178	0.737853	0.00803796	0.0296354	0.0274276	0.0310752	0.0406653
Zygote_single_cell_8	0.122099	0.321396	0.607163	0.693703	0.00760963	0.0320392	0.0264936	0.0290035	0.0359467
Zygote_single_cell_9	0.136354	0.333383	0.636573	0.753236	0.0080798	0.028915	0.02743	0.0281748	0.0412368
Zygote_single_cell_10	0.133894	0.329459	0.642036	0.743043	0.00783409	0.0321665	0.0279588	0.0277605	0.0374267
Zygote_single_cell_11	0.124999	0.304587	0.623757	0.739666	0.006575	0.028687	0.0249204	0.024653	0.0375
Zygote_single_cell_12	0.136175	0.332426	0.647827	0.75974	0.00816679	0.0340516	0.0281905	0.0279677	0.04216
Zygote_single_cell_13	0.132035	0.317786	0.634683	0.750985	0.00744892	0.0315257	0.0264657	0.0316967	0.0399472
Zygote_single_cell_14	0.140451	0.33351	0.648484	0.776937	0.00823187	0.0344006	0.0291378	0.0302465	0.0435961
Zygote_single_cell_15	0.133589	0.325287	0.641584	0.754549	0.00752264	0.0329738	0.0275137	0.0304537	0.0389654
Zygote_single_cell_16	0.136973	0.305221	0.644459	0.802702	0.00625425	0.0280812	0.0230767	0.0238243	0.0418962
Zygote_single_cell_17	0.0958277	0.237147	0.504724	0.621287	0.00402761	0.018992	0.0151499	0.0223741	0.0254396
Zygote_single_cell_18	0.119189	0.286014	0.570936	0.684635	0.00620378	0.0277524	0.0222045	0.0244458	0.0349941
2-Cell_embryo1_single_cell_1	0.0899746	0.240935	0.496139	0.603089	0.00400636	0.0176268	0.0160184	0.0155376	0.0232122
2-Cell_embryo1_single_cell_2	0.158297	0.3624	0.690093	0.801513	0.00939333	0.0392412	0.0335664	0.0335612	0.0471571
2-Cell_embryo2_single_cell_1	0.111618	0.284503	0.575166	0.68526	0.0055417	0.0248298	0.0222203	0.0229956	0.0303341
2-Cell_embryo2_single_cell_2	0.07717	0.206187	0.44763	0.558126	0.00303748	0.0132519	0.0123031	0.0157448	0.0183177
2-Cell_embryo3_single_cell_1	0.148234	0.347638	0.659246	0.767182	0.00923462	0.0356969	0.0317579	0.0319039	0.0456184
2-Cell_embryo4_single_cell_1	0.098766	0.255622	0.528506	0.644112	0.00447453	0.0192222	0.0173612	0.0163663	0.026187
2-Cell_embryo4_single_cell_2	0.128961	0.316265	0.621991	0.727534	0.00712486	0.0293266	0.0261418	0.0269318	0.0377931
2-Cell_embryo5_single_cell_1	0.139353	0.338162	0.649552	0.745669	0.00795893	0.0358295	0.0299651	0.0294179	0.0403429
2-Cell_embryo5_single_cell_2	0.1545	0.358429	0.686848	0.80514	0.00897497	0.0388052	0.0335991	0.0335612	0.04682
2-Cell_embryo6_single_cell_1	0.125473	0.308384	0.611065	0.722281	0.00683598	0.0298008	0.0253134	0.0275533	0.0367526
2-Cell_embryo7_single_cell_1	0.0880971	0.234552	0.449643	0.527734	0.00502173	0.0222986	0.0176571	0.0194738	0.0250147
2-Cell_embryo8_single_cell_1	0.111636	0.262653	0.563501	0.69414	0.00490419	0.0217035	0.0182212	0.0223741	0.0327081
2-Cell_embryo8_single_cell_2	0.078719	0.180935	0.390988	0.490839	0.00307998	0.0137484	0.0111835	0.0186451	0.0213365
2-Cell_embryo9_single_cell_1	0.147769	0.334036	0.659903	0.786255	0.0077378	0.034407	0.027726	0.028382	0.0449443
2-Cell_embryo9_single_cell_2	0.127398	0.286709	0.61353	0.76024	0.00541287	0.0265133	0.0200916	0.0267247	0.0386137
2-Cell_embryo10_single_cell_1	0.147914	0.324902	0.660848	0.805828	0.00741904	0.0333132	0.0265215	0.0341827	0.0466002
2-Cell_embryo10_single_cell_2	0.147595	0.328737	0.660026	0.796448	0.00727892	0.0344855	0.0262995	0.0261032	0.0449004
2-Cell_embryo11_single_cell_1	0.143216	0.316697	0.640516	0.788381	0.00684661	0.0309699	0.0243224	0.0254817	0.0432884
2-Cell_embryo11_single_cell_2	0.15533	0.33742	0.668077	0.81302	0.00819933	0.0357489	0.0280316	0.0337684	0.0470985
2-Cell_embryo12_single_cell_1	0.157781	0.34462	0.679085	0.828341	0.00822921	0.0360162	0.0292349	0.0348042	0.0494285
2-Cell_embryo12_single_cell_2	0.147835	0.328333	0.658219	0.801451	0.00757443	0.0337418	0.0270467	0.0343899	0.0462925
2-Cell_embryo13_single_cell_1	0.109613	0.24929	0.561447	0.710962	0.00432445	0.0191586	0.0151997	0.0159519	0.0306125
2-Cell_embryo13_single_cell_2	0.137081	0.307361	0.633903	0.785567	0.00641164	0.0290636	0.0228862	0.0281748	0.0412808
2-Cell_embryo14_single_cell_1	0.134279	0.300935	0.635957	0.791945	0.0060298	0.0285565	0.0226242	0.0238243	0.0407239
2-Cell_embryo14_single_cell_2	0.151073	0.332557	0.671938	0.819461	0.00778229	0.0344367	0.0279722	0.0325254	0.0469373
2-Cell_embryo15_single_cell_1	0.151697	0.339889	0.666475	0.805265	0.00797886	0.0349204	0.0283919	0.0306609	0.0460873
4-Cell_embryo1_single_cell_1	0.0714108	0.206211	0.400641	0.494278	0.0028854	0.011144	0.0111447	0.0136731	0.016354
4-Cell_embryo1_single_cell_2	0.114715	0.299438	0.570525	0.656432	0.00608824	0.0224069	0.0215216	0.0207168	0.0314918
4-Cell_embryo1_single_cell_3	0.148703	0.34784	0.652797	0.760303	0.00882289	0.030955	0.0282318	0.0379117	0.0417057
4-Cell_embryo2_single_cell_1	0.105487	0.279584	0.545264	0.631168	0.00531127	0.0244214	0.0202747	0.0238243	0.0268025
4-Cell_embryo2_single_cell_2	0.108745	0.286122	0.557381	0.651116	0.00561475	0.02349	0.020316	0.0250673	0.0300703
4-Cell_embryo2_single_cell_3	0.115687	0.301419	0.579027	0.660497	0.00632133	0.0277736	0.0238445	0.0227885	0.0306712
4-Cell_embryo3_single_cell_1	0.118841	0.303465	0.585065	0.680008	0.00638906	0.0273991	0.0235133	0.0273462	0.0306419
4-Cell_embryo3_single_cell_2	0.115133	0.296749	0.576645	0.680383	0.00596737	0.0265812	0.0222737	0.0250673	0.0302608
4-Cell_embryo3_single_cell_3	0.0876277	0.239734	0.475561	0.566569	0.00439086	0.0194164	0.0159093	0.0159519	0.023007
4-Cell_embryo4_single_cell_1	0.136189	0.327873	0.629837	0.732037	0.00754721	0.028199	0.026029	0.0323182	0.0383939
4-Cell_embryo5_single_cell_1	0.108529	0.274402	0.528136	0.612407	0.00550119	0.0266555	0.0209891	0.0223741	0.0288394
4-Cell_embryo6_single_cell_1	0.138283	0.314266	0.616816	0.739041	0.00712419	0.0255055	0.0217824	0.0294179	0.0386137
4-Cell_embryo6_single_cell_2	0.15273	0.340692	0.661792	0.790382	0.00803663	0.0300639	0.0257767	0.028382	0.0455158
4-Cell_embryo6_single_cell_3	0.129782	0.302728	0.594841	0.708336	0.00672973	0.0247428	0.0206871	0.0310752	0.0371483
4-Cell_embryo6_single_cell_4	0.137316	0.317636	0.609998	0.725095	0.00711157	0.0281322	0.0227164	0.0277605	0.0369138
4-Cell_embryo7_single_cell_1	0.102601	0.255453	0.521811	0.632856	0.00486302	0.0229182	0.017457	0.019681	0.0277403
4-Cell_embryo7_single_cell_2	0.117672	0.281541	0.574057	0.692765	0.00542217	0.0257983	0.020003	0.0250673	0.0321659
4-Cell_embryo7_single_cell_3	0.114504	0.276012	0.562556	0.678382	0.00539693	0.0250833	0.0191054	0.0248602	0.0316823
4-Cell_embryo7_single_cell_4	0.0949171	0.234777	0.496509	0.609906	0.00380913	0.020264	0.0146757	0.0190595	0.0250147
4-Cell_embryo8_single_cell_1	0.102394	0.248708	0.528382	0.650741	0.00441012	0.0211201	0.0163047	0.0205096	0.0279748
4-Cell_embryo8_single_cell_2	0.0680501	0.195279	0.371765	0.442812	0.00308994	0.0155465	0.0104315	0.0171949	0.0182884
4-Cell_embryo8_single_cell_3	0.135603	0.303846	0.603302	0.732224	0.00666399	0.0240395	0.0205428	0.030868	0.0372655
4-Cell_embryo8_single_cell_4	0.113157	0.25166	0.515732	0.636295	0.00520502	0.0165033	0.0149619	0.025896	0.0318581
8-Cell_embryo1_single_cell_1	0.10997	0.303958	0.545264	0.604778	0.0068579	0.0292895	0.0244849	0.0269318	0.0292497
8-Cell_embryo1_single_cell_2	0.13357	0.333806	0.615502	0.704396	0.00788257	0.0301817	0.0279613	0.0275533	0.036313
8-Cell_embryo1_single_cell_3	0.0756493	0.208041	0.389181	0.459508	0.00363116	0.0136168	0.0122509	0.0159519	0.0190358
8-Cell_embryo1_single_cell_4	0.0923778	0.243728	0.433788	0.491714	0.00468372	0.0209355	0.0175844	0.0232028	0.0218933
8-Cell_embryo2_single_cell_1	0.114894	0.296786	0.571141	0.661497	0.00602648	0.027868	0.0235752	0.0261032	0.0292204
8-Cell_embryo2_single_cell_2	0.112298	0.291116	0.564158	0.652054	0.00610949	0.0285257	0.022583	0.024653	0.0291325
8-Cell_embryo2_single_cell_3	0.133819	0.319607	0.608724	0.69783	0.00748478	0.033692	0.0272468	0.0302465	0.036694
8-Cell_embryo2_single_cell_4	0.11312	0.274289	0.570977	0.681446	0.00519041	0.0249772	0.0195118	0.0250673	0.0291178
8-Cell_embryo3_single_cell_1	0.108876	0.257556	0.524809	0.636483	0.0046711	0.0165447	0.0144404	0.0250673	0.0271688
8-Cell_embryo3_single_cell_2	0.12147	0.286258	0.562351	0.667876	0.00607163	0.0215041	0.0189696	0.0254817	0.0316676
8-Cell_embryo3_single_cell_3	0.136142	0.316599	0.60055	0.704959	0.00715142	0.0254451	0.0217206	0.0294179	0.0360785
8-Cell_embryo3_single_cell_4	0.143206	0.323813	0.61928	0.737853	0.00746553	0.0249698	0.0224568	0.0360472	0.0399179
8-Cell_embryo3_single_cell_5	0.145126	0.32929	0.620266	0.740729	0.00797222	0.0266438	0.0241513	0.0319039	0.0417497
8-Cell_embryo3_single_cell_6	0.114898	0.26469	0.544114	0.665937	0.00495997	0.0169478	0.0152579	0.0229956	0.0299971
8-Cell_embryo3_single_cell_7	0.155917	0.344151	0.65099	0.775999	0.00866551	0.0274585	0.0257646	0.0331469	0.0458382
8-Cell_embryo3_single_cell_8	0.150998	0.342766	0.640187	0.753862	0.00890524	0.0290105	0.0253	0.0348042	0.043347
8-Cell_embryo4_single_cell_1	0.146924	0.324883	0.625565	0.7563	0.00792971	0.0242644	0.0221948	0.0304537	0.042966
8-Cell_embryo4_single_cell_2	0.119541	0.279893	0.552329	0.667375	0.00550119	0.0185762	0.0168942	0.0240315	0.0311254
8-Cell_embryo4_single_cell_3	0.138109	0.304489	0.601742	0.738353	0.0067895	0.0216675	0.0198332	0.0273462	0.0371336
8-Cell_embryo5_single_cell_1	0.165868	0.384836	0.666886	0.747045	0.0120729	0.0463593	0.0391933	0.0435053	0.0497216
8-Cell_embryo5_single_cell_2	0.15694	0.373022	0.644048	0.719155	0.0108995	0.0424184	0.0363611	0.0319039	0.0471717
8-Cell_embryo5_single_cell_3	0.14928	0.359457	0.6185	0.686011	0.0104027	0.0454025	0.0368014	0.0337684	0.0431565
8-Cell_embryo5_single_cell_4	0.184206	0.415064	0.709809	0.785567	0.0141886	0.0534733	0.0451514	0.045577	0.0580744
8-Cell_embryo6_single_cell_1	0.160512	0.378753	0.667379	0.732099	0.0112521	0.04801	0.0387506	0.0343899	0.0478019
8-Cell_embryo6_single_cell_2	0.138963	0.34447	0.596032	0.641423	0.00980108	0.0532759	0.0390114	0.0345971	0.0417937
8-Cell_embryo6_single_cell_3	0.179264	0.403733	0.684959	0.760115	0.0139781	0.054184	0.0454862	0.0476486	0.0542497
8-Cell_embryo6_single_cell_4	0.172097	0.396421	0.684589	0.753111	0.0128565	0.0554591	0.0442199	0.0437125	0.0511723
8-Cell_embryo7_single_cell_1	0.190628	0.42769	0.723158	0.788131	0.015538	0.0623312	0.0507941	0.0497203	0.0592028
8-Cell_embryo7_single_cell_2	0.110928	0.288492	0.504354	0.559252	0.00710892	0.0369296	0.0271838	0.0298322	0.031609
8-Cell_embryo7_single_cell_3	0.167159	0.391417	0.683603	0.75086	0.0121293	0.0548205	0.0430979	0.0451626	0.0480217
8-Cell_embryo7_single_cell_4	0.198194	0.437942	0.747474	0.821337	0.0163296	0.0676714	0.0544282	0.0466128	0.0623242
8-Cell_embryo8_single_cell_1	0.10843	0.291905	0.502998	0.553124	0.00685856	0.0339625	0.0257779	0.029625	0.0293669
8-Cell_embryo8_single_cell_2	0.167478	0.387662	0.677237	0.755738	0.0119421	0.0476292	0.0403651	0.0412264	0.0507767
8-Cell_embryo9_single_cell_1	0.129857	0.325859	0.570607	0.62754	0.00842843	0.0428554	0.0330776	0.0287964	0.0380129
8-Cell_embryo10_single_cell_1	0.149947	0.351567	0.606588	0.68526	0.0104784	0.0383098	0.0315043	0.0337684	0.0425557
8-Cell_embryo10_single_cell_2	0.111143	0.293407	0.526	0.590019	0.00661485	0.0328412	0.0250805	0.0248602	0.0299091
Morula_embryo1_single_cell_1	0.11472	0.29068	0.549413	0.643424	0.00631668	0.0187597	0.0185802	0.0238243	0.0298066
Morula_embryo1_single_cell_2	0.122178	0.301339	0.570566	0.668313	0.00669055	0.0210829	0.0203354	0.0240315	0.0317849
Morula_embryo1_single_cell_3	0.129937	0.313764	0.581163	0.683885	0.00754721	0.0226084	0.0215762	0.0294179	0.0353165
Morula_embryo1_single_cell_4	0.0847645	0.227394	0.436704	0.509036	0.00421555	0.0140995	0.0126694	0.0217526	0.0212925
Morula_embryo1_single_cell_5	0.0792681	0.245976	0.406966	0.444938	0.00467309	0.0245455	0.0166225	0.0240315	0.0181712
Morula_embryo1_single_cell_6	0.0922323	0.237537	0.425285	0.486148	0.00475677	0.0150914	0.0145435	0.0213383	0.0221717
Morula_embryo2_single_cell_1	0.0927533	0.242996	0.477573	0.564255	0.00438555	0.0138629	0.0136798	0.0155376	0.0233294
Morula_embryo2_single_cell_2	0.137039	0.318697	0.593116	0.671002	0.00828964	0.0288843	0.0244182	0.0316967	0.036313
Morula_embryo2_single_cell_3	0.127398	0.309389	0.589912	0.677256	0.00706775	0.030868	0.0254189	0.0252745	0.0322392
Morula_embryo2_single_cell_4	0.137189	0.317509	0.631972	0.752986	0.00667926	0.0297828	0.0248816	0.0279677	0.0378957
Morula_embryo3_single_cell_1	0.12414	0.296542	0.561324	0.660622	0.00629011	0.0229458	0.0194584	0.028382	0.0327374
Morula_embryo3_single_cell_2	0.137438	0.322128	0.602686	0.706022	0.00744361	0.0251268	0.022526	0.0312824	0.0366354
Morula_embryo4_single_cell_1	0.142301	0.35527	0.61698	0.675192	0.00957596	0.0387914	0.0321824	0.0333541	0.0394783
Morula_embryo4_single_cell_2	0.118724	0.314289	0.539185	0.596586	0.00746619	0.0330958	0.0264451	0.025896	0.0306712
Morula_embryo5_single_cell_1	0.210614	0.455477	0.740697	0.814458	0.0188956	0.0569984	0.0501306	0.0553139	0.0651084
Morula_embryo5_single_cell_2	0.16002	0.380518	0.655878	0.722969	0.0115981	0.037703	0.0328386	0.0441268	0.0463072
Morula_embryo5_single_cell_3	0.16017	0.374435	0.642652	0.718842	0.01144	0.0381167	0.0322091	0.0403978	0.0439039
Morula_embryo6_single_cell_1	0.14875	0.36171	0.62577	0.687574	0.0102002	0.0352259	0.0301616	0.0354257	0.0418376
Morula_embryo6_single_cell_2	0.122714	0.30792	0.533188	0.593021	0.00773448	0.0252944	0.0230099	0.0298322	0.0328107
Morula_embryo7_single_cell_1	0.135072	0.336059	0.584572	0.652617	0.00909184	0.0307503	0.0262947	0.0343899	0.0377491
Morula_embryo7_single_cell_2	0.139212	0.342405	0.584655	0.659246	0.00943252	0.0318451	0.0274154	0.0339756	0.0368552
Morula_embryo7_single_cell_3	0.110801	0.294219	0.511624	0.579076	0.00671047	0.0282488	0.0219583	0.0242387	0.0283118
ICM_single_cell_1	0.1312	0.332952	0.611764	0.69389	0.00818738	0.0271986	0.0260363	0.0302465	0.0347597
ICM_single_cell_2	0.107266	0.283376	0.530477	0.611594	0.00577214	0.0252902	0.0212851	0.0225813	0.0270223
ICM_single_cell_3	0.084328	0.237307	0.463485	0.543493	0.00391273	0.0186695	0.0154823	0.0186451	0.0199883
ICM_single_cell_4	0.136142	0.339959	0.612791	0.687637	0.00865289	0.0339317	0.0297019	0.0298322	0.0358734
ICM_single_cell_5	0.198344	0.432422	0.749281	0.842787	0.0155745	0.0512402	0.0477144	0.04682	0.0589537
ICM_single_cell_6	0.13097	0.329215	0.608765	0.692765	0.00789983	0.034111	0.0284525	0.0256888	0.0327227
ICM_single_cell_7	0.0970622	0.241513	0.448041	0.519542	0.0047322	0.0145419	0.014353	0.0215455	0.0224355
ICM_single_cell_8	0.0923684	0.251585	0.477532	0.567132	0.00464055	0.0206321	0.0174643	0.0198881	0.0229777
ICM_single_cell_9	0.0799347	0.227098	0.416454	0.488963	0.00386558	0.0169001	0.0142984	0.0161591	0.0189185
ICM_single_cell_10	0.10162	0.267882	0.500986	0.598962	0.00521963	0.0225554	0.0192874	0.0232028	0.0246336
ICM_single_cell_11	0.111862	0.285075	0.541239	0.631543	0.00587374	0.023926	0.0210013	0.0263103	0.0282093
ICM_single_cell_12	0.120123	0.303738	0.572086	0.667563	0.00649996	0.0270894	0.0236152	0.0261032	0.0299531
ICM_embryo1_single_cell_1	0.150041	0.355364	0.632465	0.725158	0.00981635	0.0351209	0.0316171	0.0360472	0.0430246
ICM_embryo1_single_cell_2	0.117677	0.300785	0.541773	0.625227	0.00665602	0.0253538	0.0230924	0.0232028	0.0326495
ICM_embryo1_single_cell_3	0.130646	0.328	0.581492	0.663686	0.00820331	0.0289331	0.0267811	0.0337684	0.0368113
ICM_embryo1_single_cell_4	0.0536121	0.161127	0.261604	0.298605	0.00307931	0.0121062	0.0107432	0.0153304	0.0145223
ICM_embryo2_single_cell_1	0.153739	0.368051	0.648115	0.733162	0.010422	0.0427461	0.0369093	0.0364616	0.0441823
ICM_embryo2_single_cell_2	0.173068	0.401096	0.688655	0.766619	0.0132436	0.0512784	0.0443982	0.044334	0.0522421
ICM_embryo2_single_cell_3	0.112458	0.288558	0.510145	0.575574	0.00708435	0.0264836	0.0224241	0.0310752	0.0310375
ICM_embryo3_single_cell_1	0.0591976	0.195312	0.297913	0.328372	0.00333498	0.0194089	0.0136713	0.0159519	0.0143171
ICM_embryo3_single_cell_2	0.137264	0.342747	0.599606	0.66675	0.00939931	0.035663	0.0316936	0.0306609	0.0386723
ICM_embryo3_single_cell_3	0.121498	0.304118	0.555327	0.64405	0.00734201	0.0260805	0.0229711	0.0285892	0.0326788
ICM_embryo3_single_cell_4	0.141348	0.349858	0.609422	0.68007	0.00942455	0.0336124	0.0308469	0.0339756	0.0386284
TE_single_cell_1	0.0790757	0.209989	0.408363	0.494716	0.00378722	0.0117752	0.0112308	0.0163663	0.0198124
TE_single_cell_2	0.0830325	0.21703	0.400312	0.471328	0.00436031	0.0138757	0.0137878	0.0205096	0.021483
TE_single_cell_3	0.0864778	0.208379	0.391563	0.461259	0.00382109	0.0140051	0.0125493	0.0169878	0.0202081
TE_single_cell_4	0.0995358	0.261827	0.449478	0.507661	0.0054826	0.0235653	0.0189599	0.024653	0.0240621
TE_single_cell_5	0.1279	0.301231	0.578124	0.683822	0.00676626	0.0253008	0.0211954	0.0304537	0.035976
TE_single_cell_6	0.0807561	0.214814	0.418714	0.512788	0.00360194	0.0175536	0.0138023	0.0153304	0.0210873
TE_single_cell_7	0.110477	0.244897	0.49043	0.602902	0.00532389	0.018608	0.0167729	0.0281748	0.0312427
TE_single_cell_8	0.120963	0.281635	0.573277	0.699518	0.00552112	0.0233192	0.0195457	0.0242387	0.031697
TE_single_cell_9	0.122883	0.287408	0.561119	0.686073	0.00607163	0.0238125	0.0191855	0.0236172	0.0326934
TE_single_cell_10	0.143371	0.321363	0.625811	0.764367	0.00702392	0.0309794	0.0254007	0.0343899	0.0400205
TE_single_cell_11	0.0570808	0.188313	0.286207	0.323369	0.00310322	0.0170263	0.0129375	0.0188523	0.0142732
TE_embryo1_single_cell_1	0.152894	0.363076	0.642282	0.728035	0.0106106	0.0377602	0.0349261	0.0364616	0.0457503
TE_embryo1_single_cell_2	0.126431	0.313341	0.560996	0.648115	0.00768401	0.0279104	0.0258228	0.030868	0.0347304
TE_embryo1_single_cell_3	0.131946	0.323376	0.5734	0.662685	0.00848754	0.0248903	0.0246559	0.0312824	0.037075
TE_embryo1_single_cell_4	0.118982	0.301419	0.530847	0.598462	0.00745689	0.0295717	0.02391	0.0269318	0.0322245
TE_embryo2_single_cell_1	0.156114	0.358763	0.639571	0.754487	0.010687	0.0327224	0.0302671	0.0372902	0.0442702
TE_embryo3_single_cell_1	0.0725889	0.223521	0.356855	0.399099	0.00409933	0.0200168	0.0157115	0.0213383	0.0178488
TE_embryo3_single_cell_2	0.164141	0.377359	0.672349	0.764618	0.0114115	0.0462278	0.0400545	0.0381189	0.0479045
TE_embryo3_single_cell_3	0.120423	0.30363	0.539473	0.618473	0.00734998	0.0244765	0.0233544	0.0254817	0.0325469
TE_embryo3_single_cell_4	0.196096	0.42586	0.736959	0.843787	0.0145273	0.0493042	0.0460915	0.0470271	0.0595252
TE_embryo3_single_cell_5	0.133035	0.314852	0.536474	0.605966	0.00948896	0.0309296	0.0288455	0.0368759	0.0396542
ES_single_cell_1	0.108426	0.276059	0.541321	0.650553	0.00543346	0.0235791	0.0196864	0.0227885	0.0274766
ES_single_cell_2	0.111946	0.280968	0.539801	0.643675	0.00563932	0.0244405	0.0200079	0.0252745	0.0274912
ES_single_cell_3	0.0991274	0.260391	0.498439	0.595648	0.0049945	0.0212813	0.0173017	0.0227885	0.0235053
ES_single_cell_4	0.103375	0.258025	0.508831	0.617848	0.00492743	0.01852	0.0164903	0.0203025	0.0248828
ES_single_cell_5	0.0679374	0.181259	0.375544	0.466575	0.00270876	0.0114867	0.00967704	0.0124301	0.0162075
ES_single_cell_6	0.125121	0.302381	0.58256	0.692765	0.00648734	0.0256827	0.0225988	0.0254817	0.0328986
ES_single_cell_7	0.0810752	0.204906	0.414236	0.507848	0.00346049	0.0122176	0.0108803	0.0176093	0.0204279
ES_single_cell_8	0.125718	0.307155	0.590323	0.691451	0.0068413	0.0278479	0.0235497	0.0254817	0.0332503
ES_single_cell_9	0.0812818	0.205263	0.438142	0.564317	0.00300494	0.0121359	0.0111265	0.0136731	0.0182591
ES_single_cell_10	0.116584	0.289783	0.567773	0.674755	0.006063	0.0240607	0.0208545	0.0242387	0.0316237
ES_single_cell_11	0.110651	0.278241	0.548838	0.662498	0.00556096	0.0231791	0.0198866	0.022167	0.02966
ES_single_cell_12	0.11825	0.288736	0.575495	0.700457	0.0058339	0.0238793	0.020863	0.0250673	0.0313599
ES_single_cell_13	0.11594	0.282062	0.554876	0.668188	0.00587706	0.0183142	0.0179495	0.0219598	0.0297186
ES_single_cell_14	0.106074	0.268816	0.532285	0.638234	0.00536174	0.018189	0.016694	0.0215455	0.0257474
ES_single_cell_15	0.111927	0.286225	0.549495	0.65318	0.00595343	0.0234486	0.020749	0.0242387	0.028517
ES_single_cell_16	0.0716455	0.198396	0.398957	0.492339	0.00316166	0.0136794	0.0113813	0.0147089	0.0186694
ES_single_cell_17	0.0993152	0.245512	0.491415	0.606654	0.00481587	0.0145779	0.0136835	0.0215455	0.0251172
ES_single_cell_18	0.125234	0.302869	0.583751	0.691639	0.00681739	0.0206947	0.0210449	0.0238243	0.0339977
ES_single_cell_19	0.117963	0.290905	0.566951	0.682947	0.0060371	0.0221936	0.0204494	0.0203025	0.0313306
ES_single_cell_20	0.126253	0.308384	0.595704	0.704584	0.00681606	0.0282064	0.0247324	0.0242387	0.0340563
ES_single_cell_21	0.111725	0.272482	0.542841	0.656369	0.00553838	0.0160535	0.0166019	0.0232028	0.0283558
ES_single_cell_22	0.128661	0.301471	0.588721	0.710275	0.00669387	0.0202926	0.020789	0.0250673	0.0335287
ES_single_cell_23	0.131604	0.315416	0.607697	0.716528	0.00709962	0.0285724	0.025505	0.024653	0.0342761
ES_single_cell_24	0.0791273	0.202587	0.438511	0.551998	0.00305275	0.00916451	0.0096831	0.0120157	0.0192263
