# Supplementary material for: Single-cell multi-omics sequencing of mouse early embryos and embryonic stem cells
Source: Cell Res. 2017 Jun 16;27(8):967–88. doi: 10.1038/cr.2017.82 (PMC5539349; doi:10.1038/cr.2017.82)
Supplement: Supplementary information, Table S2 — Motif enrichment analysis. [file cr201782x20.xls]

## Sheet: Motif enrichment_distal NDRs
Stage	Motif Name	Consensus	P-value	Log P-value	# of Target Sequences with Motif	% of Target Sequences with Motif	# of Background Sequences with Motif	% of Background Sequences with Motif
MII Oocyte	ZNF41(Zf)/HEK293-ZNF41.GFP-ChIP-Seq(GSE58341)/Homer	CCTCATGGTGYCYTWYTCCCTTGTG	1e-12	-28.56	449	0.0379	1013	0.0266
♀ PN	ZNF41(Zf)/HEK293-ZNF41.GFP-ChIP-Seq(GSE58341)/Homer	CCTCATGGTGYCYTWYTCCCTTGTG	1e-44	-102	1572	0.04	1085.9	0.0276
♀ PN	MyoG(bHLH)/C2C12-MyoG-ChIP-Seq(GSE36024)/Homer	AACAGCTG	1e-15	-36.6	25415	0.6467	24629	0.6268
♀ PN	Ascl1(bHLH)/NeuralTubes-Ascl1-ChIP-Seq(GSE55840)/Homer	NNVVCAGCTGBN	1e-15	-34.8	31952	0.8131	31318	0.7971
♀ PN	OCT4-SOX2-TCF-NANOG(POU,Homeobox,HMG)/mES-Oct4-ChIP-Seq(GSE11431)/Homer	ATTTGCATAACAATG	1e-14	-34.3	7269	0.185	6672.6	0.1698
♀ PN	HRE(HSF)/HepG2-HSF1-ChIP-Seq(GSE31477)/Homer	BSTTCTRGAABVTTCYAGAA	1e-14	-32.6	5976	0.1521	5441.6	0.1385
♀ PN	Tcf21(bHLH)/ArterySmoothMuscle-Tcf21-ChIP-Seq(GSE61369)/Homer	NAACAGCTGG	1e-13	-32	24351	0.6197	23609.5	0.6009
♀ PN	Atoh1(bHLH)/Cerebellum-Atoh1-ChIP-Seq(GSE22111)/Homer	VNRVCAGCTGGY	1e-13	-31.5	27380	0.6967	26680	0.679
♂ PN	Atoh1(bHLH)/Cerebellum-Atoh1-ChIP-Seq(GSE22111)/Homer	VNRVCAGCTGGY	1e-19	-44.47	24320	0.7077	23572.4	0.6851
♂ PN	ZNF41(Zf)/HEK293-ZNF41.GFP-ChIP-Seq(GSE58341)/Homer	CCTCATGGTGYCYTWYTCCCTTGTG	1e-17	-40.1	1206	0.0351	936.3	0.0272
♂ PN	PRDM9(Zf)/Testis-DMC1-ChIP-Seq(GSE35498)/Homer	ADGGYAGYAGCATCT	1e-13	-31.17	11700	0.3405	11060.7	0.3215
♂ PN	Ascl1(bHLH)/NeuralTubes-Ascl1-ChIP-Seq(GSE55840)/Homer	NNVVCAGCTGBN	1e-13	-30.26	28332	0.8245	27834.1	0.8089
♂ PN	MyoD(bHLH)/Myotube-MyoD-ChIP-Seq(GSE21614)/Homer	RRCAGCTGYTSY	1e-12	-27.99	17860	0.5197	17225.7	0.5006
Zygote	CTCF(Zf)/CD4+-CTCF-ChIP-Seq(Barski_et_al.)/Homer	AYAGTGCCMYCTRGTGGCCA	1e-147	-340.2	10459	0.1721	8197	0.1349
Zygote	BORIS(Zf)/K562-CTCFL-ChIP-Seq(GSE32465)/Homer	CNNBRGCGCCCCCTGSTGGC	1e-146	-336.8	13884	0.2285	11340.8	0.1866
Zygote	KLF5(Zf)/LoVo-KLF5-ChIP-Seq(GSE49402)/Homer	DGGGYGKGGC	1e-66	-154.2	43886	0.7221	41927.5	0.6899
Zygote	Klf4(Zf)/mES-Klf4-ChIP-Seq(GSE11431)/Homer	GCCACACCCA	1e-48	-110.9	19613	0.3227	17951.3	0.2954
Zygote	NeuroD1(bHLH)/Islet-NeuroD1-ChIP-Seq(GSE30298)/Homer	GCCATCTGTT	1e-44	-103	36867	0.6066	35155.3	0.5785
Zygote	E2A(bHLH)/proBcell-E2A-ChIP-Seq(GSE21978)/Homer	DNRCAGCTGY	1e-44	-101.5	48228	0.7936	46793.9	0.77
Zygote	Ascl1(bHLH)/NeuralTubes-Ascl1-ChIP-Seq(GSE55840)/Homer	NNVVCAGCTGBN	1e-43	-99.55	49765	0.8189	48408.5	0.7966
Zygote	Otx2(Homeobox)/EpiLC-Otx2-ChIP-Seq(GSE56098)/Homer	NYTAATCCYB	1e-42	-98.26	39048	0.6425	37404.4	0.6155
Zygote	Klf9(Zf)/GBM-Klf9-ChIP-Seq(GSE62211)/Homer	GCCACRCCCACY	1e-41	-96.31	19762	0.3252	18211.4	0.2997
Zygote	c-Myc(bHLH)/LNCAP-cMyc-ChIP-Seq(Unpublished)/Homer	VCCACGTG	1e-40	-94.1	17738	0.2919	16255.2	0.2675
Zygote	AP-2alpha(AP2)/Hela-AP2alpha-ChIP-Seq(GSE31477)/Homer	ATGCCCTGAGGC	1e-37	-86.62	29813	0.4906	28225.1	0.4644
Zygote	AP-2gamma(AP2)/MCF7-TFAP2C-ChIP-Seq(GSE21234)/Homer	SCCTSAGGSCAW	1e-34	-79.79	35806	0.5892	34298.5	0.5644
Zygote	USF1(bHLH)/GM12878-Usf1-ChIP-Seq(GSE32465)/Homer	SGTCACGTGR	1e-34	-79.21	20223	0.3328	18810.9	0.3095
Zygote	bHLHE40(bHLH)/HepG2-BHLHE40-ChIP-Seq(GSE31477)/Homer	KCACGTGMCN	1e-32	-75.35	13601	0.2238	12395.1	0.204
Zygote	HIF-1b(HLH)/T47D-HIF1b-ChIP-Seq(GSE59937)/Homer	RTACGTGC	1e-31	-71.97	38650	0.636	37248.5	0.6129
Zygote	Tcf12(bHLH)/GM12878-Tcf12-ChIP-Seq(GSE32465)/Homer	VCAGCTGYTG	1e-29	-68.93	36480	0.6003	35088.8	0.5774
Zygote	Myf5(bHLH)/GM-Myf5-ChIP-Seq(GSE24852)/Homer	BAACAGCTGT	1e-29	-67.64	29903	0.492	28506.6	0.4691
Zygote	MyoG(bHLH)/C2C12-MyoG-ChIP-Seq(GSE36024)/Homer	AACAGCTG	1e-28	-66.38	39604	0.6517	38272.3	0.6298
Zygote	Ap4(bHLH)/AML-Tfap4-ChIP-Seq(GSE45738)/Homer	NAHCAGCTGD	1e-27	-64.37	44260	0.7283	43029.7	0.708
Zygote	Tcf21(bHLH)/ArterySmoothMuscle-Tcf21-ChIP-Seq(GSE61369)/Homer	NAACAGCTGG	1e-27	-64.03	37748	0.6211	36420	0.5993
Zygote	EKLF(Zf)/Erythrocyte-Klf1-ChIP-Seq(GSE20478)/Homer	NWGGGTGTGGCY	1e-27	-63.38	12719	0.2093	11643.4	0.1916
Zygote	KLF14(Zf)/HEK293-KLF14.GFP-ChIP-Seq(GSE58341)/Homer	RGKGGGCGKGGC	1e-27	-62.66	49496	0.8144	48426.8	0.7969
Zygote	HEB(bHLH)/mES-Heb-ChIP-Seq(GSE53233)/Homer	VCAGCTGBNN	1e-25	-58.35	53764	0.8847	52908.1	0.8706
Zygote	GSC(Homeobox)/FrogEmbryos-GSC-ChIP-Seq(DRA000576)/Homer	RGGATTAR	1e-25	-57.96	46701	0.7684	45593.9	0.7502
Zygote	Sp1(Zf)/Promoter/Homer	GGCCCCGCCCCC	1e-23	-54.95	7157	0.1178	6375.3	0.1049
Zygote	n-Myc(bHLH)/mES-nMyc-ChIP-Seq(GSE11431)/Homer	VRCCACGTGG	1e-21	-48.78	32410	0.5333	31233.5	0.5139
Zygote	Usf2(bHLH)/C2C12-Usf2-ChIP-Seq(GSE36030)/Homer	GTCACGTGGT	1e-21	-48.48	15269	0.2512	14266.5	0.2348
Zygote	Rfx5(HTH)/GM12878-Rfx5-ChIP-Seq(GSE31477)/Homer	SCCTAGCAACAG	1e-20	-46.69	21062	0.3466	19976.2	0.3287
Zygote	FOXA1(Forkhead)/LNCAP-FOXA1-ChIP-Seq(GSE27824)/Homer	WAAGTAAACA	1e-19	-45.09	47030	0.7739	46069.5	0.7581
Zygote	Atoh1(bHLH)/Cerebellum-Atoh1-ChIP-Seq(GSE22111)/Homer	VNRVCAGCTGGY	1e-19	-44.25	42018	0.6914	40974.1	0.6742
Zygote	MyoD(bHLH)/Myotube-MyoD-ChIP-Seq(GSE21614)/Homer	RRCAGCTGYTSY	1e-17	-41	30562	0.5029	29488.6	0.4852
Zygote	c-Myc(bHLH)/mES-cMyc-ChIP-Seq(GSE11431)/Homer	VVCCACGTGG	1e-17	-39.87	27095	0.4458	26046.4	0.4286
Zygote	FOXA1(Forkhead)/MCF7-FOXA1-ChIP-Seq(GSE26831)/Homer	WAAGTAAACA	1e-16	-39.05	43152	0.7101	42192.4	0.6943
Zygote	Lhx2(Homeobox)/HFSC-Lhx2-ChIP-Seq(GSE48068)/Homer	TAATTAGN	1e-16	-38.41	40776	0.671	39793.8	0.6548
Zygote	Elk1(ETS)/Hela-Elk1-ChIP-Seq(GSE31477)/Homer	HACTTCCGGY	1e-16	-37.61	21523	0.3542	20549.4	0.3381
Zygote	Ptf1a(bHLH)/Panc1-Ptf1a-ChIP-Seq(GSE47459)/Homer	ACAGCTGTTN	1e-15	-36.55	58468	0.9621	58060.2	0.9554
Zygote	CLOCK(bHLH)/Liver-Clock-ChIP-Seq(GSE39860)/Homer	GHCACGTG	1e-15	-36.53	24374	0.4011	23389.2	0.3849
Zygote	E2A(bHLH),near_PU.1/Bcell-PU.1-ChIP-Seq(GSE21512)/Homer	NVCACCTGBN	1e-15	-35.93	48921	0.805	48114.6	0.7917
Zygote	TCFL2(HMG)/K562-TCF7L2-ChIP-Seq(GSE29196)/Homer	ACWTCAAAGG	1e-14	-32.86	5659	0.0931	5121.7	0.0843
Zygote	ELF1(ETS)/Jurkat-ELF1-ChIP-Seq(SRA014231)/Homer	AVCCGGAAGT	1e-14	-32.71	20682	0.3403	19787.3	0.3256
Zygote	Bcl6(Zf)/Liver-Bcl6-ChIP-Seq(GSE31578)/Homer	NNNCTTTCCAGGAAA	1e-14	-32.53	49798	0.8194	49055.8	0.8072
Zygote	KLF10(Zf)/HEK293-KLF10.GFP-ChIP-Seq(GSE58341)/Homer	GGGGGTGTGTCC	1e-14	-32.28	35135	0.5781	34199.3	0.5627
Zygote	NPAS2(bHLH)/Liver-NPAS2-ChIP-Seq(GSE39860)/Homer	KCCACGTGAC	1e-13	-31.88	42990	0.7074	42128.3	0.6932
Zygote	HIF-1a(bHLH)/MCF7-HIF1a-ChIP-Seq(GSE28352)/Homer	TACGTGCV	1e-13	-30.04	9916	0.1632	9258	0.1523
Zygote	RFX(HTH)/K562-RFX3-ChIP-Seq(SRA012198)/Homer	CGGTTGCCATGGCAAC	1e-13	-29.99	4361	0.0718	3908.8	0.0643
Zygote	Maz(Zf)/HepG2-Maz-ChIP-Seq(GSE31477)/Homer	GGGGGGGG	1e-12	-28.88	41780	0.6875	40949.8	0.6738
Zygote	ZNF143|STAF(Zf)/CUTLL-ZNF143-ChIP-Seq(GSE29600)/Homer	ATTTCCCAGVAKSCY	1e-12	-28.47	22695	0.3734	21846.3	0.3595
Zygote	Rfx2(HTH)/LoVo-RFX2-ChIP-Seq(GSE49402)/Homer	GTTGCCATGGCAACM	1e-12	-28	4901	0.0806	4439.9	0.0731
Zygote	Elk4(ETS)/Hela-Elk4-ChIP-Seq(GSE31477)/Homer	NRYTTCCGGY	1e-12	-27.79	21120	0.3475	20296.1	0.334
Two-cell	Otx2(Homeobox)/EpiLC-Otx2-ChIP-Seq(GSE56098)/Homer	NYTAATCCYB	1.00E-6204	-14290	110700	0.856	83348.7	0.6471
Two-cell	GSC(Homeobox)/FrogEmbryos-GSC-ChIP-Seq(DRA000576)/Homer	RGGATTAR	1.00E-3599	-8289	118508	0.9164	100912	0.7834
Two-cell	RARg(NR)/ES-RARg-ChIP-Seq(GSE30538)/Homer	AGGTCAAGGTCA	1.00E-3375	-7773	33095	0.2559	16398.3	0.1273
Two-cell	RAR:RXR(NR),DR5/ES-RAR-ChIP-Seq(GSE56893)/Homer	AGGTCAAGGTCA	1.00E-2664	-6136	44563	0.3446	27184.3	0.211
Two-cell	BORIS(Zf)/K562-CTCFL-ChIP-Seq(GSE32465)/Homer	CNNBRGCGCCCCCTGSTGGC	1.00E-1242	-2862	33536	0.2593	22550.9	0.1751
Two-cell	Bcl6(Zf)/Liver-Bcl6-ChIP-Seq(GSE31578)/Homer	NNNCTTTCCAGGAAA	1.00E-1219	-2807	115335	0.8918	105139	0.8162
Two-cell	Nr5a2(NR)/mES-Nr5a2-ChIP-Seq(GSE19019)/Homer	BTCAAGGTCA	1.00E-954	-2198	71428	0.5523	59295.4	0.4603
Two-cell	CTCF(Zf)/CD4+-CTCF-ChIP-Seq(Barski_et_al.)/Homer	AYAGTGCCMYCTRGTGGCCA	1.00E-908	-2092	24897	0.1925	16570.9	0.1286
Two-cell	Nr5a2(NR)/Pancreas-LRH1-ChIP-Seq(GSE34295)/Homer	BTCAAGGTCA	1.00E-782	-1801	83231	0.6436	72346.8	0.5617
Two-cell	CRX(Homeobox)/Retina-Crx-ChIP-Seq(GSE20012)/Homer	GCTAATCC	1.00E-625	-1440	126710	0.9798	122544	0.9513
Two-cell	KLF5(Zf)/LoVo-KLF5-ChIP-Seq(GSE49402)/Homer	DGGGYGKGGC	1.00E-622	-1434	91882	0.7105	82477.7	0.6403
Two-cell	HIF-1b(HLH)/T47D-HIF1b-ChIP-Seq(GSE59937)/Homer	RTACGTGC	1.00E-598	-1378	85658	0.6623	76190.7	0.5915
Two-cell	FOXA1:AR(Forkhead,NR)/LNCAP-AR-ChIP-Seq(GSE27824)/Homer	AGTAAACAAAAAAGAACAND	1.00E-569	-1312	22162	0.1714	15762	0.1224
Two-cell	Bapx1(Homeobox)/VertebralCol-Bapx1-ChIP-Seq(GSE36672)/Homer	TTRAGTGSYK	1.00E-489	-1126	124464	0.9624	120037	0.9319
Two-cell	Klf4(Zf)/mES-Klf4-ChIP-Seq(GSE11431)/Homer	GCCACACCCA	1.00E-365	-841.9	40227	0.3111	33511.6	0.2602
Two-cell	Erra(NR)/HepG2-Erra-ChIP-Seq(GSE31477)/Homer	CAAAGGTCAG	1.00E-359	-827	122884	0.9502	118738	0.9218
Two-cell	PR(NR)/T47D-PR-ChIP-Seq(GSE31130)/Homer	VAGRACAKNCTGTBC	1.00E-345	-794.8	125575	0.971	122177	0.9485
Two-cell	c-Myc(bHLH)/mES-cMyc-ChIP-Seq(GSE11431)/Homer	VVCCACGTGG	1.00E-333	-767.6	59936	0.4635	52777.5	0.4097
Two-cell	ARE(NR)/LNCAP-AR-ChIP-Seq(GSE27824)/Homer	RGRACASNSTGTYCYB	1.00E-329	-759.1	41323	0.3195	34868.6	0.2707
Two-cell	Rfx5(HTH)/GM12878-Rfx5-ChIP-Seq(GSE31477)/Homer	SCCTAGCAACAG	1.00E-319	-735.1	49008	0.379	42306.7	0.3284
Two-cell	ZNF143|STAF(Zf)/CUTLL-ZNF143-ChIP-Seq(GSE29600)/Homer	ATTTCCCAGVAKSCY	1e-305	-703.7	50497	0.3905	43880.9	0.3407
Two-cell	E2A(bHLH)/proBcell-E2A-ChIP-Seq(GSE21978)/Homer	DNRCAGCTGY	1e-255	-588.7	99487	0.7693	93734.4	0.7277
Two-cell	Smad2(MAD)/ES-SMAD2-ChIP-Seq(GSE29422)/Homer	CTGTCTGG	1e-248	-572.5	109207	0.8444	104144	0.8085
Two-cell	n-Myc(bHLH)/mES-nMyc-ChIP-Seq(GSE11431)/Homer	VRCCACGTGG	1e-234	-539.6	69164	0.5348	63031.2	0.4893
Two-cell	NPAS2(bHLH)/Liver-NPAS2-ChIP-Seq(GSE39860)/Homer	KCCACGTGAC	1e-228	-526.9	92455	0.7149	86720.6	0.6732
Two-cell	GFY-Staf(?,Zf)/Promoter/Homer	RACTACAATTCCCAGAAKGC	1e-219	-505.6	10299	0.0796	7466.5	0.058
Two-cell	ZBTB12(Zf)/HEK293-ZBTB12.GFP-ChIP-Seq(GSE58341)/Homer	NGNTCTAGAACCNGV	1e-218	-503.3	56461	0.4366	50677.5	0.3934
Two-cell	FOXA1(Forkhead)/MCF7-FOXA1-ChIP-Seq(GSE26831)/Homer	WAAGTAAACA	1e-194	-447.1	101446	0.7844	96498.5	0.7491
Two-cell	Max(bHLH)/K562-Max-ChIP-Seq(GSE31477)/Homer	RCCACGTGGYYN	1e-154	-355.8	72790	0.5628	67766.4	0.5261
Two-cell	FOXM1(Forkhead)/MCF7-FOXM1-ChIP-Seq(GSE72977)/Homer	TRTTTACTTW	1e-142	-328	103001	0.7965	98797.6	0.767
Two-cell	Gfi1b(Zf)/HPC7-Gfi1b-ChIP-Seq(GSE22178)/Homer	MAATCACTGC	1e-140	-323.6	67474	0.5217	62679.6	0.4866
Two-cell	FOXA1(Forkhead)/LNCAP-FOXA1-ChIP-Seq(GSE27824)/Homer	WAAGTAAACA	1e-139	-322.3	107733	0.833	103798	0.8058
Two-cell	Klf9(Zf)/GBM-Klf9-ChIP-Seq(GSE62211)/Homer	GCCACRCCCACY	1e-139	-322	37927	0.2933	33756.7	0.2621
Two-cell	Nkx2.1(Homeobox)/LungAC-Nkx2.1-ChIP-Seq(GSE43252)/Homer	RSCACTYRAG	1e-133	-307.6	127756	0.9879	126078	0.9788
Two-cell	GATA3(Zf),DR8/iTreg-Gata3-ChIP-Seq(GSE20898)/Homer	AGATSTNDNNDSAGATAASN	1e-128	-296.4	16333	0.1263	13537.4	0.1051
Two-cell	E2A(bHLH),near_PU.1/Bcell-PU.1-ChIP-Seq(GSE21512)/Homer	NVCACCTGBN	1e-127	-294.5	102001	0.7887	97963.7	0.7605
Two-cell	EKLF(Zf)/Erythrocyte-Klf1-ChIP-Seq(GSE20478)/Homer	NWGGGTGTGGCY	1e-109	-252.5	24810	0.1918	21671.9	0.1682
Two-cell	HEB(bHLH)/mES-Heb-ChIP-Seq(GSE53233)/Homer	VCAGCTGBNN	1e-74	-172.3	110895	0.8575	108076	0.839
Two-cell	CTCF-SatelliteElement(Zf?)/CD4+-CTCF-ChIP-Seq(Barski_et_al.)/Homer	TGCAGTTCCMVNWRTGGCCA	1e-55	-128.1	3349	0.0259	2515.1	0.0195
Two-cell	RUNX(Runt)/HPC7-Runx1-ChIP-Seq(GSE22178)/Homer	SAAACCACAG	1e-53	-122.4	73994	0.5722	70958.4	0.5509
Two-cell	DMRT6(DM)/Testis-DMRT6-ChIP-Seq(GSE60440)/Homer	YDGHTACAWTGTADC	1e-42	-97.48	29728	0.2299	27578.2	0.2141
Two-cell	RUNX2(Runt)/PCa-RUNX2-ChIP-Seq(GSE33889)/Homer	NWAACCACADNN	1e-39	-91.02	84593	0.6541	81985.9	0.6365
Two-cell	AR-halfsite(NR)/LNCaP-AR-ChIP-Seq(GSE27824)/Homer	CCAGGAACAG	1e-33	-77.78	128915	0.9968	128105	0.9945
Two-cell	Ascl1(bHLH)/NeuralTubes-Ascl1-ChIP-Seq(GSE55840)/Homer	NNVVCAGCTGBN	1e-31	-73.11	100477	0.7769	98291.6	0.7631
Two-cell	MafK(bZIP)/C2C12-MafK-ChIP-Seq(GSE36030)/Homer	GCTGASTCAGCA	1e-30	-69.41	28265	0.2186	26476.3	0.2055
Two-cell	ZNF264(Zf)/HEK293-ZNF264.GFP-ChIP-Seq(GSE58341)/Homer	RGGGCACTAACY	1e-28	-64.92	61073	0.4722	58849	0.4569
Two-cell	Ap4(bHLH)/AML-Tfap4-ChIP-Seq(GSE45738)/Homer	NAHCAGCTGD	1e-25	-58.91	88712	0.686	86592.2	0.6722
Two-cell	Nkx2.2(Homeobox)/NPC-Nkx2.2-ChIP-Seq(GSE61673)/Homer	BTBRAGTGSN	1e-24	-56.95	116749	0.9028	115156	0.894
Two-cell	DMRT1(DM)/Testis-DMRT1-ChIP-Seq(GSE64892)/Homer	TWGHWACAWTGTWDC	1e-23	-53.42	34093	0.2636	32392.7	0.2515
Two-cell	RUNX1(Runt)/Jurkat-RUNX1-ChIP-Seq(GSE29180)/Homer	AAACCACARM	1e-21	-49.43	92325	0.7139	90388.1	0.7017
Two-cell	Ptf1a(bHLH)/Panc1-Ptf1a-ChIP-Seq(GSE47459)/Homer	ACAGCTGTTN	1e-19	-44.72	122707	0.9488	121474	0.943
Two-cell	Pitx1(Homeobox)/Chicken-Pitx1-ChIP-Seq(GSE38910)/Homer	TAATCCCN	1e-18	-42.71	129104	0.9983	128432	0.9971
Two-cell	BMAL1(bHLH)/Liver-Bmal1-ChIP-Seq(GSE39860)/Homer	GNCACGTG	1e-14	-34.21	114641	0.8865	113272	0.8794
Two-cell	GRE(NR),IR3/RAW264.7-GRE-ChIP-Seq(Unpublished)/Homer	VAGRACAKWCTGTYC	1e-13	-31.86	27301	0.2111	26092.6	0.2026
Two-cell	NeuroD1(bHLH)/Islet-NeuroD1-ChIP-Seq(GSE30298)/Homer	GCCATCTGTT	1e-12	-28.17	72885	0.5636	71330.6	0.5538
Four-cell	RARg(NR)/ES-RARg-ChIP-Seq(GSE30538)/Homer	AGGTCAAGGTCA	1.00E-2006	-4620	21976	0.2458	11356.2	0.1273
Four-cell	Otx2(Homeobox)/EpiLC-Otx2-ChIP-Seq(GSE56098)/Homer	NYTAATCCYB	1.00E-1819	-4189	68538	0.7666	55596.9	0.6235
Four-cell	RAR:RXR(NR),DR5/ES-RAR-ChIP-Seq(GSE56893)/Homer	AGGTCAAGGTCA	1.00E-1470	-3385	29919	0.3346	19200.8	0.2153
Four-cell	GSC(Homeobox)/FrogEmbryos-GSC-ChIP-Seq(DRA000576)/Homer	RGGATTAR	1.00E-1060	-2443	76376	0.8542	67754.6	0.7598
Four-cell	KLF5(Zf)/LoVo-KLF5-ChIP-Seq(GSE49402)/Homer	DGGGYGKGGC	1.00E-745	-1716	68554	0.7667	60454.1	0.6779
Four-cell	BORIS(Zf)/K562-CTCFL-ChIP-Seq(GSE32465)/Homer	CNNBRGCGCCCCCTGSTGGC	1.00E-700	-1613	23567	0.2636	16612.9	0.1863
Four-cell	Nr5a2(NR)/mES-Nr5a2-ChIP-Seq(GSE19019)/Homer	BTCAAGGTCA	1.00E-650	-1499	50548	0.5654	42273	0.474
Four-cell	CTCF(Zf)/CD4+-CTCF-ChIP-Seq(Barski_et_al.)/Homer	AYAGTGCCMYCTRGTGGCCA	1.00E-622	-1433	17702	0.198	11910.9	0.1336
Four-cell	Klf4(Zf)/mES-Klf4-ChIP-Seq(GSE11431)/Homer	GCCACACCCA	1.00E-558	-1286	32738	0.3662	25654.4	0.2877
Four-cell	Nr5a2(NR)/Pancreas-LRH1-ChIP-Seq(GSE34295)/Homer	BTCAAGGTCA	1.00E-498	-1148	58442	0.6536	51313.6	0.5754
Four-cell	Bcl6(Zf)/Liver-Bcl6-ChIP-Seq(GSE31578)/Homer	NNNCTTTCCAGGAAA	1.00E-343	-790	76930	0.8604	72266.2	0.8104
Four-cell	Klf9(Zf)/GBM-Klf9-ChIP-Seq(GSE62211)/Homer	GCCACRCCCACY	1.00E-335	-772.5	31622	0.3537	26122.4	0.2929
Four-cell	EKLF(Zf)/Erythrocyte-Klf1-ChIP-Seq(GSE20478)/Homer	NWGGGTGTGGCY	1.00E-318	-733.1	20993	0.2348	16384.5	0.1837
Four-cell	FOXA1:AR(Forkhead,NR)/LNCAP-AR-ChIP-Seq(GSE27824)/Homer	AGTAAACAAAAAAGAACAND	1e-240	-553.1	13329	0.1491	10036.4	0.1125
Four-cell	HIF-1b(HLH)/T47D-HIF1b-ChIP-Seq(GSE59937)/Homer	RTACGTGC	1e-188	-433.9	58646	0.6559	54259.5	0.6085
Four-cell	CRX(Homeobox)/Retina-Crx-ChIP-Seq(GSE20012)/Homer	GCTAATCC	1e-173	-398.4	86161	0.9637	84119.1	0.9433
Four-cell	Erra(NR)/HepG2-Erra-ChIP-Seq(GSE31477)/Homer	CAAAGGTCAG	1e-135	-311.2	84868	0.9492	82836.7	0.9289
Four-cell	PR(NR)/T47D-PR-ChIP-Seq(GSE31130)/Homer	VAGRACAKNCTGTBC	1e-111	-256.1	85969	0.9615	84297.1	0.9453
Four-cell	ARE(NR)/LNCAP-AR-ChIP-Seq(GSE27824)/Homer	RGRACASNSTGTYCYB	1e-98	-226.3	27330	0.3057	24421.9	0.2739
Four-cell	Bapx1(Homeobox)/VertebralCol-Bapx1-ChIP-Seq(GSE36672)/Homer	TTRAGTGSYK	1e-98	-226.2	84855	0.9491	83115.5	0.932
Four-cell	c-Myc(bHLH)/mES-cMyc-ChIP-Seq(GSE11431)/Homer	VVCCACGTGG	1e-93	-215.3	40745	0.4557	37600.3	0.4216
Four-cell	Rfx5(HTH)/GM12878-Rfx5-ChIP-Seq(GSE31477)/Homer	SCCTAGCAACAG	1e-86	-199.6	32047	0.3584	29174	0.3272
Four-cell	ZNF143|STAF(Zf)/CUTLL-ZNF143-ChIP-Seq(GSE29600)/Homer	ATTTCCCAGVAKSCY	1e-83	-193.3	34397	0.3847	31514.7	0.3534
Four-cell	E2A(bHLH)/proBcell-E2A-ChIP-Seq(GSE21978)/Homer	DNRCAGCTGY	1e-76	-177.2	70194	0.7851	67664.6	0.7588
Four-cell	ZBTB12(Zf)/HEK293-ZBTB12.GFP-ChIP-Seq(GSE58341)/Homer	NGNTCTAGAACCNGV	1e-72	-167.4	38648	0.4323	35891.9	0.4025
Four-cell	Smad2(MAD)/ES-SMAD2-ChIP-Seq(GSE29422)/Homer	CTGTCTGG	1e-71	-165.3	75855	0.8484	73659.4	0.826
Four-cell	FOXA1(Forkhead)/MCF7-FOXA1-ChIP-Seq(GSE26831)/Homer	WAAGTAAACA	1e-69	-160.5	66079	0.7391	63538.9	0.7125
Four-cell	KLF10(Zf)/HEK293-KLF10.GFP-ChIP-Seq(GSE58341)/Homer	GGGGGTGTGTCC	1e-68	-157.7	52091	0.5826	49359.6	0.5535
Four-cell	n-Myc(bHLH)/mES-nMyc-ChIP-Seq(GSE11431)/Homer	VRCCACGTGG	1e-63	-146.5	47667	0.5331	45023.7	0.5049
Four-cell	NPAS2(bHLH)/Liver-NPAS2-ChIP-Seq(GSE39860)/Homer	KCCACGTGAC	1e-57	-133.4	63386	0.7089	61002.6	0.6841
Four-cell	KLF14(Zf)/HEK293-KLF14.GFP-ChIP-Seq(GSE58341)/Homer	RGKGGGCGKGGC	1e-56	-129.8	71939	0.8046	69821.4	0.783
Four-cell	GFY-Staf(?,Zf)/Promoter/Homer	RACTACAATTCCCAGAAKGC	1e-55	-126.8	6359	0.0711	5209.5	0.0584
Four-cell	FOXM1(Forkhead)/MCF7-FOXM1-ChIP-Seq(GSE72977)/Homer	TRTTTACTTW	1e-54	-126	67641	0.7565	65420	0.7336
Four-cell	GATA3(Zf),DR8/iTreg-Gata3-ChIP-Seq(GSE20898)/Homer	AGATSTNDNNDSAGATAASN	1e-50	-116.7	10194	0.114	8800.1	0.0987
Four-cell	FOXA1(Forkhead)/LNCAP-FOXA1-ChIP-Seq(GSE27824)/Homer	WAAGTAAACA	1e-49	-113.9	71016	0.7943	68996.9	0.7737
Four-cell	Max(bHLH)/K562-Max-ChIP-Seq(GSE31477)/Homer	RCCACGTGGYYN	1e-36	-83.3	49305	0.5514	47296.3	0.5304
Four-cell	Gfi1b(Zf)/HPC7-Gfi1b-ChIP-Seq(GSE22178)/Homer	MAATCACTGC	1e-34	-80.42	44596	0.4988	42629.9	0.478
Four-cell	CTCF-SatelliteElement(Zf?)/CD4+-CTCF-ChIP-Seq(Barski_et_al.)/Homer	TGCAGTTCCMVNWRTGGCCA	1e-33	-77.33	2280	0.0255	1748.7	0.0196
Four-cell	MafK(bZIP)/C2C12-MafK-ChIP-Seq(GSE36030)/Homer	GCTGASTCAGCA	1e-32	-74.73	20248	0.2265	18730.3	0.21
Four-cell	E2A(bHLH),near_PU.1/Bcell-PU.1-ChIP-Seq(GSE21512)/Homer	NVCACCTGBN	1e-25	-58.99	71470	0.7994	69999.2	0.785
Four-cell	YY1(Zf)/Promoter/Homer	CAAGATGGCGGC	1e-24	-57.09	5118	0.0572	4417.8	0.0495
Four-cell	Esrrb(NR)/mES-Esrrb-ChIP-Seq(GSE11431)/Homer	KTGACCTTGA	1e-23	-53.04	46652	0.5218	45041.2	0.5051
Four-cell	DMRT6(DM)/Testis-DMRT6-ChIP-Seq(GSE60440)/Homer	YDGHTACAWTGTADC	1e-22	-52.61	19164	0.2143	17916.8	0.2009
Four-cell	HEB(bHLH)/mES-Heb-ChIP-Seq(GSE53233)/Homer	VCAGCTGBNN	1e-20	-47.4	77947	0.8718	76782.4	0.861
Four-cell	Sp1(Zf)/Promoter/Homer	GGCCCCGCCCCC	1e-20	-46.5	10260	0.1148	9370.7	0.1051
Four-cell	RUNX(Runt)/HPC7-Runx1-ChIP-Seq(GSE22178)/Homer	SAAACCACAG	1e-19	-45.23	50460	0.5644	48967.8	0.5491
Four-cell	AR-halfsite(NR)/LNCaP-AR-ChIP-Seq(GSE27824)/Homer	CCAGGAACAG	1e-17	-40.73	89124	0.9968	88717.5	0.9949
Four-cell	NeuroD1(bHLH)/Islet-NeuroD1-ChIP-Seq(GSE30298)/Homer	GCCATCTGTT	1e-16	-37.13	52284	0.5848	50929.1	0.5711
Four-cell	Ascl1(bHLH)/NeuralTubes-Ascl1-ChIP-Seq(GSE55840)/Homer	NNVVCAGCTGBN	1e-13	-31.95	71361	0.7981	70251	0.7878
Four-cell	Cdx2(Homeobox)/mES-Cdx2-ChIP-Seq(GSE14586)/Homer	GYMATAAAAH	1e-13	-31.57	50510	0.5649	49256.1	0.5523
Four-cell	Hoxc9(Homeobox)/Ainv15-Hoxc9-ChIP-Seq(GSE21812)/Homer	GGCCATAAATCA	1e-13	-31.33	36113	0.4039	34919.2	0.3916
Four-cell	RUNX2(Runt)/PCa-RUNX2-ChIP-Seq(GSE33889)/Homer	NWAACCACADNN	1e-12	-29.03	57503	0.6431	56314.5	0.6315
Four-cell	RUNX1(Runt)/Jurkat-RUNX1-ChIP-Seq(GSE29180)/Homer	AAACCACARM	1e-12	-27.97	63441	0.7096	62308.1	0.6987
Eight-cell	RARg(NR)/ES-RARg-ChIP-Seq(GSE30538)/Homer	AGGTCAAGGTCA	1.00E-1801	-4148	28891	0.2158	16797.3	0.1262
Eight-cell	RAR:RXR(NR),DR5/ES-RAR-ChIP-Seq(GSE56893)/Homer	AGGTCAAGGTCA	1.00E-1415	-3259	41490	0.3099	28641.1	0.2151
Eight-cell	BORIS(Zf)/K562-CTCFL-ChIP-Seq(GSE32465)/Homer	CNNBRGCGCCCCCTGSTGGC	1.00E-1324	-3049	37708	0.2816	25723.3	0.1932
Eight-cell	CTCF(Zf)/CD4+-CTCF-ChIP-Seq(Barski_et_al.)/Homer	AYAGTGCCMYCTRGTGGCCA	1.00E-1315	-3028	29006	0.2166	18409.3	0.1383
Eight-cell	KLF5(Zf)/LoVo-KLF5-ChIP-Seq(GSE49402)/Homer	DGGGYGKGGC	1.00E-1069	-2463	105103	0.785	93183.3	0.6999
Eight-cell	Klf4(Zf)/mES-Klf4-ChIP-Seq(GSE11431)/Homer	GCCACACCCA	1.00E-933	-2150	51707	0.3862	40220.4	0.3021
Eight-cell	Otx2(Homeobox)/EpiLC-Otx2-ChIP-Seq(GSE56098)/Homer	NYTAATCCYB	1.00E-884	-2037	93262	0.6965	81616.7	0.6131
Eight-cell	EKLF(Zf)/Erythrocyte-Klf1-ChIP-Seq(GSE20478)/Homer	NWGGGTGTGGCY	1.00E-637	-1469	34040	0.2542	25788.7	0.1937
Eight-cell	Nr5a2(NR)/mES-Nr5a2-ChIP-Seq(GSE19019)/Homer	BTCAAGGTCA	1.00E-631	-1454	74235	0.5544	64024.4	0.4809
Eight-cell	GSC(Homeobox)/FrogEmbryos-GSC-ChIP-Seq(DRA000576)/Homer	RGGATTAR	1.00E-577	-1329	107898	0.8059	99372.3	0.7464
Eight-cell	Klf9(Zf)/GBM-Klf9-ChIP-Seq(GSE62211)/Homer	GCCACRCCCACY	1.00E-563	-1298	49971	0.3732	40996.2	0.3079
Eight-cell	Nr5a2(NR)/Pancreas-LRH1-ChIP-Seq(GSE34295)/Homer	BTCAAGGTCA	1.00E-463	-1068	86218	0.6439	77521.5	0.5823
Eight-cell	FOXA1:AR(Forkhead,NR)/LNCAP-AR-ChIP-Seq(GSE27824)/Homer	AGTAAACAAAAAAGAACAND	1e-203	-468.7	17546	0.131	13934.3	0.1047
Eight-cell	Bcl6(Zf)/Liver-Bcl6-ChIP-Seq(GSE31578)/Homer	NNNCTTTCCAGGAAA	1e-201	-464.2	112615	0.8411	107738	0.8093
Eight-cell	KLF14(Zf)/HEK293-KLF14.GFP-ChIP-Seq(GSE58341)/Homer	RGKGGGCGKGGC	1e-149	-343.3	111162	0.8302	106828	0.8024
Eight-cell	KLF10(Zf)/HEK293-KLF10.GFP-ChIP-Seq(GSE58341)/Homer	GGGGGTGTGTCC	1e-123	-285.3	80093	0.5982	75375	0.5662
Eight-cell	CTCF-SatelliteElement(Zf?)/CD4+-CTCF-ChIP-Seq(Barski_et_al.)/Homer	TGCAGTTCCMVNWRTGGCCA	1e-119	-275.5	3979	0.0297	2682.8	0.0202
Eight-cell	E2A(bHLH)/proBcell-E2A-ChIP-Seq(GSE21978)/Homer	DNRCAGCTGY	1e-114	-262.5	107337	0.8017	103328	0.7761
Eight-cell	HIF-1b(HLH)/T47D-HIF1b-ChIP-Seq(GSE59937)/Homer	RTACGTGC	1e-103	-238.6	86473	0.6458	82170.2	0.6172
Eight-cell	Erra(NR)/HepG2-Erra-ChIP-Seq(GSE31477)/Homer	CAAAGGTCAG	1e-99	-228.6	126925	0.948	124356	0.9341
Eight-cell	CRX(Homeobox)/Retina-Crx-ChIP-Seq(GSE20012)/Homer	GCTAATCC	1e-97	-223.5	127551	0.9526	125074	0.9395
Eight-cell	YY1(Zf)/Promoter/Homer	CAAGATGGCGGC	1e-78	-181.5	8355	0.0624	6751	0.0507
Eight-cell	PR(NR)/T47D-PR-ChIP-Seq(GSE31130)/Homer	VAGRACAKNCTGTBC	1e-78	-181.4	128129	0.957	125901	0.9457
Eight-cell	FOXA1(Forkhead)/MCF7-FOXA1-ChIP-Seq(GSE26831)/Homer	WAAGTAAACA	1e-78	-181	95615	0.7141	91928.8	0.6905
Eight-cell	FOXA1(Forkhead)/LNCAP-FOXA1-ChIP-Seq(GSE27824)/Homer	WAAGTAAACA	1e-62	-145	103529	0.7732	100330	0.7536
Eight-cell	MafK(bZIP)/C2C12-MafK-ChIP-Seq(GSE36030)/Homer	GCTGASTCAGCA	1e-60	-139.9	30999	0.2315	28339.1	0.2129
Eight-cell	ZNF143|STAF(Zf)/CUTLL-ZNF143-ChIP-Seq(GSE29600)/Homer	ATTTCCCAGVAKSCY	1e-60	-138.2	51257	0.3828	48087	0.3612
Eight-cell	c-Myc(bHLH)/mES-cMyc-ChIP-Seq(GSE11431)/Homer	VVCCACGTGG	1e-57	-132.7	60371	0.4509	57129.3	0.4291
Eight-cell	ZBTB12(Zf)/HEK293-ZBTB12.GFP-ChIP-Seq(GSE58341)/Homer	NGNTCTAGAACCNGV	1e-55	-128.5	57173	0.427	54018.3	0.4058
Eight-cell	E2A(bHLH),near_PU.1/Bcell-PU.1-ChIP-Seq(GSE21512)/Homer	NVCACCTGBN	1e-55	-128.3	108883	0.8132	105974	0.796
Eight-cell	Rfx5(HTH)/GM12878-Rfx5-ChIP-Seq(GSE31477)/Homer	SCCTAGCAACAG	1e-53	-124.1	46510	0.3474	43582.3	0.3274
Eight-cell	ARE(NR)/LNCAP-AR-ChIP-Seq(GSE27824)/Homer	RGRACASNSTGTYCYB	1e-53	-122.9	39585	0.2956	36829.8	0.2766
Eight-cell	FOXM1(Forkhead)/MCF7-FOXM1-ChIP-Seq(GSE72977)/Homer	TRTTTACTTW	1e-50	-117	98105	0.7327	95088.4	0.7142
Eight-cell	TEAD(TEA)/Fibroblast-PU.1-ChIP-Seq(Unpublished)/Homer	YCWGGAATGY	1e-48	-111.6	65170	0.4867	62130.7	0.4667
Eight-cell	Bapx1(Homeobox)/VertebralCol-Bapx1-ChIP-Seq(GSE36672)/Homer	TTRAGTGSYK	1e-45	-105.2	125952	0.9407	123952	0.931
Eight-cell	Smad2(MAD)/ES-SMAD2-ChIP-Seq(GSE29422)/Homer	CTGTCTGG	1e-45	-105.1	113636	0.8487	111086	0.8344
Eight-cell	NPAS2(bHLH)/Liver-NPAS2-ChIP-Seq(GSE39860)/Homer	KCCACGTGAC	1e-41	-96.34	94887	0.7087	92070.3	0.6916
Eight-cell	DMRT6(DM)/Testis-DMRT6-ChIP-Seq(GSE60440)/Homer	YDGHTACAWTGTADC	1e-39	-91.98	27751	0.2073	25666.5	0.1928
Eight-cell	GATA3(Zf),DR8/iTreg-Gata3-ChIP-Seq(GSE20898)/Homer	AGATSTNDNNDSAGATAASN	1e-38	-89.46	14374	0.1074	12860.1	0.0966
Eight-cell	Esrrb(NR)/mES-Esrrb-ChIP-Seq(GSE11431)/Homer	KTGACCTTGA	1e-38	-89.22	70693	0.528	67910.1	0.5101
Eight-cell	n-Myc(bHLH)/mES-nMyc-ChIP-Seq(GSE11431)/Homer	VRCCACGTGG	1e-37	-85.62	71218	0.5319	68483.5	0.5144
Eight-cell	GFY-Staf(?,Zf)/Promoter/Homer	RACTACAATTCCCAGAAKGC	1e-31	-73.18	8682	0.0648	7614.8	0.0572
Eight-cell	HEB(bHLH)/mES-Heb-ChIP-Seq(GSE53233)/Homer	VCAGCTGBNN	1e-29	-68.53	118216	0.8829	116175	0.8726
Eight-cell	ZNF41(Zf)/HEK293-ZNF41.GFP-ChIP-Seq(GSE58341)/Homer	CCTCATGGTGYCYTWYTCCCTTGTG	1e-24	-56.96	4344	0.0324	3684.8	0.0277
Eight-cell	Sp1(Zf)/Promoter/Homer	GGCCCCGCCCCC	1e-23	-54.69	16540	0.1235	15257	0.1146
Eight-cell	RUNX1(Runt)/Jurkat-RUNX1-ChIP-Seq(GSE29180)/Homer	AAACCACARM	1e-20	-46.24	94706	0.7073	92619.3	0.6957
Eight-cell	ELF1(ETS)/Jurkat-ELF1-ChIP-Seq(SRA014231)/Homer	AVCCGGAAGT	1e-18	-43.32	46106	0.3444	44302.5	0.3328
Eight-cell	Nrf2(bZIP)/Lymphoblast-Nrf2-ChIP-Seq(GSE37589)/Homer	HTGCTGAGTCAT	1e-18	-42.98	5807	0.0434	5137	0.0386
Eight-cell	Hoxc9(Homeobox)/Ainv15-Hoxc9-ChIP-Seq(GSE21812)/Homer	GGCCATAAATCA	1e-18	-42.01	52068	0.3889	50213.5	0.3772
Eight-cell	PAX5(Paired,Homeobox)/GM12878-PAX5-ChIP-Seq(GSE32465)/Homer	GCAGCCAAGCRTGACH	1e-18	-41.94	39472	0.2948	37796.9	0.2839
Eight-cell	Max(bHLH)/K562-Max-ChIP-Seq(GSE31477)/Homer	RCCACGTGGYYN	1e-18	-41.74	73221	0.5469	71210.6	0.5349
Eight-cell	RUNX(Runt)/HPC7-Runx1-ChIP-Seq(GSE22178)/Homer	SAAACCACAG	1e-17	-41.17	75145	0.5612	73139.3	0.5494
Eight-cell	ELF5(ETS)/T47D-ELF5-ChIP-Seq(GSE30407)/Homer	ACVAGGAAGT	1e-16	-38.72	71091	0.531	69152.9	0.5194
Eight-cell	NeuroD1(bHLH)/Islet-NeuroD1-ChIP-Seq(GSE30298)/Homer	GCCATCTGTT	1e-16	-38.16	79605	0.5945	77651.4	0.5833
Eight-cell	Pax8(Paired,Homeobox)/Thyroid-Pax8-ChIP-Seq(GSE26938)/Homer	GTCATGCHTGRCTGS	1e-16	-37.7	38253	0.2857	36677	0.2755
Eight-cell	TEAD2(TEA)/Py2T-Tead2-ChIP-Seq(GSE55709)/Homer	CCWGGAATGY	1e-15	-35.51	54710	0.4086	52961.1	0.3978
Eight-cell	AP-2alpha(AP2)/Hela-AP2alpha-ChIP-Seq(GSE31477)/Homer	ATGCCCTGAGGC	1e-14	-33.58	65088	0.4861	63296.1	0.4754
Eight-cell	GATA(Zf),IR4/iTreg-Gata3-ChIP-Seq(GSE20898)/Homer	NAGATWNBNATCTNN	1e-14	-33.39	9273	0.0693	8517.3	0.064
Eight-cell	NF-E2(bZIP)/K562-NFE2-ChIP-Seq(GSE31477)/Homer	GATGACTCAGCA	1e-14	-33.16	6869	0.0513	6224.1	0.0468
Eight-cell	p53(p53)/mES-cMyc-ChIP-Seq(GSE11431)/Homer	ACATGCCCGGGCAT	1e-13	-31.46	2037	0.0152	1707.5	0.0128
Eight-cell	Elk1(ETS)/Hela-Elk1-ChIP-Seq(GSE31477)/Homer	HACTTCCGGY	1e-12	-28.23	47296	0.3532	45794.7	0.344
Eight-cell	Gfi1b(Zf)/HPC7-Gfi1b-ChIP-Seq(GSE22178)/Homer	MAATCACTGC	1e-12	-28.02	65279	0.4875	63619.7	0.4779
Morula	RARg(NR)/ES-RARg-ChIP-Seq(GSE30538)/Homer	AGGTCAAGGTCA	1.00E-636	-1466	13751	0.1962	8690.2	0.1241
Morula	Klf4(Zf)/mES-Klf4-ChIP-Seq(GSE11431)/Homer	GCCACACCCA	1.00E-577	-1330	28613	0.4084	22126.7	0.3159
Morula	CTCF(Zf)/CD4+-CTCF-ChIP-Seq(Barski_et_al.)/Homer	AYAGTGCCMYCTRGTGGCCA	1.00E-514	-1184	14725	0.2101	9968.8	0.1423
Morula	BORIS(Zf)/K562-CTCFL-ChIP-Seq(GSE32465)/Homer	CNNBRGCGCCCCCTGSTGGC	1.00E-500	-1153	19236	0.2745	13950.1	0.1992
Morula	KLF5(Zf)/LoVo-KLF5-ChIP-Seq(GSE49402)/Homer	DGGGYGKGGC	1.00E-500	-1152	55844	0.797	50302.3	0.7182
Morula	RAR:RXR(NR),DR5/ES-RAR-ChIP-Seq(GSE56893)/Homer	AGGTCAAGGTCA	1.00E-476	-1098	20410	0.2913	15120.7	0.2159
Morula	EKLF(Zf)/Erythrocyte-Klf1-ChIP-Seq(GSE20478)/Homer	NWGGGTGTGGCY	1.00E-428	-986	19132	0.273	14227.2	0.2031
Morula	Klf9(Zf)/GBM-Klf9-ChIP-Seq(GSE62211)/Homer	GCCACRCCCACY	1.00E-330	-761	27408	0.3912	22508.4	0.3214
Morula	Nr5a2(NR)/mES-Nr5a2-ChIP-Seq(GSE19019)/Homer	BTCAAGGTCA	1e-244	-562.1	38648	0.5516	34215	0.4885
Morula	Otx2(Homeobox)/EpiLC-Otx2-ChIP-Seq(GSE56098)/Homer	NYTAATCCYB	1e-182	-420.7	45725	0.6526	41993.2	0.5996
Morula	Nr5a2(NR)/Pancreas-LRH1-ChIP-Seq(GSE34295)/Homer	BTCAAGGTCA	1e-176	-406.3	45132	0.6441	41451.6	0.5919
Morula	GSC(Homeobox)/FrogEmbryos-GSC-ChIP-Seq(DRA000576)/Homer	RGGATTAR	1e-124	-286.5	54016	0.7709	51251	0.7318
Morula	KLF10(Zf)/HEK293-KLF10.GFP-ChIP-Seq(GSE58341)/Homer	GGGGGTGTGTCC	1e-121	-279.8	43559	0.6217	40486.7	0.5781
Morula	KLF14(Zf)/HEK293-KLF14.GFP-ChIP-Seq(GSE58341)/Homer	RGKGGGCGKGGC	1e-94	-216.6	59464	0.8486	57383.7	0.8193
Morula	FOXA1:AR(Forkhead,NR)/LNCAP-AR-ChIP-Seq(GSE27824)/Homer	AGTAAACAAAAAAGAACAND	1e-72	-167.9	8275	0.1181	6808.6	0.0972
Morula	Sp1(Zf)/Promoter/Homer	GGCCCCGCCCCC	1e-45	-104.9	9852	0.1406	8588	0.1226
Morula	FOXA1(Forkhead)/MCF7-FOXA1-ChIP-Seq(GSE26831)/Homer	WAAGTAAACA	1e-42	-98.52	48494	0.6921	46764.4	0.6677
Morula	Bcl6(Zf)/Liver-Bcl6-ChIP-Seq(GSE31578)/Homer	NNNCTTTCCAGGAAA	1e-40	-94.26	57923	0.8267	56507.5	0.8068
Morula	FOXA1(Forkhead)/LNCAP-FOXA1-ChIP-Seq(GSE27824)/Homer	WAAGTAAACA	1e-37	-86.18	52915	0.7552	51399.2	0.7339
Morula	TEAD(TEA)/Fibroblast-PU.1-ChIP-Seq(Unpublished)/Homer	YCWGGAATGY	1e-36	-84.98	33922	0.4841	32220.1	0.46
Morula	Gata1(Zf)/K562-GATA1-ChIP-Seq(GSE18829)/Homer	SAGATAAGRV	1e-36	-84.36	30822	0.4399	29144.1	0.4161
Morula	YY1(Zf)/Promoter/Homer	CAAGATGGCGGC	1e-33	-77.06	4345	0.062	3612	0.0516
Morula	Gata2(Zf)/K562-GATA2-ChIP-Seq(GSE18829)/Homer	BBCTTATCTS	1e-32	-75.61	33626	0.4799	32024.1	0.4572
Morula	Erra(NR)/HepG2-Erra-ChIP-Seq(GSE31477)/Homer	CAAAGGTCAG	1e-30	-70.13	66435	0.9481	65685.1	0.9379
Morula	Esrrb(NR)/mES-Esrrb-ChIP-Seq(GSE11431)/Homer	KTGACCTTGA	1e-28	-65.71	37701	0.5381	36207.7	0.517
Morula	FOXM1(Forkhead)/MCF7-FOXM1-ChIP-Seq(GSE72977)/Homer	TRTTTACTTW	1e-28	-65.16	49961	0.713	48590	0.6938
Morula	E2A(bHLH)/proBcell-E2A-ChIP-Seq(GSE21978)/Homer	DNRCAGCTGY	1e-26	-61.46	56703	0.8092	55531.5	0.7929
Morula	ARE(NR)/LNCAP-AR-ChIP-Seq(GSE27824)/Homer	RGRACASNSTGTYCYB	1e-26	-60.05	20738	0.296	19457.4	0.2778
Morula	CTCF-SatelliteElement(Zf?)/CD4+-CTCF-ChIP-Seq(Barski_et_al.)/Homer	TGCAGTTCCMVNWRTGGCCA	1e-25	-59.77	1859	0.0265	1441.4	0.0206
Morula	MafK(bZIP)/C2C12-MafK-ChIP-Seq(GSE36030)/Homer	GCTGASTCAGCA	1e-25	-58.13	16335	0.2331	15175.3	0.2167
Morula	Rfx5(HTH)/GM12878-Rfx5-ChIP-Seq(GSE31477)/Homer	SCCTAGCAACAG	1e-22	-52.39	24210	0.3455	22961.6	0.3278
Morula	PR(NR)/T47D-PR-ChIP-Seq(GSE31130)/Homer	VAGRACAKNCTGTBC	1e-21	-49.11	66771	0.9529	66174.7	0.9449
Morula	CRX(Homeobox)/Retina-Crx-ChIP-Seq(GSE20012)/Homer	GCTAATCC	1e-20	-46.93	66115	0.9436	65486.8	0.935
Morula	ZNF143|STAF(Zf)/CUTLL-ZNF143-ChIP-Seq(GSE29600)/Homer	ATTTCCCAGVAKSCY	1e-19	-45.79	27065	0.3863	25869.5	0.3694
Morula	HIF-1b(HLH)/T47D-HIF1b-ChIP-Seq(GSE59937)/Homer	RTACGTGC	1e-19	-44.96	45014	0.6424	43825.1	0.6257
Morula	Smad2(MAD)/ES-SMAD2-ChIP-Seq(GSE29422)/Homer	CTGTCTGG	1e-18	-43.63	59828	0.8538	58939.6	0.8416
Morula	AP-2alpha(AP2)/Hela-AP2alpha-ChIP-Seq(GSE31477)/Homer	ATGCCCTGAGGC	1e-18	-42.94	36303	0.5181	35105.7	0.5012
Morula	ZBTB12(Zf)/HEK293-ZBTB12.GFP-ChIP-Seq(GSE58341)/Homer	NGNTCTAGAACCNGV	1e-17	-40.62	29850	0.426	28706.1	0.4099
Morula	TEAD2(TEA)/Py2T-Tead2-ChIP-Seq(GSE55709)/Homer	CCWGGAATGY	1e-17	-40.16	28905	0.4125	27774.7	0.3966
Morula	c-Myc(bHLH)/mES-cMyc-ChIP-Seq(GSE11431)/Homer	VVCCACGTGG	1e-16	-38.85	31740	0.453	30613.3	0.4371
Morula	Gata4(Zf)/Heart-Gata4-ChIP-Seq(GSE35151)/Homer	NBWGATAAGR	1e-14	-33.78	44259	0.6316	43231.8	0.6173
Morula	GATA3(Zf),DR8/iTreg-Gata3-ChIP-Seq(GSE20898)/Homer	AGATSTNDNNDSAGATAASN	1e-13	-32.12	7104	0.1014	6506.2	0.0929
Morula	AP-2gamma(AP2)/MCF7-TFAP2C-ChIP-Seq(GSE21234)/Homer	SCCTSAGGSCAW	1e-12	-28.7	43127	0.6155	42178.6	0.6022
Morula	PAX5(Paired,Homeobox),condensed/GM12878-PAX5-ChIP-Seq(GSE32465)/Homer	GTCACGCTCSCTGM	1e-12	-28.53	6298	0.0899	5767.8	0.0824
ICM	CTCF(Zf)/CD4+-CTCF-ChIP-Seq(Barski_et_al.)/Homer	AYAGTGCCMYCTRGTGGCCA	1.00E-482	-1110	12656	0.2146	8415.1	0.1427
ICM	BORIS(Zf)/K562-CTCFL-ChIP-Seq(GSE32465)/Homer	CNNBRGCGCCCCCTGSTGGC	1.00E-387	-892.2	16170	0.2742	11896.2	0.2018
ICM	Klf4(Zf)/mES-Klf4-ChIP-Seq(GSE11431)/Homer	GCCACACCCA	1e-143	-330.5	21985	0.3727	19041.3	0.3229
ICM	KLF5(Zf)/LoVo-KLF5-ChIP-Seq(GSE49402)/Homer	DGGGYGKGGC	1e-117	-270.3	45282	0.7677	42809.2	0.7261
ICM	Klf9(Zf)/GBM-Klf9-ChIP-Seq(GSE62211)/Homer	GCCACRCCCACY	1e-91	-210.7	21941	0.372	19586.5	0.3322
ICM	EKLF(Zf)/Erythrocyte-Klf1-ChIP-Seq(GSE20478)/Homer	NWGGGTGTGGCY	1e-90	-207.6	14366	0.2436	12330.4	0.2091
ICM	REST-NRSF(Zf)/Jurkat-NRSF-ChIP-Seq/Homer	GGMGCTGTCCATGGTGCTGA	1e-61	-141	702	0.0119	350.1	0.0059
ICM	KLF14(Zf)/HEK293-KLF14.GFP-ChIP-Seq(GSE58341)/Homer	RGKGGGCGKGGC	1e-50	-117	49991	0.8476	48607.4	0.8244
ICM	KLF10(Zf)/HEK293-KLF10.GFP-ChIP-Seq(GSE58341)/Homer	GGGGGTGTGTCC	1e-49	-114.7	36292	0.6153	34503.6	0.5852
ICM	Sp1(Zf)/Promoter/Homer	GGCCCCGCCCCC	1e-33	-77.23	8888	0.1507	7864.7	0.1334
ICM	Gata2(Zf)/K562-GATA2-ChIP-Seq(GSE18829)/Homer	BBCTTATCTS	1e-31	-73.5	28057	0.4757	26614.8	0.4514
ICM	Gata1(Zf)/K562-GATA1-ChIP-Seq(GSE18829)/Homer	SAGATAAGRV	1e-29	-68.85	25706	0.4358	24325.3	0.4126
ICM	RARg(NR)/ES-RARg-ChIP-Seq(GSE30538)/Homer	AGGTCAAGGTCA	1e-29	-67.06	8130	0.1378	7213.8	0.1223
ICM	NF-E2(bZIP)/K562-NFE2-ChIP-Seq(GSE31477)/Homer	GATGACTCAGCA	1e-27	-62.29	3257	0.0552	2688.3	0.0456
ICM	Maz(Zf)/HepG2-Maz-ChIP-Seq(GSE31477)/Homer	GGGGGGGG	1e-25	-57.83	43203	0.7325	42048.9	0.7132
ICM	Tcfcp2l1(CP2)/mES-Tcfcp2l1-ChIP-Seq(GSE11431)/Homer	NRAACCRGTTYRAACCRGYT	1e-22	-52	8999	0.1526	8156.9	0.1383
ICM	Bach1(bZIP)/K562-Bach1-ChIP-Seq(GSE31477)/Homer	AWWNTGCTGAGTCAT	1e-22	-51.32	2976	0.0505	2482.6	0.0421
ICM	RAR:RXR(NR),DR5/ES-RAR-ChIP-Seq(GSE56893)/Homer	AGGTCAAGGTCA	1e-21	-48.44	13579	0.2302	12618.3	0.214
ICM	OCT4-SOX2-TCF-NANOG(POU,Homeobox,HMG)/mES-Oct4-ChIP-Seq(GSE11431)/Homer	ATTTGCATAACAATG	1e-19	-44.99	9224	0.1564	8434	0.143
ICM	Nrf2(bZIP)/Lymphoblast-Nrf2-ChIP-Seq(GSE37589)/Homer	HTGCTGAGTCAT	1e-19	-44.01	2694	0.0457	2259.2	0.0383
ICM	Nr5a2(NR)/mES-Nr5a2-ChIP-Seq(GSE19019)/Homer	BTCAAGGTCA	1e-18	-43.44	29861	0.5063	28760.1	0.4878
ICM	Elk1(ETS)/Hela-Elk1-ChIP-Seq(GSE31477)/Homer	HACTTCCGGY	1e-17	-39.94	22217	0.3767	21205.1	0.3596
ICM	Gata4(Zf)/Heart-Gata4-ChIP-Seq(GSE35151)/Homer	NBWGATAAGR	1e-16	-38.97	37141	0.6297	36128	0.6127
ICM	Bach2(bZIP)/OCILy7-Bach2-ChIP-Seq(GSE44420)/Homer	TGCTGAGTCA	1e-15	-36.7	9387	0.1592	8670.8	0.1471
ICM	AP-2alpha(AP2)/Hela-AP2alpha-ChIP-Seq(GSE31477)/Homer	ATGCCCTGAGGC	1e-15	-35.54	31153	0.5282	30163.7	0.5116
ICM	CTCF-SatelliteElement(Zf?)/CD4+-CTCF-ChIP-Seq(Barski_et_al.)/Homer	TGCAGTTCCMVNWRTGGCCA	1e-15	-34.72	1536	0.026	1247.9	0.0212
ICM	GABPA(ETS)/Jurkat-GABPa-ChIP-Seq(GSE17954)/Homer	RACCGGAAGT	1e-14	-34.04	35587	0.6034	34634	0.5874
ICM	Nr5a2(NR)/Pancreas-LRH1-ChIP-Seq(GSE34295)/Homer	BTCAAGGTCA	1e-14	-33.51	35767	0.6064	34823.4	0.5906
ICM	ELF1(ETS)/Jurkat-ELF1-ChIP-Seq(SRA014231)/Homer	AVCCGGAAGT	1e-14	-33.5	21490	0.3643	20575.3	0.349
ICM	Unknown-ESC-element(?)/mES-Nanog-ChIP-Seq(GSE11724)/Homer	CACAGCAGGGGG	1e-13	-31.75	27563	0.4673	26635.3	0.4517
ICM	FOXA1:AR(Forkhead,NR)/LNCAP-AR-ChIP-Seq(GSE27824)/Homer	AGTAAACAAAAAAGAACAND	1e-13	-31.66	6018	0.102	5474.5	0.0929
ICM	PAX5(Paired,Homeobox),condensed/GM12878-PAX5-ChIP-Seq(GSE32465)/Homer	GTCACGCTCSCTGM	1e-13	-31.65	5511	0.0934	4989.4	0.0846
ICM	Oct4(POU,Homeobox)/mES-Oct4-ChIP-Seq(GSE11431)/Homer	ATTTGCATAW	1e-13	-31.28	19886	0.3372	19021.9	0.3226
ICM	AP-2gamma(AP2)/MCF7-TFAP2C-ChIP-Seq(GSE21234)/Homer	SCCTSAGGSCAW	1e-13	-31.24	37042	0.628	36141.6	0.613
ICM	MafK(bZIP)/C2C12-MafK-ChIP-Seq(GSE36030)/Homer	GCTGASTCAGCA	1e-13	-30.45	13417	0.2275	12667.9	0.2149
ICM	Jun-AP1(bZIP)/K562-cJun-ChIP-Seq(GSE31477)/Homer	GATGASTCATCN	1e-13	-30.29	10993	0.1864	10301.1	0.1747
ICM	SPDEF(ETS)/VCaP-SPDEF-ChIP-Seq(SRA014231)/Homer	ASWTCCTGBT	1e-12	-29.66	39834	0.6754	38982.7	0.6612
ICM	ELF5(ETS)/T47D-ELF5-ChIP-Seq(GSE30407)/Homer	ACVAGGAAGT	1e-12	-28.79	31538	0.5347	30654.4	0.5199
TE	CTCF(Zf)/CD4+-CTCF-ChIP-Seq(Barski_et_al.)/Homer	AYAGTGCCMYCTRGTGGCCA	1e-272	-627.5	16672	0.1744	12798.4	0.134
TE	BORIS(Zf)/K562-CTCFL-ChIP-Seq(GSE32465)/Homer	CNNBRGCGCCCCCTGSTGGC	1e-223	-514.5	21473	0.2246	17532.2	0.1836
TE	Klf4(Zf)/mES-Klf4-ChIP-Seq(GSE11431)/Homer	GCCACACCCA	1e-143	-331.3	31622	0.3308	27957.3	0.2927
TE	EKLF(Zf)/Erythrocyte-Klf1-ChIP-Seq(GSE20478)/Homer	NWGGGTGTGGCY	1e-126	-290.2	21156	0.2213	18180.8	0.1904
TE	KLF5(Zf)/LoVo-KLF5-ChIP-Seq(GSE49402)/Homer	DGGGYGKGGC	1e-98	-227.6	68438	0.716	65373.3	0.6845
TE	Klf9(Zf)/GBM-Klf9-ChIP-Seq(GSE62211)/Homer	GCCACRCCCACY	1e-93	-214.9	31377	0.3283	28422	0.2976
TE	KLF10(Zf)/HEK293-KLF10.GFP-ChIP-Seq(GSE58341)/Homer	GGGGGTGTGTCC	1e-32	-75.8	55301	0.5785	53412.5	0.5593
TE	KLF14(Zf)/HEK293-KLF14.GFP-ChIP-Seq(GSE58341)/Homer	RGKGGGCGKGGC	1e-28	-65.86	76893	0.8044	75433.9	0.7898
TE	AP-2gamma(AP2)/MCF7-TFAP2C-ChIP-Seq(GSE21234)/Homer	SCCTSAGGSCAW	1e-27	-64.04	54904	0.5744	53169.4	0.5567
TE	AP-2alpha(AP2)/Hela-AP2alpha-ChIP-Seq(GSE31477)/Homer	ATGCCCTGAGGC	1e-25	-58.44	45575	0.4768	43918.7	0.4599
TE	ELF5(ETS)/T47D-ELF5-ChIP-Seq(GSE30407)/Homer	ACVAGGAAGT	1e-23	-53.69	51084	0.5344	49491.9	0.5182
TE	Elk1(ETS)/Hela-Elk1-ChIP-Seq(GSE31477)/Homer	HACTTCCGGY	1e-19	-45.93	33147	0.3468	31768.5	0.3326
TE	Sp1(Zf)/Promoter/Homer	GGCCCCGCCCCC	1e-19	-44.16	10746	0.1124	9874.7	0.1034
TE	Gata1(Zf)/K562-GATA1-ChIP-Seq(GSE18829)/Homer	SAGATAAGRV	1e-18	-42.33	42409	0.4437	41017.7	0.4295
TE	Gata2(Zf)/K562-GATA2-ChIP-Seq(GSE18829)/Homer	BBCTTATCTS	1e-18	-41.93	46488	0.4863	45089.9	0.4721
TE	EHF(ETS)/LoVo-EHF-ChIP-Seq(GSE49402)/Homer	AVCAGGAAGT	1e-17	-40.63	72663	0.7602	71446.9	0.7481
TE	ELF1(ETS)/Jurkat-ELF1-ChIP-Seq(SRA014231)/Homer	AVCCGGAAGT	1e-17	-39.36	32102	0.3358	30840.4	0.3229
TE	ZNF41(Zf)/HEK293-ZNF41.GFP-ChIP-Seq(GSE58341)/Homer	CCTCATGGTGYCYTWYTCCCTTGTG	1e-14	-34.28	2979	0.0312	2571.7	0.0269
TE	TEAD(TEA)/Fibroblast-PU.1-ChIP-Seq(Unpublished)/Homer	YCWGGAATGY	1e-14	-33.83	46451	0.486	45200.5	0.4733
TE	CTCF-SatelliteElement(Zf?)/CD4+-CTCF-ChIP-Seq(Barski_et_al.)/Homer	TGCAGTTCCMVNWRTGGCCA	1e-14	-33.41	2245	0.0235	1897.8	0.0199
TE	RARg(NR)/ES-RARg-ChIP-Seq(GSE30538)/Homer	AGGTCAAGGTCA	1e-13	-30.7	12140	0.127	11377.7	0.1191
TE	Cdx2(Homeobox)/mES-Cdx2-ChIP-Seq(GSE14586)/Homer	GYMATAAAAH	1e-12	-28.94	52522	0.5495	51367.8	0.5378
TE	GABPA(ETS)/Jurkat-GABPa-ChIP-Seq(GSE17954)/Homer	RACCGGAAGT	1e-12	-27.99	55663	0.5823	54534	0.571
ESC	CTCF(Zf)/CD4+-CTCF-ChIP-Seq(Barski et al.)/Homer	AYAGTGCCMYCTRGTGGCCA	1.00E-559	-1289	10146	0.242	6177.2	0.1477
ESC	BORIS(Zf)/K562-CTCFL-ChIP-Seq(GSE32465)/Homer	CNNBRGCGCCCCCTGSTGGC	1.00E-437	-1008	12782	0.3049	8843	0.2114
ESC	OCT4-SOX2-TCF-NANOG(POU,Homeobox,HMG)/mES-Oct4-ChIP-Seq(GSE11431)/Homer	ATTTGCATAACAATG	1e-86	-198.8	6619	0.1579	5223.3	0.1249
ESC	REST-NRSF(Zf)/Jurkat-NRSF-ChIP-Seq/Homer	GGMGCTGTCCATGGTGCTGA	1e-59	-137.9	637	0.0152	308.6	0.0074
ESC	Oct4(POU,Homeobox)/mES-Oct4-ChIP-Seq(GSE11431)/Homer	ATTTGCATAW	1e-36	-83.14	13599	0.3244	12379.4	0.296
ESC	CTCF-SatelliteElement(Zf?)/CD4+-CTCF-ChIP-Seq(Barski et al.)/Homer	TGCAGTTCCMVNWRTGGCCA	1e-27	-64.44	1212	0.0289	868.3	0.0208
ESC	EKLF(Zf)/Erythrocyte-Klf1-ChIP-Seq(GSE20478)/Homer	NWGGGTGTGGCY	1e-23	-53.35	10008	0.2387	9130.7	0.2183
ESC	Unknown-ESC-element(?)/mES-Nanog-ChIP-Seq(GSE11724)/Homer	CACAGCAGGGGG	1e-22	-52.52	20837	0.497	19774.5	0.4728
ESC	Elk1(ETS)/Hela-Elk1-ChIP-Seq(GSE31477)/Homer	HACTTCCGGY	1e-22	-51.38	16823	0.4013	15807.2	0.3779
ESC	Klf4(Zf)/mES-Klf4-ChIP-Seq(GSE11431)/Homer	GCCACACCCA	1e-22	-50.95	15514	0.3701	14522.7	0.3472
ESC	NeuroD1(bHLH)/Islet-NeuroD1-ChIP-Seq(GSE30298)/Homer	GCCATCTGTT	1e-20	-47.69	26489	0.6318	25489.4	0.6094
ESC	YY1(Zf)/Promoter/Homer	CAAGATGGCGGC	1e-20	-47.59	2847	0.0679	2381.8	0.0569
ESC	MyoG(bHLH)/C2C12-MyoG-ChIP-Seq(GSE36024)/Homer	AACAGCTG	1e-19	-44.96	28998	0.6917	28056.2	0.6708
ESC	KLF5(Zf)/LoVo-KLF5-ChIP-Seq(GSE49402)/Homer	DGGGYGKGGC	1e-18	-42.18	32503	0.7753	31658.8	0.7569
ESC	MafK(bZIP)/C2C12-MafK-ChIP-Seq(GSE36030)/Homer	GCTGASTCAGCA	1e-17	-39.16	9602	0.229	8863.2	0.2119
ESC	Hoxc9(Homeobox)/Ainv15-Hoxc9-ChIP-Seq(GSE21812)/Homer	GGCCATAAATCA	1e-16	-39.01	14635	0.3491	13782.7	0.3295
ESC	Elk4(ETS)/Hela-Elk4-ChIP-Seq(GSE31477)/Homer	NRYTTCCGGY	1e-16	-38.6	16468	0.3928	15593.8	0.3728
ESC	Atoh1(bHLH)/Cerebellum-Atoh1-ChIP-Seq(GSE22111)/Homer	VNRVCAGCTGGY	1e-14	-32.85	30138	0.7189	29348.5	0.7017
ESC	E2A(bHLH)/proBcell-E2A-ChIP-Seq(GSE21978)/Homer	DNRCAGCTGY	1e-13	-30.29	34627	0.8259	33960.6	0.812
ESC	Oct2(POU,Homeobox)/Bcell-Oct2-ChIP-Seq(GSE21512)/Homer	ATATGCAAAT	1e-12	-28.32	8612	0.2054	8013.6	0.1916
ESC	Sp1(Zf)/Promoter/Homer	GGCCCCGCCCCC	1e-12	-28.22	7400	0.1765	6839.5	0.1635

## Sheet: Motif enrichment_proximal NDRs
Supplementary information, Table S2. Motif enrichment analysis.
Stage	Motif Name	Consensus	P-value	Log P-value	# of Target Sequences with Motif	% of Target Sequences with Motif	# of Background Sequences with Motif	% of Background Sequences with Motif
MII Oocyte	Sp1(Zf)/Promoter/Homer	GGCCCCGCCCCC	1e-34	-80.48	1969	0.5583	14623.3	0.4538
MII Oocyte	NRF1(NRF)/MCF7-NRF1-ChIP-Seq(Unpublished)/Homer	CTGCGCATGCGC	1e-14	-32.28	977	0.277	7150.4	0.2219
MII Oocyte	CEBP(bZIP)/ThioMac-CEBPb-ChIP-Seq(GSE21512)/Homer	ATTGCGCAAC	1e-13	-30.59	1201	0.3405	9118.7	0.283
MII Oocyte	E2F4(E2F)/K562-E2F4-ChIP-Seq(GSE31477)/Homer	GGCGGGAAAH	1e-12	-29.65	2078	0.5892	17008.2	0.5278
♀ PN	Sp1(Zf)/Promoter/Homer	GGCCCCGCCCCC	1e-193	-444.4	5537	0.5497	11708.2	0.4029
♀ PN	Elk4(ETS)/Hela-Elk4-ChIP-Seq(GSE31477)/Homer	NRYTTCCGGY	1e-61	-142	5968	0.5925	14817.1	0.5099
♀ PN	Elk1(ETS)/Hela-Elk1-ChIP-Seq(GSE31477)/Homer	HACTTCCGGY	1e-56	-129.4	5846	0.5804	14574.3	0.5016
♀ PN	ELF1(ETS)/Jurkat-ELF1-ChIP-Seq(SRA014231)/Homer	AVCCGGAAGT	1e-52	-121.3	5443	0.5404	13483.3	0.464
♀ PN	E2F4(E2F)/K562-E2F4-ChIP-Seq(GSE31477)/Homer	GGCGGGAAAH	1e-51	-118.2	5488	0.5449	13641.9	0.4695
♀ PN	ETS(ETS)/Promoter/Homer	AACCGGAAGT	1e-48	-111.4	3769	0.3742	8877.4	0.3055
♀ PN	NRF1(NRF)/MCF7-NRF1-ChIP-Seq(Unpublished)/Homer	CTGCGCATGCGC	1e-45	-103.8	2579	0.2561	5751.4	0.1979
♀ PN	Klf9(Zf)/GBM-Klf9-ChIP-Seq(GSE62211)/Homer	GCCACRCCCACY	1e-36	-84.31	5590	0.555	14286.7	0.4917
♀ PN	E2F6(E2F)/Hela-E2F6-ChIP-Seq(GSE31477)/Homer	GGCGGGAARN	1e-32	-74.03	5866	0.5824	15208.5	0.5234
♀ PN	NRF(NRF)/Promoter/Homer	STGCGCATGCGC	1e-31	-73.24	2716	0.2697	6382.2	0.2196
♀ PN	GFY-Staf(?,Zf)/Promoter/Homer	RACTACAATTCCCAGAAKGC	1e-31	-72.27	818	0.0812	1541.8	0.0531
♀ PN	KLF5(Zf)/LoVo-KLF5-ChIP-Seq(GSE49402)/Homer	DGGGYGKGGC	1e-29	-67.97	9111	0.9046	25216.4	0.8678
♀ PN	Klf4(Zf)/mES-Klf4-ChIP-Seq(GSE11431)/Homer	GCCACACCCA	1e-26	-61.66	4603	0.457	11734.3	0.4038
♀ PN	KLF14(Zf)/HEK293-KLF14.GFP-ChIP-Seq(GSE58341)/Homer	RGKGGGCGKGGC	1e-25	-57.83	9601	0.9532	26961.3	0.9278
♀ PN	GFY(?)/Promoter/Homer	ACTACAATTCCC	1e-22	-51.33	840	0.0834	1714.9	0.059
♀ PN	E2F1(E2F)/Hela-E2F1-ChIP-Seq(GSE22478)/Homer	CWGGCGGGAA	1e-20	-47.31	3533	0.3508	8921.9	0.307
♀ PN	HIF2a(bHLH)/785_O-HIF2a-ChIP-Seq(GSE34871)/Homer	GCACGTACCC	1e-16	-38.08	3322	0.3298	8468.1	0.2914
♀ PN	ZBTB33(Zf)/GM12878-ZBTB33-ChIP-Seq(GSE32465)/Homer	GGVTCTCGCGAGAAC	1e-16	-37.92	858	0.0852	1855	0.0638
♀ PN	Fli1(ETS)/CD8-FLI-ChIP-Seq(GSE20898)/Homer	NRYTTCCGGH	1e-16	-37.89	7584	0.753	20803.3	0.7159
♀ PN	NFY(CCAAT)/Promoter/Homer	RGCCAATSRG	1e-15	-35.72	5597	0.5557	14977.9	0.5154
♀ PN	Maz(Zf)/HepG2-Maz-ChIP-Seq(GSE31477)/Homer	GGGGGGGG	1e-15	-35.23	9016	0.8952	25248.7	0.8689
♀ PN	Egr2(Zf)/Thymocytes-Egr2-ChIP-Seq(GSE34254)/Homer	NGCGTGGGCGGR	1e-13	-31.34	2864	0.2844	7302.9	0.2513
♀ PN	E2F7(E2F)/Hela-E2F7-ChIP-Seq(GSE32673)/Homer	VDTTTCCCGCCA	1e-12	-29.67	1875	0.1862	4617.6	0.1589
♀ PN	HIF-1b(HLH)/T47D-HIF1b-ChIP-Seq(GSE59937)/Homer	RTACGTGC	1e-12	-29.43	7521	0.7467	20755.2	0.7143
♀ PN	GFX(?)/Promoter/Homer	ATTCTCGCGAGA	1e-12	-28.91	311	0.0309	581.6	0.02
♀ PN	CRE(bZIP)/Promoter/Homer	CSGTGACGTCAC	1e-12	-28.15	2098	0.2083	5245.5	0.1805
♂ PN	Sp1(Zf)/Promoter/Homer	GGCCCCGCCCCC	1e-107	-248.5	3910	0.5181	12007.3	0.3921
♂ PN	Elk4(ETS)/Hela-Elk4-ChIP-Seq(GSE31477)/Homer	NRYTTCCGGY	1e-40	-92.63	4391	0.5818	15467.4	0.5051
♂ PN	Elk1(ETS)/Hela-Elk1-ChIP-Seq(GSE31477)/Homer	HACTTCCGGY	1e-38	-88.69	4320	0.5724	15229.7	0.4974
♂ PN	ELF1(ETS)/Jurkat-ELF1-ChIP-Seq(SRA014231)/Homer	AVCCGGAAGT	1e-37	-85.89	4029	0.5339	14085.4	0.46
♂ PN	E2F4(E2F)/K562-E2F4-ChIP-Seq(GSE31477)/Homer	GGCGGGAAAH	1e-36	-83.42	4010	0.5313	14042.6	0.4586
♂ PN	ETS(ETS)/Promoter/Homer	AACCGGAAGT	1e-26	-61.45	2719	0.3603	9256.5	0.3023
♂ PN	NRF1(NRF)/MCF7-NRF1-ChIP-Seq(Unpublished)/Homer	CTGCGCATGCGC	1e-26	-60.27	1823	0.2416	5869.5	0.1917
♂ PN	E2F6(E2F)/Hela-E2F6-ChIP-Seq(GSE31477)/Homer	GGCGGGAARN	1e-23	-54.52	4323	0.5728	15758.8	0.5146
♂ PN	Klf9(Zf)/GBM-Klf9-ChIP-Seq(GSE62211)/Homer	GCCACRCCCACY	1e-23	-54.18	4114	0.5451	14912.3	0.487
♂ PN	GFY-Staf(?,Zf)/Promoter/Homer	RACTACAATTCCCAGAAKGC	1e-22	-52.7	608	0.0806	1623.4	0.053
♂ PN	KLF5(Zf)/LoVo-KLF5-ChIP-Seq(GSE49402)/Homer	DGGGYGKGGC	1e-22	-51.53	6805	0.9017	26472.4	0.8645
♂ PN	Maz(Zf)/HepG2-Maz-ChIP-Seq(GSE31477)/Homer	GGGGGGGG	1e-19	-45.5	6794	0.9002	26500.4	0.8654
♂ PN	E2F1(E2F)/Hela-E2F1-ChIP-Seq(GSE22478)/Homer	CWGGCGGGAA	1e-18	-41.79	2602	0.3448	9118.1	0.2978
♂ PN	Klf4(Zf)/mES-Klf4-ChIP-Seq(GSE11431)/Homer	GCCACACCCA	1e-17	-39.99	3401	0.4506	12304.6	0.4018
♂ PN	GFY(?)/Promoter/Homer	ACTACAATTCCC	1e-16	-39.11	632	0.0837	1815.5	0.0593
♂ PN	E2F7(E2F)/Hela-E2F7-ChIP-Seq(GSE32673)/Homer	VDTTTCCCGCCA	1e-16	-37.03	1432	0.1897	4728.7	0.1544
♂ PN	KLF14(Zf)/HEK293-KLF14.GFP-ChIP-Seq(GSE58341)/Homer	RGKGGGCGKGGC	1e-15	-36.47	7165	0.9494	28354.5	0.926
♂ PN	NRF(NRF)/Promoter/Homer	STGCGCATGCGC	1e-15	-35.37	1914	0.2536	6576.9	0.2148
Zygote	Sp1(Zf)/Promoter/Homer	GGCCCCGCCCCC	1.00E-464	-1070	10731	0.5522	9186.4	0.3883
Zygote	Elk4(ETS)/Hela-Elk4-ChIP-Seq(GSE31477)/Homer	NRYTTCCGGY	1e-147	-340.2	11739	0.6041	12102.2	0.5115
Zygote	E2F4(E2F)/K562-E2F4-ChIP-Seq(GSE31477)/Homer	GGCGGGAAAH	1e-144	-331.9	10640	0.5475	10784.3	0.4558
Zygote	Elk1(ETS)/Hela-Elk1-ChIP-Seq(GSE31477)/Homer	HACTTCCGGY	1e-127	-293.2	11431	0.5882	11883	0.5022
Zygote	ELF1(ETS)/Jurkat-ELF1-ChIP-Seq(SRA014231)/Homer	AVCCGGAAGT	1e-117	-271.3	10632	0.5471	10984.7	0.4643
Zygote	NRF1(NRF)/MCF7-NRF1-ChIP-Seq(Unpublished)/Homer	CTGCGCATGCGC	1e-114	-264.7	5106	0.2627	4620.2	0.1953
Zygote	ETS(ETS)/Promoter/Homer	AACCGGAAGT	1e-105	-241.8	7393	0.3804	7260.5	0.3069
Zygote	GFY-Staf(?,Zf)/Promoter/Homer	RACTACAATTCCCAGAAKGC	1e-103	-239	1837	0.0945	1314.1	0.0555
Zygote	E2F6(E2F)/Hela-E2F6-ChIP-Seq(GSE31477)/Homer	GGCGGGAARN	1e-90	-207.8	11332	0.5831	12088.4	0.5109
Zygote	Klf9(Zf)/GBM-Klf9-ChIP-Seq(GSE62211)/Homer	GCCACRCCCACY	1e-84	-194.3	10766	0.554	11452.8	0.4841
Zygote	NRF(NRF)/Promoter/Homer	STGCGCATGCGC	1e-73	-168.5	5257	0.2705	5098.3	0.2155
Zygote	KLF5(Zf)/LoVo-KLF5-ChIP-Seq(GSE49402)/Homer	DGGGYGKGGC	1e-71	-163.6	17536	0.9024	20346.7	0.86
Zygote	Klf4(Zf)/mES-Klf4-ChIP-Seq(GSE11431)/Homer	GCCACACCCA	1e-70	-161.5	8992	0.4627	9460.1	0.3998
Zygote	E2F1(E2F)/Hela-E2F1-ChIP-Seq(GSE22478)/Homer	CWGGCGGGAA	1e-65	-151	6829	0.3514	6964.7	0.2944
Zygote	KLF14(Zf)/HEK293-KLF14.GFP-ChIP-Seq(GSE58341)/Homer	RGKGGGCGKGGC	1e-56	-130.2	18550	0.9546	21927	0.9268
Zygote	GFY(?)/Promoter/Homer	ACTACAATTCCC	1e-55	-127.6	1772	0.0912	1470.4	0.0621
Zygote	E2F7(E2F)/Hela-E2F7-ChIP-Seq(GSE32673)/Homer	VDTTTCCCGCCA	1e-50	-116	3787	0.1949	3660.6	0.1547
Zygote	Maz(Zf)/HepG2-Maz-ChIP-Seq(GSE31477)/Homer	GGGGGGGG	1e-48	-110.8	17463	0.8986	20442.9	0.864
Zygote	Fli1(ETS)/CD8-FLI-ChIP-Seq(GSE20898)/Homer	NRYTTCCGGH	1e-42	-96.91	14819	0.7626	17017.9	0.7193
Zygote	ZBTB33(Zf)/GM12878-ZBTB33-ChIP-Seq(GSE32465)/Homer	GGVTCTCGCGAGAAC	1e-38	-88.95	1663	0.0856	1461.8	0.0618
Zygote	HIF-1b(HLH)/T47D-HIF1b-ChIP-Seq(GSE59937)/Homer	RTACGTGC	1e-36	-85.03	14609	0.7518	16818	0.7108
Zygote	c-Myc(bHLH)/LNCAP-cMyc-ChIP-Seq(Unpublished)/Homer	VCCACGTG	1e-36	-84.47	8646	0.4449	9463	0.4
Zygote	BMYB(HTH)/Hela-BMYB-ChIP-Seq(GSE27030)/Homer	NHAACBGYYV	1e-31	-72.34	15438	0.7944	17959	0.759
Zygote	CHR(?)/Hela-CellCycle-Expression/Homer	SRGTTTCAAA	1e-30	-70.82	7599	0.391	8303.2	0.3509
Zygote	HIF2a(bHLH)/785_O-HIF2a-ChIP-Seq(GSE34871)/Homer	GCACGTACCC	1e-29	-68.62	6384	0.3285	6881.8	0.2909
Zygote	NFY(CCAAT)/Promoter/Homer	RGCCAATSRG	1e-25	-59.79	10866	0.5592	12329.5	0.5211
Zygote	YY1(Zf)/Promoter/Homer	CAAGATGGCGGC	1e-25	-57.9	2135	0.1099	2079.6	0.0879
Zygote	Egr2(Zf)/Thymocytes-Egr2-ChIP-Seq(GSE34254)/Homer	NGCGTGGGCGGR	1e-24	-56.56	5333	0.2744	5731.3	0.2422
Zygote	GABPA(ETS)/Jurkat-GABPa-ChIP-Seq(GSE17954)/Homer	RACCGGAAGT	1e-24	-55.6	12731	0.6551	14662.1	0.6197
Zygote	CEBP(bZIP)/ThioMac-CEBPb-ChIP-Seq(GSE21512)/Homer	ATTGCGCAAC	1e-23	-54.46	6989	0.3596	7698	0.3254
Zygote	GFX(?)/Promoter/Homer	ATTCTCGCGAGA	1e-23	-53.51	604	0.0311	477.4	0.0202
Zygote	MYB(HTH)/ERMYB-Myb-ChIPSeq(GSE22095)/Homer	GGCVGTTR	1e-22	-52.52	16622	0.8553	19616.4	0.8291
Zygote	Lhx3(Homeobox)/Neuron-Lhx3-ChIP-Seq(GSE31456)/Homer	ADBTAATTAR	1e-22	-51.29	13568	0.6982	15740.7	0.6653
Zygote	CRE(bZIP)/Promoter/Homer	CSGTGACGTCAC	1e-21	-48.92	4028	0.2073	4268.1	0.1804
Zygote	GSC(Homeobox)/FrogEmbryos-GSC-ChIP-Seq(DRA000576)/Homer	RGGATTAR	1e-19	-45.65	12823	0.6599	14860.7	0.6281
Zygote	E2F(E2F)/Hela-CellCycle-Expression/Homer	TTSGCGCGAAAA	1e-19	-44.11	1723	0.0887	1688.5	0.0714
Zygote	HIF-1a(bHLH)/MCF7-HIF1a-ChIP-Seq(GSE28352)/Homer	TACGTGCV	1e-19	-43.82	4719	0.2428	5106.3	0.2158
Zygote	HOXD13(Homeobox)/Chicken-Hoxd13-ChIP-Seq(GSE38910)/Homer	NCYAATAAAA	1e-16	-38.49	10461	0.5383	12022.1	0.5081
Zygote	Otx2(Homeobox)/EpiLC-Otx2-ChIP-Seq(GSE56098)/Homer	NYTAATCCYB	1e-16	-37.13	10353	0.5328	11904.7	0.5032
Zygote	FOXA1(Forkhead)/LNCAP-FOXA1-ChIP-Seq(GSE27824)/Homer	WAAGTAAACA	1e-15	-36.75	11964	0.6157	13882.1	0.5867
Zygote	Hnf1(Homeobox)/Liver-Foxa2-Chip-Seq(GSE25694)/Homer	GGTTAAWCATTAA	1e-15	-35.84	1665	0.0857	1664.1	0.0703
Zygote	Phox2a(Homeobox)/Neuron-Phox2a-ChIP-Seq(GSE31456)/Homer	YTAATYNRATTA	1e-15	-35.35	3966	0.2041	4294.1	0.1815
Zygote	Nkx6.1(Homeobox)/Islet-Nkx6.1-ChIP-Seq(GSE40975)/Homer	GKTAATGR	1e-15	-34.99	16463	0.8472	19537.6	0.8258
Zygote	FOXA1(Forkhead)/MCF7-FOXA1-ChIP-Seq(GSE26831)/Homer	WAAGTAAACA	1e-15	-34.62	10680	0.5496	12329.8	0.5211
Zygote	ETS1(ETS)/Jurkat-ETS1-ChIP-Seq(GSE17954)/Homer	ACAGGAAGTG	1e-14	-33.69	13244	0.6815	15496.8	0.655
Zygote	EWS:FLI1-fusion(ETS)/SK_N_MC-EWS:FLI1-ChIP-Seq(SRA014231)/Homer	VACAGGAAAT	1e-13	-30.4	8656	0.4454	9916.7	0.4191
Zygote	Rfx5(HTH)/GM12878-Rfx5-ChIP-Seq(GSE31477)/Homer	SCCTAGCAACAG	1e-12	-27.65	5603	0.2883	6289.2	0.2658
Two-cell	Sp1(Zf)/Promoter/Homer	GGCCCCGCCCCC	1.00E-428	-986.2	12279	0.478	7009.9	0.3436
Two-cell	Otx2(Homeobox)/EpiLC-Otx2-ChIP-Seq(GSE56098)/Homer	NYTAATCCYB	1e-253	-582.9	16176	0.6297	10699.9	0.5245
Two-cell	GFY-Staf(?,Zf)/Promoter/Homer	RACTACAATTCCCAGAAKGC	1e-181	-418.1	2587	0.1007	1127.4	0.0553
Two-cell	GSC(Homeobox)/FrogEmbryos-GSC-ChIP-Seq(DRA000576)/Homer	RGGATTAR	1e-149	-344.4	18708	0.7282	13306.1	0.6522
Two-cell	RARg(NR)/ES-RARg-ChIP-Seq(GSE30538)/Homer	AGGTCAAGGTCA	1e-147	-339.7	3579	0.1393	1831.8	0.0898
Two-cell	E2F4(E2F)/K562-E2F4-ChIP-Seq(GSE31477)/Homer	GGCGGGAAAH	1e-134	-310.3	12561	0.4889	8413.7	0.4124
Two-cell	Elk4(ETS)/Hela-Elk4-ChIP-Seq(GSE31477)/Homer	NRYTTCCGGY	1e-126	-292.2	14418	0.5612	9923.3	0.4864
Two-cell	Elk1(ETS)/Hela-Elk1-ChIP-Seq(GSE31477)/Homer	HACTTCCGGY	1e-120	-276.6	14158	0.5511	9758.8	0.4783
Two-cell	ELF1(ETS)/Jurkat-ELF1-ChIP-Seq(SRA014231)/Homer	AVCCGGAAGT	1e-117	-269.7	13141	0.5115	8973.1	0.4398
Two-cell	NRF1(NRF)/MCF7-NRF1-ChIP-Seq(Unpublished)/Homer	CTGCGCATGCGC	1e-115	-265	5856	0.2279	3510.1	0.1721
Two-cell	ETS(ETS)/Promoter/Homer	AACCGGAAGT	1e-113	-260.4	9219	0.3589	5983.4	0.2933
Two-cell	KLF5(Zf)/LoVo-KLF5-ChIP-Seq(GSE49402)/Homer	DGGGYGKGGC	1e-108	-249.7	22516	0.8764	16856.6	0.8262
Two-cell	Klf4(Zf)/mES-Klf4-ChIP-Seq(GSE11431)/Homer	GCCACACCCA	1e-79	-183.3	11161	0.4344	7684.5	0.3767
Two-cell	GFY(?)/Promoter/Homer	ACTACAATTCCC	1e-79	-182.5	2259	0.0879	1190.7	0.0584
Two-cell	Klf9(Zf)/GBM-Klf9-ChIP-Seq(GSE62211)/Homer	GCCACRCCCACY	1e-78	-181.1	13080	0.5091	9191.5	0.4505
Two-cell	NRF(NRF)/Promoter/Homer	STGCGCATGCGC	1e-70	-162.3	6179	0.2405	3984.7	0.1953
Two-cell	BORIS(Zf)/K562-CTCFL-ChIP-Seq(GSE32465)/Homer	CNNBRGCGCCCCCTGSTGGC	1e-70	-161.8	7852	0.3056	5228.5	0.2563
Two-cell	HIF-1b(HLH)/T47D-HIF1b-ChIP-Seq(GSE59937)/Homer	RTACGTGC	1e-69	-160.1	19173	0.7463	14208.1	0.6964
Two-cell	RAR:RXR(NR),DR5/ES-RAR-ChIP-Seq(GSE56893)/Homer	AGGTCAAGGTCA	1e-66	-152.2	5687	0.2214	3651.2	0.179
Two-cell	E2F7(E2F)/Hela-E2F7-ChIP-Seq(GSE32673)/Homer	VDTTTCCCGCCA	1e-61	-140.9	4484	0.1745	2809	0.1377
Two-cell	E2F6(E2F)/Hela-E2F6-ChIP-Seq(GSE31477)/Homer	GGCGGGAARN	1e-56	-130.7	13357	0.5199	9593.5	0.4702
Two-cell	E2F1(E2F)/Hela-E2F1-ChIP-Seq(GSE22478)/Homer	CWGGCGGGAA	1e-55	-127.5	7938	0.309	5405.1	0.2649
Two-cell	FOXA1:AR(Forkhead,NR)/LNCAP-AR-ChIP-Seq(GSE27824)/Homer	AGTAAACAAAAAAGAACAND	1e-50	-115.3	2461	0.0958	1442.4	0.0707
Two-cell	Bcl6(Zf)/Liver-Bcl6-ChIP-Seq(GSE31578)/Homer	NNNCTTTCCAGGAAA	1e-47	-109.2	20150	0.7844	15211	0.7456
Two-cell	KLF14(Zf)/HEK293-KLF14.GFP-ChIP-Seq(GSE58341)/Homer	RGKGGGCGKGGC	1e-39	-90.76	23650	0.9206	18287.1	0.8964
Two-cell	CTCF(Zf)/CD4+-CTCF-ChIP-Seq(Barski_et_al.)/Homer	AYAGTGCCMYCTRGTGGCCA	1e-37	-87.24	4381	0.1705	2889.6	0.1416
Two-cell	CRX(Homeobox)/Retina-Crx-ChIP-Seq(GSE20012)/Homer	GCTAATCC	1e-33	-77.43	23504	0.9149	18200.4	0.8921
Two-cell	FOXA1(Forkhead)/MCF7-FOXA1-ChIP-Seq(GSE26831)/Homer	WAAGTAAACA	1e-32	-75.02	15188	0.5912	11306.7	0.5542
Two-cell	FOXA1(Forkhead)/LNCAP-FOXA1-ChIP-Seq(GSE27824)/Homer	WAAGTAAACA	1e-32	-74.9	16748	0.6519	12564.2	0.6158
Two-cell	Maz(Zf)/HepG2-Maz-ChIP-Seq(GSE31477)/Homer	GGGGGGGG	1e-31	-72.42	21874	0.8515	16813.8	0.8241
Two-cell	YY1(Zf)/Promoter/Homer	CAAGATGGCGGC	1e-31	-71.57	2674	0.1041	1698.2	0.0832
Two-cell	c-Myc(bHLH)/LNCAP-cMyc-ChIP-Seq(Unpublished)/Homer	VCCACGTG	1e-28	-66.04	10560	0.4111	7691.2	0.377
Two-cell	Rfx5(HTH)/GM12878-Rfx5-ChIP-Seq(GSE31477)/Homer	SCCTAGCAACAG	1e-28	-65.77	7785	0.303	5542.4	0.2717
Two-cell	E2F(E2F)/Hela-CellCycle-Expression/Homer	TTSGCGCGAAAA	1e-25	-59.15	2029	0.079	1273.9	0.0624
Two-cell	BMYB(HTH)/Hela-BMYB-ChIP-Seq(GSE27030)/Homer	NHAACBGYYV	1e-21	-50.58	20211	0.7867	15528.8	0.7612
Two-cell	ZNF143|STAF(Zf)/CUTLL-ZNF143-ChIP-Seq(GSE29600)/Homer	ATTTCCCAGVAKSCY	1e-20	-47.85	8988	0.3499	6571.2	0.3221
Two-cell	FOXM1(Forkhead)/MCF7-FOXM1-ChIP-Seq(GSE72977)/Homer	TRTTTACTTW	1e-20	-46.38	15633	0.6085	11832.7	0.58
Two-cell	Fli1(ETS)/CD8-FLI-ChIP-Seq(GSE20898)/Homer	NRYTTCCGGH	1e-19	-45.68	18729	0.729	14341.7	0.703
Two-cell	HIF2a(bHLH)/785_O-HIF2a-ChIP-Seq(GSE34871)/Homer	GCACGTACCC	1e-19	-45.25	7826	0.3046	5686.8	0.2787
Two-cell	ZBTB33(Zf)/GM12878-ZBTB33-ChIP-Seq(GSE32465)/Homer	GGVTCTCGCGAGAAC	1e-17	-40.15	1733	0.0675	1118.2	0.0548
Two-cell	GABPA(ETS)/Jurkat-GABPa-ChIP-Seq(GSE17954)/Homer	RACCGGAAGT	1e-16	-38.55	16324	0.6354	12442.7	0.6099
Two-cell	HIF-1a(bHLH)/MCF7-HIF1a-ChIP-Seq(GSE28352)/Homer	TACGTGCV	1e-16	-37.8	5780	0.225	4157.1	0.2038
Two-cell	ZBTB12(Zf)/HEK293-ZBTB12.GFP-ChIP-Seq(GSE58341)/Homer	NGNTCTAGAACCNGV	1e-15	-35.12	10416	0.4054	7774.4	0.3811
Two-cell	CRE(bZIP)/Promoter/Homer	CSGTGACGTCAC	1e-15	-35.04	4868	0.1895	3477.2	0.1704
Two-cell	Nkx6.1(Homeobox)/Islet-Nkx6.1-ChIP-Seq(GSE40975)/Homer	GKTAATGR	1e-14	-34.41	22088	0.8598	17178.2	0.842
Two-cell	Bapx1(Homeobox)/VertebralCol-Bapx1-ChIP-Seq(GSE36672)/Homer	TTRAGTGSYK	1e-14	-33.87	23510	0.9151	18377.9	0.9008
Two-cell	Egr2(Zf)/Thymocytes-Egr2-ChIP-Seq(GSE34254)/Homer	NGCGTGGGCGGR	1e-14	-33.61	6181	0.2406	4491.1	0.2201
Two-cell	CHR(?)/Hela-CellCycle-Expression/Homer	SRGTTTCAAA	1e-14	-32.79	10197	0.3969	7620.7	0.3735
Two-cell	GFX(?)/Promoter/Homer	ATTCTCGCGAGA	1e-14	-32.44	613	0.0239	352	0.0173
Two-cell	Nkx2.1(Homeobox)/LungAC-Nkx2.1-ChIP-Seq(GSE43252)/Homer	RSCACTYRAG	1e-14	-32.34	24998	0.9731	19678.8	0.9646
Two-cell	MYB(HTH)/ERMYB-Myb-ChIPSeq(GSE22095)/Homer	GGCVGTTR	1e-13	-31.67	21848	0.8504	16995.3	0.833
Two-cell	Smad2(MAD)/ES-SMAD2-ChIP-Seq(GSE29422)/Homer	CTGTCTGG	1e-13	-31.51	21795	0.8484	16952.1	0.8309
Two-cell	TATA-Box(TBP)/Promoter/Homer	CCTTTTAWAGSC	1e-13	-31.17	18554	0.7222	14299.2	0.7009
Two-cell	Nr5a2(NR)/mES-Nr5a2-ChIP-Seq(GSE19019)/Homer	BTCAAGGTCA	1e-12	-29.56	12123	0.4719	9165	0.4492
Two-cell	Pitx1(Homeobox)/Chicken-Pitx1-ChIP-Seq(GSE38910)/Homer	TAATCCCN	1e-12	-29.39	25404	0.9889	20062.1	0.9834
Two-cell	DMRT6(DM)/Testis-DMRT6-ChIP-Seq(GSE60440)/Homer	YDGHTACAWTGTADC	1e-12	-29.22	3951	0.1538	2814.1	0.1379
Two-cell	Mef2b(MADS)/HEK293-Mef2b.V5-ChIP-Seq(GSE67450)/Homer	GCTATTTTTGGM	1e-12	-28.88	11998	0.467	9072	0.4447
Four-cell	Sp1(Zf)/Promoter/Homer	GGCCCCGCCCCC	1.00E-484	-1115	13668	0.5232	7818.8	0.3793
Four-cell	E2F4(E2F)/K562-E2F4-ChIP-Seq(GSE31477)/Homer	GGCGGGAAAH	1e-158	-364.1	13879	0.5313	9242.3	0.4484
Four-cell	Elk4(ETS)/Hela-Elk4-ChIP-Seq(GSE31477)/Homer	NRYTTCCGGY	1e-157	-361.7	15290	0.5853	10362.4	0.5027
Four-cell	Elk1(ETS)/Hela-Elk1-ChIP-Seq(GSE31477)/Homer	HACTTCCGGY	1e-146	-337.8	14977	0.5733	10171.1	0.4935
Four-cell	KLF5(Zf)/LoVo-KLF5-ChIP-Seq(GSE49402)/Homer	DGGGYGKGGC	1e-143	-329.9	23669	0.906	17586.5	0.8532
Four-cell	GFY-Staf(?,Zf)/Promoter/Homer	RACTACAATTCCCAGAAKGC	1e-142	-328.5	2506	0.0959	1158.2	0.0562
Four-cell	ELF1(ETS)/Jurkat-ELF1-ChIP-Seq(SRA014231)/Homer	AVCCGGAAGT	1e-136	-314	13959	0.5343	9427.6	0.4574
Four-cell	ETS(ETS)/Promoter/Homer	AACCGGAAGT	1e-128	-296.7	9658	0.3697	6178.9	0.2998
Four-cell	NRF1(NRF)/MCF7-NRF1-ChIP-Seq(Unpublished)/Homer	CTGCGCATGCGC	1e-114	-263.5	6435	0.2463	3899.6	0.1892
Four-cell	Klf9(Zf)/GBM-Klf9-ChIP-Seq(GSE62211)/Homer	GCCACRCCCACY	1e-110	-254.3	14266	0.5461	9829.1	0.4769
Four-cell	Klf4(Zf)/mES-Klf4-ChIP-Seq(GSE11431)/Homer	GCCACACCCA	1e-95	-220.6	11933	0.4568	8107.7	0.3934
Four-cell	Otx2(Homeobox)/EpiLC-Otx2-ChIP-Seq(GSE56098)/Homer	NYTAATCCYB	1e-95	-219	14798	0.5664	10354.1	0.5023
Four-cell	GFY(?)/Promoter/Homer	ACTACAATTCCC	1e-79	-183.8	2356	0.0902	1244	0.0604
Four-cell	NRF(NRF)/Promoter/Homer	STGCGCATGCGC	1e-76	-177	6780	0.2595	4355.9	0.2113
Four-cell	E2F6(E2F)/Hela-E2F6-ChIP-Seq(GSE31477)/Homer	GGCGGGAARN	1e-72	-165.8	14711	0.5631	10460.4	0.5075
Four-cell	RARg(NR)/ES-RARg-ChIP-Seq(GSE30538)/Homer	AGGTCAAGGTCA	1e-68	-157.9	2999	0.1148	1715.9	0.0833
Four-cell	KLF14(Zf)/HEK293-KLF14.GFP-ChIP-Seq(GSE58341)/Homer	RGKGGGCGKGGC	1e-67	-155.5	24721	0.9463	18930.9	0.9185
Four-cell	GSC(Homeobox)/FrogEmbryos-GSC-ChIP-Seq(DRA000576)/Homer	RGGATTAR	1e-67	-154.4	17673	0.6765	12882.1	0.625
Four-cell	E2F1(E2F)/Hela-E2F1-ChIP-Seq(GSE22478)/Homer	CWGGCGGGAA	1e-62	-143.1	8855	0.3389	6004.3	0.2913
Four-cell	HIF-1b(HLH)/T47D-HIF1b-ChIP-Seq(GSE59937)/Homer	RTACGTGC	1e-59	-137	19649	0.7521	14569.7	0.7069
Four-cell	Maz(Zf)/HepG2-Maz-ChIP-Seq(GSE31477)/Homer	GGGGGGGG	1e-54	-125.2	23118	0.8849	17555.2	0.8517
Four-cell	E2F7(E2F)/Hela-E2F7-ChIP-Seq(GSE32673)/Homer	VDTTTCCCGCCA	1e-52	-121.1	4872	0.1865	3122.9	0.1515
Four-cell	BORIS(Zf)/K562-CTCFL-ChIP-Seq(GSE32465)/Homer	CNNBRGCGCCCCCTGSTGGC	1e-35	-81.68	7908	0.3027	5523.4	0.268
Four-cell	FOXA1:AR(Forkhead,NR)/LNCAP-AR-ChIP-Seq(GSE27824)/Homer	AGTAAACAAAAAAGAACAND	1e-33	-77.49	2130	0.0815	1288.4	0.0625
Four-cell	HIF2a(bHLH)/785_O-HIF2a-ChIP-Seq(GSE34871)/Homer	GCACGTACCC	1e-33	-76.03	8398	0.3215	5922.4	0.2873
Four-cell	Fli1(ETS)/CD8-FLI-ChIP-Seq(GSE20898)/Homer	NRYTTCCGGH	1e-31	-72.48	19558	0.7486	14762.7	0.7162
Four-cell	YY1(Zf)/Promoter/Homer	CAAGATGGCGGC	1e-27	-64.34	2741	0.1049	1756	0.0852
Four-cell	CHR(?)/Hela-CellCycle-Expression/Homer	SRGTTTCAAA	1e-27	-63.01	10066	0.3853	7271.7	0.3528
Four-cell	BMYB(HTH)/Hela-BMYB-ChIP-Seq(GSE27030)/Homer	NHAACBGYYV	1e-24	-55.48	20432	0.7821	15566.8	0.7552
Four-cell	Egr2(Zf)/Thymocytes-Egr2-ChIP-Seq(GSE34254)/Homer	NGCGTGGGCGGR	1e-22	-51.96	6937	0.2655	4929.8	0.2392
Four-cell	CRE(bZIP)/Promoter/Homer	CSGTGACGTCAC	1e-21	-48.81	5178	0.1982	3614.9	0.1754
Four-cell	RAR:RXR(NR),DR5/ES-RAR-ChIP-Seq(GSE56893)/Homer	AGGTCAAGGTCA	1e-20	-48.13	5103	0.1953	3561.8	0.1728
Four-cell	c-Myc(bHLH)/LNCAP-cMyc-ChIP-Seq(Unpublished)/Homer	VCCACGTG	1e-19	-44.96	11210	0.4291	8271	0.4013
Four-cell	TATA-Box(TBP)/Promoter/Homer	CCTTTTAWAGSC	1e-19	-44.34	18526	0.7091	14081.9	0.6832
Four-cell	GABPA(ETS)/Jurkat-GABPa-ChIP-Seq(GSE17954)/Homer	RACCGGAAGT	1e-19	-44.14	16894	0.6467	12770.4	0.6196
Four-cell	E2F(E2F)/Hela-CellCycle-Expression/Homer	TTSGCGCGAAAA	1e-18	-42.77	2205	0.0844	1441.3	0.0699
Four-cell	MYB(HTH)/ERMYB-Myb-ChIPSeq(GSE22095)/Homer	GGCVGTTR	1e-18	-42.38	22164	0.8484	17066.3	0.828
Four-cell	FOXA1(Forkhead)/LNCAP-FOXA1-ChIP-Seq(GSE27824)/Homer	WAAGTAAACA	1e-16	-37.77	16183	0.6194	12247.3	0.5942
Four-cell	FOXA1(Forkhead)/MCF7-FOXA1-ChIP-Seq(GSE26831)/Homer	WAAGTAAACA	1e-16	-37.77	14512	0.5555	10919.5	0.5298
Four-cell	HIF-1a(bHLH)/MCF7-HIF1a-ChIP-Seq(GSE28352)/Homer	TACGTGCV	1e-15	-36.61	6158	0.2357	4425	0.2147
Four-cell	CRX(Homeobox)/Retina-Crx-ChIP-Seq(GSE20012)/Homer	GCTAATCC	1e-15	-35.68	23444	0.8974	18169.2	0.8815
Four-cell	CTCF(Zf)/CD4+-CTCF-ChIP-Seq(Barski_et_al.)/Homer	AYAGTGCCMYCTRGTGGCCA	1e-15	-35.21	4164	0.1594	2923	0.1418
Four-cell	Bcl6(Zf)/Liver-Bcl6-ChIP-Seq(GSE31578)/Homer	NNNCTTTCCAGGAAA	1e-15	-35.07	19931	0.7629	15281.6	0.7414
Four-cell	Mef2b(MADS)/HEK293-Mef2b.V5-ChIP-Seq(GSE67450)/Homer	GCTATTTTTGGM	1e-14	-32.92	11582	0.4433	8649.6	0.4196
Four-cell	ZBTB33(Zf)/GM12878-ZBTB33-ChIP-Seq(GSE32465)/Homer	GGVTCTCGCGAGAAC	1e-12	-29.41	1891	0.0724	1263.3	0.0613
Eight-cell	Sp1(Zf)/Promoter/Homer	GGCCCCGCCCCC	1.00E-464	-1069	18080	0.4953	10644.1	0.3765
Eight-cell	E2F4(E2F)/K562-E2F4-ChIP-Seq(GSE31477)/Homer	GGCGGGAAAH	1e-203	-469	19002	0.5206	12469.6	0.441
Eight-cell	KLF5(Zf)/LoVo-KLF5-ChIP-Seq(GSE49402)/Homer	DGGGYGKGGC	1e-176	-405.9	32968	0.9032	24132	0.8535
Eight-cell	GFY-Staf(?,Zf)/Promoter/Homer	RACTACAATTCCCAGAAKGC	1e-160	-370.3	3210	0.0879	1507.7	0.0533
Eight-cell	Elk4(ETS)/Hela-Elk4-ChIP-Seq(GSE31477)/Homer	NRYTTCCGGY	1e-153	-352.9	20764	0.5689	14132.6	0.4999
Eight-cell	Elk1(ETS)/Hela-Elk1-ChIP-Seq(GSE31477)/Homer	HACTTCCGGY	1e-130	-300.4	20286	0.5558	13913	0.4921
Eight-cell	ELF1(ETS)/Jurkat-ELF1-ChIP-Seq(SRA014231)/Homer	AVCCGGAAGT	1e-116	-268.8	18870	0.517	12916.4	0.4568
Eight-cell	E2F6(E2F)/Hela-E2F6-ChIP-Seq(GSE31477)/Homer	GGCGGGAARN	1e-116	-267.1	20367	0.558	14080.4	0.498
Eight-cell	ETS(ETS)/Promoter/Homer	AACCGGAAGT	1e-107	-248	12988	0.3558	8536.4	0.3019
Eight-cell	NRF1(NRF)/MCF7-NRF1-ChIP-Seq(Unpublished)/Homer	CTGCGCATGCGC	1e-107	-247.1	8438	0.2312	5231.3	0.185
Eight-cell	Klf9(Zf)/GBM-Klf9-ChIP-Seq(GSE62211)/Homer	GCCACRCCCACY	1e-105	-243.7	19463	0.5332	13456.3	0.4759
Eight-cell	Klf4(Zf)/mES-Klf4-ChIP-Seq(GSE11431)/Homer	GCCACACCCA	1e-105	-242.7	16508	0.4523	11194.7	0.396
Eight-cell	GFY(?)/Promoter/Homer	ACTACAATTCCC	1e-87	-201.3	3110	0.0852	1673	0.0592
Eight-cell	KLF14(Zf)/HEK293-KLF14.GFP-ChIP-Seq(GSE58341)/Homer	RGKGGGCGKGGC	1e-84	-194.4	34533	0.9461	26007.5	0.9199
Eight-cell	Otx2(Homeobox)/EpiLC-Otx2-ChIP-Seq(GSE56098)/Homer	NYTAATCCYB	1e-75	-174.4	20147	0.552	14240.3	0.5037
Eight-cell	E2F1(E2F)/Hela-E2F1-ChIP-Seq(GSE22478)/Homer	CWGGCGGGAA	1e-74	-170.9	11985	0.3283	8045.3	0.2846
Eight-cell	E2F7(E2F)/Hela-E2F7-ChIP-Seq(GSE32673)/Homer	VDTTTCCCGCCA	1e-70	-161.2	6654	0.1823	4193.9	0.1483
Eight-cell	NRF(NRF)/Promoter/Homer	STGCGCATGCGC	1e-69	-160.1	9015	0.247	5897.3	0.2086
Eight-cell	RARg(NR)/ES-RARg-ChIP-Seq(GSE30538)/Homer	AGGTCAAGGTCA	1e-65	-150.4	4044	0.1108	2396.3	0.0848
Eight-cell	Maz(Zf)/HepG2-Maz-ChIP-Seq(GSE31477)/Homer	GGGGGGGG	1e-61	-141.7	32367	0.8867	24237.3	0.8573
Eight-cell	GSC(Homeobox)/FrogEmbryos-GSC-ChIP-Seq(DRA000576)/Homer	RGGATTAR	1e-46	-107.7	24268	0.6649	17773	0.6286
Eight-cell	HIF-1b(HLH)/T47D-HIF1b-ChIP-Seq(GSE59937)/Homer	RTACGTGC	1e-42	-98.2	26987	0.7393	19987.3	0.7069
Eight-cell	BORIS(Zf)/K562-CTCFL-ChIP-Seq(GSE32465)/Homer	CNNBRGCGCCCCCTGSTGGC	1e-41	-95.56	11011	0.3017	7627.5	0.2698
Eight-cell	FOXA1:AR(Forkhead,NR)/LNCAP-AR-ChIP-Seq(GSE27824)/Homer	AGTAAACAAAAAAGAACAND	1e-37	-85.46	2829	0.0775	1720.1	0.0608
Eight-cell	CHR(?)/Hela-CellCycle-Expression/Homer	SRGTTTCAAA	1e-37	-85.32	13900	0.3808	9858.5	0.3487
Eight-cell	Fli1(ETS)/CD8-FLI-ChIP-Seq(GSE20898)/Homer	NRYTTCCGGH	1e-32	-75.13	27072	0.7417	20176	0.7136
Eight-cell	HIF2a(bHLH)/785_O-HIF2a-ChIP-Seq(GSE34871)/Homer	GCACGTACCC	1e-31	-72.59	11494	0.3149	8108.4	0.2868
Eight-cell	Egr2(Zf)/Thymocytes-Egr2-ChIP-Seq(GSE34254)/Homer	NGCGTGGGCGGR	1e-26	-60.94	9531	0.2611	6699.3	0.237
Eight-cell	c-Myc(bHLH)/LNCAP-cMyc-ChIP-Seq(Unpublished)/Homer	VCCACGTG	1e-26	-60.44	15456	0.4234	11195.5	0.396
Eight-cell	CEBP(bZIP)/ThioMac-CEBPb-ChIP-Seq(GSE21512)/Homer	ATTGCGCAAC	1e-24	-56.78	12748	0.3493	9153.7	0.3238
Eight-cell	CTCF(Zf)/CD4+-CTCF-ChIP-Seq(Barski_et_al.)/Homer	AYAGTGCCMYCTRGTGGCCA	1e-24	-56.54	5950	0.163	4063.9	0.1437
Eight-cell	GABPA(ETS)/Jurkat-GABPa-ChIP-Seq(GSE17954)/Homer	RACCGGAAGT	1e-22	-52.89	23449	0.6424	17449.4	0.6172
Eight-cell	Bcl6(Zf)/Liver-Bcl6-ChIP-Seq(GSE31578)/Homer	NNNCTTTCCAGGAAA	1e-22	-51.82	27827	0.7624	20920.7	0.74
Eight-cell	FOXA1(Forkhead)/MCF7-FOXA1-ChIP-Seq(GSE26831)/Homer	WAAGTAAACA	1e-21	-50.54	20102	0.5507	14852.3	0.5253
Eight-cell	FOXA1(Forkhead)/LNCAP-FOXA1-ChIP-Seq(GSE27824)/Homer	WAAGTAAACA	1e-21	-49.42	22434	0.6146	16679.8	0.59
Eight-cell	E2F(E2F)/Hela-CellCycle-Expression/Homer	TTSGCGCGAAAA	1e-20	-46.6	2924	0.0801	1909.7	0.0675
Eight-cell	BMYB(HTH)/Hela-BMYB-ChIP-Seq(GSE27030)/Homer	NHAACBGYYV	1e-19	-43.8	28388	0.7777	21422.4	0.7577
Eight-cell	Mef2b(MADS)/HEK293-Mef2b.V5-ChIP-Seq(GSE67450)/Homer	GCTATTTTTGGM	1e-17	-41.15	16044	0.4395	11789	0.417
Eight-cell	MYB(HTH)/ERMYB-Myb-ChIPSeq(GSE22095)/Homer	GGCVGTTR	1e-17	-40.89	30817	0.8443	23390.7	0.8273
Eight-cell	Phox2a(Homeobox)/Neuron-Phox2a-ChIP-Seq(GSE31456)/Homer	YTAATYNRATTA	1e-17	-39.16	7251	0.1987	5126.2	0.1813
Eight-cell	RAR:RXR(NR),DR5/ES-RAR-ChIP-Seq(GSE56893)/Homer	AGGTCAAGGTCA	1e-16	-38.4	7045	0.193	4977.3	0.176
Eight-cell	REST-NRSF(Zf)/Jurkat-NRSF-ChIP-Seq/Homer	GGMGCTGTCCATGGTGCTGA	1e-15	-36.5	453	0.0124	233.7	0.0083
Eight-cell	YY1(Zf)/Promoter/Homer	CAAGATGGCGGC	1e-15	-34.67	3538	0.0969	2405.6	0.0851
Eight-cell	ETS1(ETS)/Jurkat-ETS1-ChIP-Seq(GSE17954)/Homer	ACAGGAAGTG	1e-14	-32.76	24515	0.6716	18447.2	0.6525
Eight-cell	Rfx5(HTH)/GM12878-Rfx5-ChIP-Seq(GSE31477)/Homer	SCCTAGCAACAG	1e-12	-29.58	10461	0.2866	7620.4	0.2695
Eight-cell	ZBTB33(Zf)/GM12878-ZBTB33-ChIP-Seq(GSE32465)/Homer	GGVTCTCGCGAGAAC	1e-12	-29.06	2473	0.0678	1658.4	0.0587
Eight-cell	CRX(Homeobox)/Retina-Crx-ChIP-Seq(GSE20012)/Homer	GCTAATCC	1e-12	-27.98	32668	0.895	24973	0.8833
Eight-cell	Mef2c(MADS)/GM12878-Mef2c-ChIP-Seq(GSE32465)/Homer	DCYAAAAATAGM	1e-12	-27.66	9221	0.2526	6696.2	0.2368
Morula	Sp1(Zf)/Promoter/Homer	GGCCCCGCCCCC	1.00E-504	-1163	13767	0.5453	7848.3	0.3952
Morula	Elk4(ETS)/Hela-Elk4-ChIP-Seq(GSE31477)/Homer	NRYTTCCGGY	1e-163	-375.9	15146	0.6	10218.6	0.5145
Morula	GFY-Staf(?,Zf)/Promoter/Homer	RACTACAATTCCCAGAAKGC	1e-156	-361.5	2368	0.0938	1040.6	0.0524
Morula	E2F4(E2F)/K562-E2F4-ChIP-Seq(GSE31477)/Homer	GGCGGGAAAH	1e-142	-327.6	13750	0.5447	9228.6	0.4647
Morula	KLF5(Zf)/LoVo-KLF5-ChIP-Seq(GSE49402)/Homer	DGGGYGKGGC	1e-131	-303.3	23114	0.9156	17203.9	0.8663
Morula	Elk1(ETS)/Hela-Elk1-ChIP-Seq(GSE31477)/Homer	HACTTCCGGY	1e-126	-291.4	14677	0.5814	10051.7	0.5061
Morula	ELF1(ETS)/Jurkat-ELF1-ChIP-Seq(SRA014231)/Homer	AVCCGGAAGT	1e-122	-281.3	13669	0.5415	9282.9	0.4674
Morula	ETS(ETS)/Promoter/Homer	AACCGGAAGT	1e-119	-275	9510	0.3767	6113.9	0.3079
Morula	NRF1(NRF)/MCF7-NRF1-ChIP-Seq(Unpublished)/Homer	CTGCGCATGCGC	1e-111	-256.5	6444	0.2553	3914.5	0.1971
Morula	Klf9(Zf)/GBM-Klf9-ChIP-Seq(GSE62211)/Homer	GCCACRCCCACY	1e-109	-252.6	14119	0.5593	9714.1	0.4891
Morula	Klf4(Zf)/mES-Klf4-ChIP-Seq(GSE11431)/Homer	GCCACACCCA	1e-105	-242.4	11895	0.4712	8008.1	0.4032
Morula	E2F6(E2F)/Hela-E2F6-ChIP-Seq(GSE31477)/Homer	GGCGGGAARN	1e-90	-208.6	14684	0.5817	10291.5	0.5182
Morula	GFY(?)/Promoter/Homer	ACTACAATTCCC	1e-82	-190	2291	0.0908	1189.5	0.0599
Morula	NRF(NRF)/Promoter/Homer	STGCGCATGCGC	1e-78	-180.8	6758	0.2677	4321.6	0.2176
Morula	KLF14(Zf)/HEK293-KLF14.GFP-ChIP-Seq(GSE58341)/Homer	RGKGGGCGKGGC	1e-71	-165.4	24137	0.9561	18448.8	0.9289
Morula	Maz(Zf)/HepG2-Maz-ChIP-Seq(GSE31477)/Homer	GGGGGGGG	1e-54	-126.4	22725	0.9002	17238.8	0.868
Morula	E2F1(E2F)/Hela-E2F1-ChIP-Seq(GSE22478)/Homer	CWGGCGGGAA	1e-52	-122	8787	0.3481	6017.9	0.303
Morula	E2F7(E2F)/Hela-E2F7-ChIP-Seq(GSE32673)/Homer	VDTTTCCCGCCA	1e-44	-101.9	4828	0.1912	3141.8	0.1582
Morula	Fli1(ETS)/CD8-FLI-ChIP-Seq(GSE20898)/Homer	NRYTTCCGGH	1e-41	-96.62	19116	0.7572	14282.8	0.7192
Morula	GABPA(ETS)/Jurkat-GABPa-ChIP-Seq(GSE17954)/Homer	RACCGGAAGT	1e-39	-90.06	16598	0.6575	12263.3	0.6175
Morula	HIF-1b(HLH)/T47D-HIF1b-ChIP-Seq(GSE59937)/Homer	RTACGTGC	1e-35	-82.05	18894	0.7484	14163.7	0.7132
Morula	Otx2(Homeobox)/EpiLC-Otx2-ChIP-Seq(GSE56098)/Homer	NYTAATCCYB	1e-34	-80.13	13395	0.5306	9763.6	0.4916
Morula	YY1(Zf)/Promoter/Homer	CAAGATGGCGGC	1e-31	-73.17	2732	0.1082	1719.9	0.0866
Morula	HIF2a(bHLH)/785_O-HIF2a-ChIP-Seq(GSE34871)/Homer	GCACGTACCC	1e-30	-69.39	8274	0.3277	5847.6	0.2944
Morula	CHR(?)/Hela-CellCycle-Expression/Homer	SRGTTTCAAA	1e-29	-67.77	9499	0.3763	6794.5	0.3421
Morula	GSC(Homeobox)/FrogEmbryos-GSC-ChIP-Seq(DRA000576)/Homer	RGGATTAR	1e-26	-60.28	16399	0.6496	12255.6	0.6171
Morula	Egr2(Zf)/Thymocytes-Egr2-ChIP-Seq(GSE34254)/Homer	NGCGTGGGCGGR	1e-25	-59.55	6915	0.2739	4862	0.2448
Morula	BMYB(HTH)/Hela-BMYB-ChIP-Seq(GSE27030)/Homer	NHAACBGYYV	1e-25	-58.89	19722	0.7812	14953.3	0.7529
Morula	c-Myc(bHLH)/LNCAP-cMyc-ChIP-Seq(Unpublished)/Homer	VCCACGTG	1e-25	-58.16	11049	0.4377	8046.6	0.4052
Morula	Mef2b(MADS)/HEK293-Mef2b.V5-ChIP-Seq(GSE67450)/Homer	GCTATTTTTGGM	1e-24	-57.05	10961	0.4342	7984.9	0.4021
Morula	CEBP(bZIP)/ThioMac-CEBPb-ChIP-Seq(GSE21512)/Homer	ATTGCGCAAC	1e-22	-52.46	8733	0.3459	6288.8	0.3167
Morula	RARg(NR)/ES-RARg-ChIP-Seq(GSE30538)/Homer	AGGTCAAGGTCA	1e-22	-52.41	2510	0.0994	1624	0.0818
Morula	MYB(HTH)/ERMYB-Myb-ChIPSeq(GSE22095)/Homer	GGCVGTTR	1e-22	-51.83	21433	0.849	16401.1	0.8258
Morula	BORIS(Zf)/K562-CTCFL-ChIP-Seq(GSE32465)/Homer	CNNBRGCGCCCCCTGSTGGC	1e-19	-44.69	7671	0.3039	5519.7	0.2779
Morula	Phox2a(Homeobox)/Neuron-Phox2a-ChIP-Seq(GSE31456)/Homer	YTAATYNRATTA	1e-19	-44.05	4846	0.192	3380.8	0.1702
Morula	FOXA1:AR(Forkhead,NR)/LNCAP-AR-ChIP-Seq(GSE27824)/Homer	AGTAAACAAAAAAGAACAND	1e-18	-42.86	1820	0.0721	1161.1	0.0585
Morula	ETS1(ETS)/Jurkat-ETS1-ChIP-Seq(GSE17954)/Homer	ACAGGAAGTG	1e-18	-42.62	17120	0.6782	12942	0.6517
Morula	E2F(E2F)/Hela-CellCycle-Expression/Homer	TTSGCGCGAAAA	1e-17	-39.2	2194	0.0869	1442.6	0.0726
Morula	Mef2c(MADS)/GM12878-Mef2c-ChIP-Seq(GSE32465)/Homer	DCYAAAAATAGM	1e-16	-37.69	6232	0.2469	4463.3	0.2247
Morula	Rfx5(HTH)/GM12878-Rfx5-ChIP-Seq(GSE31477)/Homer	SCCTAGCAACAG	1e-16	-37.25	7182	0.2845	5191.5	0.2614
Morula	NFY(CCAAT)/Promoter/Homer	RGCCAATSRG	1e-15	-35.42	13711	0.5431	10283.4	0.5178
Morula	CRE(bZIP)/Promoter/Homer	CSGTGACGTCAC	1e-14	-34.35	5015	0.1987	3560.6	0.1793
Morula	HIF-1a(bHLH)/MCF7-HIF1a-ChIP-Seq(GSE28352)/Homer	TACGTGCV	1e-13	-32.16	6014	0.2382	4333	0.2182
Morula	FOXA1(Forkhead)/LNCAP-FOXA1-ChIP-Seq(GSE27824)/Homer	WAAGTAAACA	1e-13	-31.71	15190	0.6017	11482.7	0.5782
Morula	ETV1(ETS)/GIST48-ETV1-ChIP-Seq(GSE22441)/Homer	AACCGGAAGT	1e-13	-30.62	20165	0.7988	15481.4	0.7795
Morula	CRX(Homeobox)/Retina-Crx-ChIP-Seq(GSE20012)/Homer	GCTAATCC	1e-12	-29.87	22497	0.8911	17400.5	0.8762
Morula	CTCF(Zf)/CD4+-CTCF-ChIP-Seq(Barski_et_al.)/Homer	AYAGTGCCMYCTRGTGGCCA	1e-12	-29.13	4058	0.1607	2869.2	0.1445
Morula	DMRT1(DM)/Testis-DMRT1-ChIP-Seq(GSE64892)/Homer	TWGHWACAWTGTWDC	1e-12	-28.38	3878	0.1536	2738.7	0.1379
Morula	HOXD13(Homeobox)/Chicken-Hoxd13-ChIP-Seq(GSE38910)/Homer	NCYAATAAAA	1e-12	-27.85	13153	0.521	9905.2	0.4988
ICM	Sp1(Zf)/Promoter/Homer	GGCCCCGCCCCC	1.00E-488	-1126	14914	0.556	8628.8	0.4123
ICM	Elk4(ETS)/Hela-Elk4-ChIP-Seq(GSE31477)/Homer	NRYTTCCGGY	1e-188	-435.1	16370	0.6103	10909.1	0.5212
ICM	E2F4(E2F)/K562-E2F4-ChIP-Seq(GSE31477)/Homer	GGCGGGAAAH	1e-185	-426.2	15227	0.5677	10027.9	0.4791
ICM	Elk1(ETS)/Hela-Elk1-ChIP-Seq(GSE31477)/Homer	HACTTCCGGY	1e-172	-396.6	15998	0.5964	10700.3	0.5112
ICM	GFY-Staf(?,Zf)/Promoter/Homer	RACTACAATTCCCAGAAKGC	1e-161	-371.3	2545	0.0949	1126	0.0538
ICM	ELF1(ETS)/Jurkat-ELF1-ChIP-Seq(SRA014231)/Homer	AVCCGGAAGT	1e-155	-357.1	14790	0.5514	9844.7	0.4704
ICM	ETS(ETS)/Promoter/Homer	AACCGGAAGT	1e-135	-312.2	10233	0.3815	6490.6	0.3101
ICM	NRF1(NRF)/MCF7-NRF1-ChIP-Seq(Unpublished)/Homer	CTGCGCATGCGC	1e-122	-281.1	7076	0.2638	4269.9	0.204
ICM	E2F6(E2F)/Hela-E2F6-ChIP-Seq(GSE31477)/Homer	GGCGGGAARN	1e-119	-275	16203	0.6041	11166.2	0.5335
ICM	NRF(NRF)/Promoter/Homer	STGCGCATGCGC	1e-92	-213.4	7405	0.2761	4661.5	0.2227
ICM	GFY(?)/Promoter/Homer	ACTACAATTCCC	1e-90	-207.6	2516	0.0938	1298	0.062
ICM	KLF5(Zf)/LoVo-KLF5-ChIP-Seq(GSE49402)/Homer	DGGGYGKGGC	1e-78	-181.6	24480	0.9126	18345.8	0.8765
ICM	Klf9(Zf)/GBM-Klf9-ChIP-Seq(GSE62211)/Homer	GCCACRCCCACY	1e-78	-180.7	14930	0.5566	10450	0.4993
ICM	E2F1(E2F)/Hela-E2F1-ChIP-Seq(GSE22478)/Homer	CWGGCGGGAA	1e-75	-174.4	9853	0.3673	6577.3	0.3142
ICM	E2F7(E2F)/Hela-E2F7-ChIP-Seq(GSE32673)/Homer	VDTTTCCCGCCA	1e-68	-158.8	5445	0.203	3393.1	0.1621
ICM	KLF14(Zf)/HEK293-KLF14.GFP-ChIP-Seq(GSE58341)/Homer	RGKGGGCGKGGC	1e-60	-139.7	25723	0.959	19587.5	0.9358
ICM	Fli1(ETS)/CD8-FLI-ChIP-Seq(GSE20898)/Homer	NRYTTCCGGH	1e-55	-128.6	20498	0.7642	15104.9	0.7217
ICM	Klf4(Zf)/mES-Klf4-ChIP-Seq(GSE11431)/Homer	GCCACACCCA	1e-53	-123.5	12200	0.4548	8542.6	0.4081
ICM	Maz(Zf)/HepG2-Maz-ChIP-Seq(GSE31477)/Homer	GGGGGGGG	1e-45	-105.1	24304	0.9061	18390.1	0.8786
ICM	HIF2a(bHLH)/785_O-HIF2a-ChIP-Seq(GSE34871)/Homer	GCACGTACCC	1e-41	-96.03	8926	0.3328	6163.3	0.2945
ICM	GABPA(ETS)/Jurkat-GABPa-ChIP-Seq(GSE17954)/Homer	RACCGGAAGT	1e-40	-93.52	17680	0.6591	12969.5	0.6196
ICM	CHR(?)/Hela-CellCycle-Expression/Homer	SRGTTTCAAA	1e-36	-83.51	10044	0.3745	7067	0.3376
ICM	YY1(Zf)/Promoter/Homer	CAAGATGGCGGC	1e-31	-73.08	2998	0.1118	1892.3	0.0904
ICM	CEBP(bZIP)/ThioMac-CEBPb-ChIP-Seq(GSE21512)/Homer	ATTGCGCAAC	1e-30	-69.16	9267	0.3455	6545.7	0.3127
ICM	HIF-1b(HLH)/T47D-HIF1b-ChIP-Seq(GSE59937)/Homer	RTACGTGC	1e-27	-62.46	20040	0.7471	15018.3	0.7175
ICM	CRE(bZIP)/Promoter/Homer	CSGTGACGTCAC	1e-25	-59.4	5521	0.2058	3778.7	0.1805
ICM	Egr2(Zf)/Thymocytes-Egr2-ChIP-Seq(GSE34254)/Homer	NGCGTGGGCGGR	1e-24	-56.33	7503	0.2797	5276	0.2521
ICM	E2F(E2F)/Hela-CellCycle-Expression/Homer	TTSGCGCGAAAA	1e-23	-54.94	2416	0.0901	1535.3	0.0734
ICM	BORIS(Zf)/K562-CTCFL-ChIP-Seq(GSE32465)/Homer	CNNBRGCGCCCCCTGSTGGC	1e-23	-54.69	8220	0.3065	5827.5	0.2784
ICM	c-Myc(bHLH)/LNCAP-cMyc-ChIP-Seq(Unpublished)/Homer	VCCACGTG	1e-22	-52.26	11948	0.4454	8697.9	0.4156
ICM	ETS1(ETS)/Jurkat-ETS1-ChIP-Seq(GSE17954)/Homer	ACAGGAAGTG	1e-22	-51.08	18262	0.6808	13658.6	0.6526
ICM	Mef2b(MADS)/HEK293-Mef2b.V5-ChIP-Seq(GSE67450)/Homer	GCTATTTTTGGM	1e-21	-50.08	11490	0.4284	8357.8	0.3993
ICM	MYB(HTH)/ERMYB-Myb-ChIPSeq(GSE22095)/Homer	GGCVGTTR	1e-21	-49.44	22760	0.8485	17302.1	0.8266
ICM	FOXA1(Forkhead)/LNCAP-FOXA1-ChIP-Seq(GSE27824)/Homer	WAAGTAAACA	1e-21	-48.98	15992	0.5962	11874.8	0.5674
ICM	BMYB(HTH)/Hela-BMYB-ChIP-Seq(GSE27030)/Homer	NHAACBGYYV	1e-20	-47.23	20883	0.7785	15784.6	0.7542
ICM	ETV1(ETS)/GIST48-ETV1-ChIP-Seq(GSE22441)/Homer	AACCGGAAGT	1e-19	-45.37	21514	0.8021	16306.4	0.7791
ICM	FOXA1(Forkhead)/MCF7-FOXA1-ChIP-Seq(GSE26831)/Homer	WAAGTAAACA	1e-18	-43.18	14187	0.5289	10498.9	0.5016
ICM	Phox2a(Homeobox)/Neuron-Phox2a-ChIP-Seq(GSE31456)/Homer	YTAATYNRATTA	1e-18	-42.73	5072	0.1891	3525.7	0.1684
ICM	EWS:FLI1-fusion(ETS)/SK_N_MC-EWS:FLI1-ChIP-Seq(SRA014231)/Homer	VACAGGAAAT	1e-17	-39.68	11889	0.4432	8736.9	0.4174
ICM	TATA-Box(TBP)/Promoter/Homer	CCTTTTAWAGSC	1e-17	-39.48	18695	0.697	14079.8	0.6727
ICM	FOXA1:AR(Forkhead,NR)/LNCAP-AR-ChIP-Seq(GSE27824)/Homer	AGTAAACAAAAAAGAACAND	1e-16	-38.57	1806	0.0673	1155.3	0.0552
ICM	Stat3(Stat)/mES-Stat3-ChIP-Seq(GSE11431)/Homer	CTTCCGGGAA	1e-15	-36.11	11018	0.4108	8089.7	0.3865
ICM	Otx2(Homeobox)/EpiLC-Otx2-ChIP-Seq(GSE56098)/Homer	NYTAATCCYB	1e-15	-36.07	13747	0.5125	10207.2	0.4877
ICM	NFY(CCAAT)/Promoter/Homer	RGCCAATSRG	1e-15	-35.88	14572	0.5433	10853.2	0.5185
ICM	ZBTB33(Zf)/GM12878-ZBTB33-ChIP-Seq(GSE32465)/Homer	GGVTCTCGCGAGAAC	1e-15	-35	2135	0.0796	1403.2	0.067
ICM	GSC(Homeobox)/FrogEmbryos-GSC-ChIP-Seq(DRA000576)/Homer	RGGATTAR	1e-14	-34.16	17036	0.6351	12803.3	0.6117
ICM	ELF5(ETS)/T47D-ELF5-ChIP-Seq(GSE30407)/Homer	ACVAGGAAGT	1e-14	-32.41	13725	0.5117	10219.4	0.4883
ICM	AMYB(HTH)/Testes-AMYB-ChIP-Seq(GSE44588)/Homer	TGGCAGTTGG	1e-13	-32.2	21136	0.788	16084	0.7685
ICM	Mef2c(MADS)/GM12878-Mef2c-ChIP-Seq(GSE32465)/Homer	DCYAAAAATAGM	1e-13	-32.09	6503	0.2424	4664.3	0.2228
ICM	HIF-1a(bHLH)/MCF7-HIF1a-ChIP-Seq(GSE28352)/Homer	TACGTGCV	1e-13	-31.73	6447	0.2404	4624.7	0.221
ICM	Lhx3(Homeobox)/Neuron-Lhx3-ChIP-Seq(GSE31456)/Homer	ADBTAATTAR	1e-13	-30.78	17934	0.6686	13540.1	0.6469
ICM	HOXD13(Homeobox)/Chicken-Hoxd13-ChIP-Seq(GSE38910)/Homer	NCYAATAAAA	1e-13	-30.45	13822	0.5153	10311.2	0.4926
ICM	REST-NRSF(Zf)/Jurkat-NRSF-ChIP-Seq/Homer	GGMGCTGTCCATGGTGCTGA	1e-13	-30.14	340	0.0127	173.2	0.0083
ICM	HOXB13(Homeobox)/ProstateTumor-HOXB13-ChIP-Seq(GSE56288)/Homer	TTTTATKRGG	1e-12	-29.48	14385	0.5363	10759.8	0.5141
ICM	FoxL2(Forkhead)/Ovary-FoxL2-ChIP-Seq(GSE60858)/Homer	WWTRTAAACAVG	1e-12	-29.07	12095	0.4509	8979.7	0.429
ICM	CTCF(Zf)/CD4+-CTCF-ChIP-Seq(Barski_et_al.)/Homer	AYAGTGCCMYCTRGTGGCCA	1e-12	-28.31	4220	0.1573	2970.2	0.1419
TE	Sp1(Zf)/Promoter/Homer	GGCCCCGCCCCC	1.00E-482	-1110	14659	0.5304	8465.8	0.3904
TE	Elk4(ETS)/Hela-Elk4-ChIP-Seq(GSE31477)/Homer	NRYTTCCGGY	1e-200	-461.1	16604	0.6007	11063.7	0.5102
TE	ELF1(ETS)/Jurkat-ELF1-ChIP-Seq(SRA014231)/Homer	AVCCGGAAGT	1e-178	-410.9	15173	0.549	10045.2	0.4632
TE	Elk1(ETS)/Hela-Elk1-ChIP-Seq(GSE31477)/Homer	HACTTCCGGY	1e-177	-409.8	16264	0.5884	10907.5	0.503
TE	E2F4(E2F)/K562-E2F4-ChIP-Seq(GSE31477)/Homer	GGCGGGAAAH	1e-166	-382.5	14961	0.5413	9945.5	0.4586
TE	ETS(ETS)/Promoter/Homer	AACCGGAAGT	1e-157	-362.3	10582	0.3829	6659.8	0.3071
TE	GFY-Staf(?,Zf)/Promoter/Homer	RACTACAATTCCCAGAAKGC	1e-147	-338.7	2535	0.0917	1157.1	0.0534
TE	NRF1(NRF)/MCF7-NRF1-ChIP-Seq(Unpublished)/Homer	CTGCGCATGCGC	1e-116	-269	6850	0.2478	4152.1	0.1915
TE	E2F6(E2F)/Hela-E2F6-ChIP-Seq(GSE31477)/Homer	GGCGGGAARN	1e-116	-268.1	16069	0.5814	11112.1	0.5124
TE	KLF5(Zf)/LoVo-KLF5-ChIP-Seq(GSE49402)/Homer	DGGGYGKGGC	1e-100	-231	24973	0.9035	18676.5	0.8613
TE	Klf9(Zf)/GBM-Klf9-ChIP-Seq(GSE62211)/Homer	GCCACRCCCACY	1e-92	-213.7	15056	0.5447	10476.9	0.4831
TE	GFY(?)/Promoter/Homer	ACTACAATTCCC	1e-90	-207.9	2510	0.0908	1299.4	0.0599
TE	Klf4(Zf)/mES-Klf4-ChIP-Seq(GSE11431)/Homer	GCCACACCCA	1e-78	-180.6	12605	0.456	8679.1	0.4002
TE	E2F1(E2F)/Hela-E2F1-ChIP-Seq(GSE22478)/Homer	CWGGCGGGAA	1e-75	-174.7	9647	0.349	6449	0.2974
TE	NRF(NRF)/Promoter/Homer	STGCGCATGCGC	1e-73	-168.3	7191	0.2602	4647.1	0.2143
TE	KLF14(Zf)/HEK293-KLF14.GFP-ChIP-Seq(GSE58341)/Homer	RGKGGGCGKGGC	1e-66	-154.2	26306	0.9517	20080	0.926
TE	E2F7(E2F)/Hela-E2F7-ChIP-Seq(GSE32673)/Homer	VDTTTCCCGCCA	1e-66	-153.6	5331	0.1929	3341.9	0.1541
TE	Fli1(ETS)/CD8-FLI-ChIP-Seq(GSE20898)/Homer	NRYTTCCGGH	1e-66	-152	21092	0.7631	15553.2	0.7172
TE	GABPA(ETS)/Jurkat-GABPa-ChIP-Seq(GSE17954)/Homer	RACCGGAAGT	1e-50	-115.5	18290	0.6617	13408.4	0.6183
TE	Maz(Zf)/HepG2-Maz-ChIP-Seq(GSE31477)/Homer	GGGGGGGG	1e-49	-114.9	24722	0.8944	18751.8	0.8647
TE	YY1(Zf)/Promoter/Homer	CAAGATGGCGGC	1e-39	-90.61	3046	0.1102	1886.6	0.087
TE	CEBP(bZIP)/ThioMac-CEBPb-ChIP-Seq(GSE21512)/Homer	ATTGCGCAAC	1e-33	-76	9686	0.3504	6861.5	0.3164
TE	HIF2a(bHLH)/785_O-HIF2a-ChIP-Seq(GSE34871)/Homer	GCACGTACCC	1e-28	-65.11	8823	0.3192	6258.4	0.2886
TE	BMYB(HTH)/Hela-BMYB-ChIP-Seq(GSE27030)/Homer	NHAACBGYYV	1e-25	-59.61	21665	0.7838	16411	0.7568
TE	ETS1(ETS)/Jurkat-ETS1-ChIP-Seq(GSE17954)/Homer	ACAGGAAGTG	1e-25	-58	18867	0.6826	14156	0.6528
TE	c-Myc(bHLH)/LNCAP-cMyc-ChIP-Seq(Unpublished)/Homer	VCCACGTG	1e-25	-57.6	12015	0.4347	8756.4	0.4038
TE	BORIS(Zf)/K562-CTCFL-ChIP-Seq(GSE32465)/Homer	CNNBRGCGCCCCCTGSTGGC	1e-24	-55.86	8285	0.2997	5898.3	0.272
TE	EWS:FLI1-fusion(ETS)/SK_N_MC-EWS:FLI1-ChIP-Seq(SRA014231)/Homer	VACAGGAAAT	1e-23	-54.37	12391	0.4483	9068.3	0.4182
TE	MYB(HTH)/ERMYB-Myb-ChIPSeq(GSE22095)/Homer	GGCVGTTR	1e-22	-51.06	23471	0.8492	17939.9	0.8273
TE	ZBTB33(Zf)/GM12878-ZBTB33-ChIP-Seq(GSE32465)/Homer	GGVTCTCGCGAGAAC	1e-20	-48.03	2113	0.0764	1349.3	0.0622
TE	HIF-1b(HLH)/T47D-HIF1b-ChIP-Seq(GSE59937)/Homer	RTACGTGC	1e-20	-47.99	20343	0.736	15404.7	0.7104
TE	CHR(?)/Hela-CellCycle-Expression/Homer	SRGTTTCAAA	1e-20	-46.24	10326	0.3736	7521.4	0.3469
TE	CRE(bZIP)/Promoter/Homer	CSGTGACGTCAC	1e-20	-46.1	5567	0.2014	3896.3	0.1797
TE	ETV1(ETS)/GIST48-ETV1-ChIP-Seq(GSE22441)/Homer	AACCGGAAGT	1e-19	-45.52	22261	0.8054	16975.6	0.7828
TE	Egr2(Zf)/Thymocytes-Egr2-ChIP-Seq(GSE34254)/Homer	NGCGTGGGCGGR	1e-19	-44.5	7447	0.2694	5326.3	0.2456
TE	ELF5(ETS)/T47D-ELF5-ChIP-Seq(GSE30407)/Homer	ACVAGGAAGT	1e-18	-42.12	14366	0.5198	10694.1	0.4932
TE	Otx2(Homeobox)/EpiLC-Otx2-ChIP-Seq(GSE56098)/Homer	NYTAATCCYB	1e-17	-40.02	14466	0.5234	10788.7	0.4975
TE	GSC(Homeobox)/FrogEmbryos-GSC-ChIP-Seq(DRA000576)/Homer	RGGATTAR	1e-17	-39.7	17865	0.6463	13476.9	0.6215
TE	E2F(E2F)/Hela-CellCycle-Expression/Homer	TTSGCGCGAAAA	1e-16	-38.99	2334	0.0844	1539.6	0.071
TE	Mef2b(MADS)/HEK293-Mef2b.V5-ChIP-Seq(GSE67450)/Homer	GCTATTTTTGGM	1e-16	-37.12	11972	0.4331	8861.8	0.4087
TE	GATA3(Zf)/iTreg-Gata3-ChIP-Seq(GSE20898)/Homer	AGATAASR	1e-15	-35.37	18510	0.6697	14022.2	0.6466
TE	NFY(CCAAT)/Promoter/Homer	RGCCAATSRG	1e-15	-34.81	15000	0.5427	11248.8	0.5187
TE	Stat3(Stat)/mES-Stat3-ChIP-Seq(GSE11431)/Homer	CTTCCGGGAA	1e-15	-34.67	11196	0.4051	8277.9	0.3817
TE	TATA-Box(TBP)/Promoter/Homer	CCTTTTAWAGSC	1e-15	-34.67	19325	0.6992	14678.2	0.6769
TE	HOXB13(Homeobox)/ProstateTumor-HOXB13-ChIP-Seq(GSE56288)/Homer	TTTTATKRGG	1e-14	-33.42	15100	0.5463	11338	0.5229
TE	FOXA1(Forkhead)/LNCAP-FOXA1-ChIP-Seq(GSE27824)/Homer	WAAGTAAACA	1e-14	-32.57	16644	0.6022	12563.4	0.5794
TE	Mef2c(MADS)/GM12878-Mef2c-ChIP-Seq(GSE32465)/Homer	DCYAAAAATAGM	1e-13	-31.94	6870	0.2486	4968.7	0.2291
TE	Arnt:Ahr(bHLH)/MCF7-Arnt-ChIP-Seq(Lo_et_al.)/Homer	TBGCACGCAA	1e-13	-30.75	14868	0.5379	11178.8	0.5155
TE	HOXD13(Homeobox)/Chicken-Hoxd13-ChIP-Seq(GSE38910)/Homer	NCYAATAAAA	1e-13	-30.67	14540	0.526	10921.1	0.5036
TE	CTCF(Zf)/CD4+-CTCF-ChIP-Seq(Barski_et_al.)/Homer	AYAGTGCCMYCTRGTGGCCA	1e-13	-30.16	4369	0.1581	3086.7	0.1423
TE	FOXA1(Forkhead)/MCF7-FOXA1-ChIP-Seq(GSE26831)/Homer	WAAGTAAACA	1e-12	-28.54	14809	0.5358	11151.5	0.5143
ESC	Sp1(Zf)/Promoter/Homer	GGCCCCGCCCCC	1.00E-386	-890.4	14517	0.5751	9596	0.443
ESC	E2F4(E2F)/K562-E2F4-ChIP-Seq(GSE31477)/Homer	GGCGGGAAAH	1e-203	-468.3	14974	0.5932	10779.3	0.4976
ESC	Elk4(ETS)/Hela-Elk4-ChIP-Seq(GSE31477)/Homer	NRYTTCCGGY	1e-183	-421.5	15560	0.6164	11398.1	0.5262
ESC	Elk1(ETS)/Hela-Elk1-ChIP-Seq(GSE31477)/Homer	HACTTCCGGY	1e-166	-382.5	15152	0.6002	11136.7	0.5141
ESC	ELF1(ETS)/Jurkat-ELF1-ChIP-Seq(SRA014231)/Homer	AVCCGGAAGT	1e-132	-305.3	13901	0.5507	10258	0.4735
ESC	E2F6(E2F)/Hela-E2F6-ChIP-Seq(GSE31477)/Homer	GGCGGGAARN	1e-122	-281.9	15942	0.6315	12097.6	0.5584
ESC	ETS(ETS)/Promoter/Homer	AACCGGAAGT	1e-109	-252.2	9542	0.378	6757.6	0.3119
ESC	GFY-Staf(?,Zf)/Promoter/Homer	RACTACAATTCCCAGAAKGC	1e-109	-251.3	2245	0.0889	1179.7	0.0545
ESC	E2F1(E2F)/Hela-E2F1-ChIP-Seq(GSE22478)/Homer	CWGGCGGGAA	1e-85	-197.7	9801	0.3883	7132.4	0.3292
ESC	GFY(?)/Promoter/Homer	ACTACAATTCCC	1e-84	-195.5	2340	0.0927	1323	0.0611
ESC	KLF5(Zf)/LoVo-KLF5-ChIP-Seq(GSE49402)/Homer	DGGGYGKGGC	1e-84	-195.4	23201	0.9191	19092	0.8813
ESC	NRF1(NRF)/MCF7-NRF1-ChIP-Seq(Unpublished)/Homer	CTGCGCATGCGC	1e-84	-194.7	6935	0.2747	4815.9	0.2223
ESC	Maz(Zf)/HepG2-Maz-ChIP-Seq(GSE31477)/Homer	GGGGGGGG	1e-64	-148.5	23238	0.9206	19245.6	0.8884
ESC	E2F7(E2F)/Hela-E2F7-ChIP-Seq(GSE32673)/Homer	VDTTTCCCGCCA	1e-54	-124.6	5417	0.2146	3819.3	0.1763
ESC	Fli1(ETS)/CD8-FLI-ChIP-Seq(GSE20898)/Homer	NRYTTCCGGH	1e-48	-111.4	19297	0.7644	15679.5	0.7238
ESC	NRF(NRF)/Promoter/Homer	STGCGCATGCGC	1e-48	-110.9	7134	0.2826	5251.4	0.2424
ESC	CHR(?)/Hela-CellCycle-Expression/Homer	SRGTTTCAAA	1e-44	-101.6	9235	0.3658	7022.7	0.3242
ESC	Klf4(Zf)/mES-Klf4-ChIP-Seq(GSE11431)/Homer	GCCACACCCA	1e-32	-75.36	11400	0.4516	8974.4	0.4143
ESC	GABPA(ETS)/Jurkat-GABPa-ChIP-Seq(GSE17954)/Homer	RACCGGAAGT	1e-32	-74.65	16529	0.6548	13399.7	0.6186
ESC	HIF-1b(HLH)/T47D-HIF1b-ChIP-Seq(GSE59937)/Homer	RTACGTGC	1e-29	-67.49	19035	0.7541	15652.1	0.7225
ESC	c-Myc(bHLH)/LNCAP-cMyc-ChIP-Seq(Unpublished)/Homer	VCCACGTG	1e-27	-63.19	11450	0.4536	9087.3	0.4195
ESC	Phox2a(Homeobox)/Neuron-Phox2a-ChIP-Seq(GSE31456)/Homer	YTAATYNRATTA	1e-25	-58.14	4523	0.1792	3354.4	0.1548
ESC	Arnt:Ahr(bHLH)/MCF7-Arnt-ChIP-Seq(Lo et al.)/Homer	TBGCACGCAA	1e-22	-52.88	14075	0.5576	11401.4	0.5263
ESC	Nkx6.1(Homeobox)/Islet-Nkx6.1-ChIP-Seq(GSE40975)/Homer	GKTAATGR	1e-22	-52.53	20599	0.816	17135.6	0.791
ESC	E2F(E2F)/Hela-CellCycle-Expression/Homer	TTSGCGCGAAAA	1e-21	-50.44	2421	0.0959	1709	0.0789
ESC	Mef2c(MADS)/GM12878-Mef2c-ChIP-Seq(GSE32465)/Homer	DCYAAAAATAGM	1e-21	-49.16	5906	0.234	4529.7	0.2091
ESC	CEBP(bZIP)/ThioMac-CEBPb-ChIP-Seq(GSE21512)/Homer	ATTGCGCAAC	1e-20	-47.45	8584	0.3401	6767.5	0.3124
ESC	BMYB(HTH)/Hela-BMYB-ChIP-Seq(GSE27030)/Homer	NHAACBGYYV	1e-20	-46.82	19578	0.7756	16256.3	0.7504
ESC	MYB(HTH)/ERMYB-Myb-ChIPSeq(GSE22095)/Homer	GGCVGTTR	1e-19	-43.77	21327	0.8449	17841.3	0.8236
ESC	HIF2a(bHLH)/785_O-HIF2a-ChIP-Seq(GSE34871)/Homer	GCACGTACCC	1e-18	-42.76	8520	0.3375	6745.5	0.3114
ESC	Nkx2.1(Homeobox)/LungAC-Nkx2.1-ChIP-Seq(GSE43252)/Homer	RSCACTYRAG	1e-18	-41.75	24341	0.9643	20645.1	0.953
ESC	Lhx3(Homeobox)/Neuron-Lhx3-ChIP-Seq(GSE31456)/Homer	ADBTAATTAR	1e-16	-37.82	16498	0.6536	13611.8	0.6283
ESC	ETS1(ETS)/Jurkat-ETS1-ChIP-Seq(GSE17954)/Homer	ACAGGAAGTG	1e-15	-36.59	17106	0.6777	14151.6	0.6533
ESC	FOXA1(Forkhead)/LNCAP-FOXA1-ChIP-Seq(GSE27824)/Homer	WAAGTAAACA	1e-13	-31.75	14394	0.5702	11838.3	0.5465
ESC	ETV1(ETS)/GIST48-ETV1-ChIP-Seq(GSE22441)/Homer	AACCGGAAGT	1e-13	-31.64	20148	0.7982	16866.8	0.7786
ESC	GFX(?)/Promoter/Homer	ATTCTCGCGAGA	1e-13	-31.42	718	0.0284	460.5	0.0213
ESC	ZBTB33(Zf)/GM12878-ZBTB33-ChIP-Seq(GSE32465)/Homer	GGVTCTCGCGAGAAC	1e-13	-30.94	2181	0.0864	1598.1	0.0738
ESC	Egr2(Zf)/Thymocytes-Egr2-ChIP-Seq(GSE34254)/Homer	NGCGTGGGCGGR	1e-13	-30.94	7410	0.2935	5901.1	0.2724
ESC	FOXA1(Forkhead)/MCF7-FOXA1-ChIP-Seq(GSE26831)/Homer	WAAGTAAACA	1e-12	-28.85	12648	0.501	10363.4	0.4784
ESC	Pitx1(Homeobox)/Chicken-Pitx1-ChIP-Seq(GSE38910)/Homer	TAATCCCN	1e-12	-28.38	24812	0.9829	21152.7	0.9764
ESC	Egr1(Zf)/K562-Egr1-ChIP-Seq(GSE32465)/Homer	TGCGTGGGYG	1e-12	-28.04	17622	0.6981	14674	0.6774
