# Supplementary material for: Single-cell multi-omics sequencing of mouse early embryos and embryonic stem cells
Source: Cell Res. 2017 Jun 16;27(8):967–88. doi: 10.1038/cr.2017.82 (PMC5539349; doi:10.1038/cr.2017.82)
Supplement: Supplementary information, Table S3 — Classification of Gene Promoters. [file cr201782x21.xls]

## Sheet: OO-TE-ES.stage_gene-state.2016-
Supplementary information, Table S3. Classification of Gene Promoters.
	Oocyte	Zygote	2-cell	4-cell	8-cell	Morula	ICM	TE	ESC
0610005C13Rik	n.d.	homogeneously closed	homogeneously closed	homogeneously closed	n.d.	n.d.	homogeneously closed	n.d.	homogeneously closed
0610007P14Rik	homogeneously closed	n.d.	divergent	homogeneously open	divergent	homogeneously open	homogeneously open	n.d.	n.d.
0610009B22Rik	n.d.	divergent	divergent	homogeneously open	homogeneously open	homogeneously open	n.d.	homogeneously open	n.d.
0610009L18Rik	homogeneously closed	n.d.	n.d.	divergent	divergent	divergent	divergent	divergent	n.d.
0610009O20Rik	homogeneously closed	divergent	n.d.	n.d.	divergent	homogeneously open	n.d.	divergent	homogeneously open
0610010F05Rik	n.d.	divergent	divergent	n.d.	homogeneously open	n.d.	n.d.	n.d.	n.d.
0610010K14Rik	n.d.	n.d.	divergent	divergent	divergent	homogeneously open	n.d.	homogeneously open	homogeneously open
0610011F06Rik	n.d.	n.d.	n.d.	n.d.	n.d.	n.d.	n.d.	divergent	homogeneously open
0610012G03Rik	n.d.	divergent	divergent	divergent	divergent	homogeneously open	divergent	divergent	homogeneously open
0610030E20Rik	n.d.	n.d.	n.d.	divergent	n.d.	n.d.	divergent	n.d.	n.d.
0610037L13Rik	n.d.	divergent	divergent	n.d.	homogeneously open	n.d.	n.d.	n.d.	homogeneously open
0610038B21Rik	homogeneously closed	n.d.	homogeneously closed	n.d.	n.d.	n.d.	n.d.	n.d.	homogeneously closed
0610039H22Rik	n.d.	n.d.	n.d.	n.d.	homogeneously closed	n.d.	n.d.	n.d.	n.d.
0610039K10Rik	homogeneously closed	n.d.	n.d.	n.d.	divergent	n.d.	n.d.	divergent	homogeneously open
0610040B10Rik	n.d.	homogeneously closed	divergent	n.d.	divergent	n.d.	n.d.	n.d.	n.d.
0610040F04Rik	homogeneously closed	homogeneously closed	n.d.	n.d.	divergent	n.d.	homogeneously closed	n.d.	n.d.
0610040J01Rik	homogeneously closed	n.d.	n.d.	n.d.	n.d.	n.d.	n.d.	n.d.	homogeneously open
1010001N08Rik	n.d.	n.d.	homogeneously closed	divergent	homogeneously open	n.d.	n.d.	n.d.	n.d.
1110001J03Rik	n.d.	n.d.	n.d.	divergent	divergent	homogeneously open	homogeneously open	divergent	homogeneously open
1110002L01Rik	n.d.	n.d.	divergent	homogeneously open	homogeneously open	homogeneously open	divergent	homogeneously open	homogeneously open
1110004E09Rik	homogeneously closed	n.d.	n.d.	divergent	homogeneously open	divergent	n.d.	homogeneously open	divergent
1110004F10Rik	n.d.	homogeneously open	divergent	homogeneously open	homogeneously open	n.d.	n.d.	n.d.	homogeneously open
1110006O24Rik	n.d.	n.d.	n.d.	divergent	divergent	n.d.	homogeneously open	divergent	homogeneously open
1110007C09Rik	homogeneously closed	divergent	divergent	divergent	homogeneously open	divergent	homogeneously open	divergent	homogeneously open
1110008F13Rik	homogeneously closed	n.d.	divergent	homogeneously open	homogeneously open	n.d.	homogeneously open	divergent	homogeneously open
1110008L16Rik	n.d.	n.d.	n.d.	n.d.	n.d.	n.d.	n.d.	divergent	n.d.
1110008P14Rik	n.d.	divergent	n.d.	homogeneously open	homogeneously open	n.d.	divergent	divergent	n.d.
1110017D15Rik	n.d.	n.d.	n.d.	homogeneously closed	homogeneously closed	n.d.	n.d.	homogeneously closed	homogeneously closed
1110020A21Rik	n.d.	n.d.	n.d.	n.d.	n.d.	n.d.	n.d.	divergent	n.d.
1110028F11Rik	n.d.	n.d.	n.d.	n.d.	n.d.	n.d.	n.d.	homogeneously closed	n.d.
1110028F18Rik	homogeneously closed	n.d.	n.d.	homogeneously closed	n.d.	n.d.	homogeneously closed	n.d.	n.d.
1110032A03Rik	n.d.	homogeneously open	n.d.	homogeneously open	divergent	n.d.	homogeneously open	divergent	n.d.
1110032F04Rik	n.d.	n.d.	n.d.	n.d.	n.d.	n.d.	divergent	n.d.	n.d.
1110036E04Rik	n.d.	divergent	n.d.	n.d.	n.d.	n.d.	n.d.	homogeneously open	divergent
1110037F02Rik	n.d.	homogeneously open	divergent	n.d.	homogeneously open	n.d.	divergent	homogeneously open	n.d.
1110038B12Rik	n.d.	n.d.	n.d.	n.d.	divergent	n.d.	divergent	divergent	n.d.
1110038F14Rik	n.d.	homogeneously closed	n.d.	divergent	homogeneously open	divergent	divergent	homogeneously open	n.d.
1110046J04Rik	n.d.	homogeneously closed	n.d.	n.d.	divergent	n.d.	n.d.	n.d.	n.d.
1110059E24Rik	n.d.	n.d.	n.d.	homogeneously open	homogeneously open	n.d.	n.d.	n.d.	n.d.
1110059G10Rik	homogeneously closed	divergent	n.d.	divergent	divergent	divergent	divergent	n.d.	homogeneously open
1110065P20Rik	n.d.	divergent	n.d.	divergent	homogeneously open	divergent	homogeneously open	divergent	divergent
1190002N15Rik	n.d.	n.d.	n.d.	n.d.	n.d.	n.d.	divergent	n.d.	n.d.
1190003K10Rik	n.d.	n.d.	n.d.	n.d.	n.d.	n.d.	n.d.	homogeneously closed	n.d.
1190005I06Rik	n.d.	n.d.	n.d.	divergent	divergent	divergent	divergent	n.d.	divergent
1190007I07Rik	n.d.	n.d.	homogeneously closed	n.d.	n.d.	n.d.	homogeneously open	n.d.	n.d.
1200014J11Rik	n.d.	divergent	divergent	divergent	homogeneously open	n.d.	homogeneously open	divergent	homogeneously open
1300002E11Rik	n.d.	n.d.	divergent	n.d.	n.d.	n.d.	n.d.	n.d.	n.d.
1300017J02Rik	n.d.	n.d.	homogeneously closed	n.d.	n.d.	n.d.	n.d.	n.d.	n.d.
1500004A13Rik	homogeneously closed	n.d.	divergent	homogeneously open	divergent	divergent	homogeneously open	n.d.	n.d.
1500009C09Rik	n.d.	n.d.	n.d.	n.d.	n.d.	homogeneously closed	n.d.	n.d.	n.d.
1500009L16Rik	n.d.	divergent	homogeneously closed	n.d.	divergent	n.d.	n.d.	n.d.	homogeneously open
1500011B03Rik	n.d.	divergent	n.d.	divergent	n.d.	n.d.	homogeneously open	homogeneously closed	n.d.
1500011K16Rik	homogeneously closed	n.d.	n.d.	n.d.	n.d.	homogeneously open	n.d.	homogeneously open	n.d.
1500012F01Rik	n.d.	n.d.	homogeneously open	n.d.	n.d.	n.d.	n.d.	n.d.	n.d.
1500012K07Rik	n.d.	homogeneously closed	homogeneously closed	n.d.	n.d.	n.d.	n.d.	n.d.	n.d.
1500015A07Rik	n.d.	homogeneously closed	divergent	n.d.	homogeneously open	homogeneously open	homogeneously open	divergent	homogeneously open
1500015O10Rik	homogeneously closed	n.d.	homogeneously closed	n.d.	n.d.	homogeneously closed	homogeneously closed	n.d.	n.d.
1500017E21Rik	n.d.	n.d.	n.d.	n.d.	n.d.	n.d.	n.d.	homogeneously closed	n.d.
1500026H17Rik	homogeneously closed	divergent	divergent	homogeneously open	homogeneously open	n.d.	n.d.	n.d.	n.d.
1600002D24Rik	n.d.	n.d.	n.d.	n.d.	homogeneously closed	homogeneously closed	homogeneously closed	homogeneously closed	homogeneously closed
1600002H07Rik	homogeneously closed	n.d.	n.d.	n.d.	n.d.	n.d.	n.d.	n.d.	n.d.
1600002K03Rik	n.d.	n.d.	divergent	n.d.	divergent	n.d.	n.d.	homogeneously open	n.d.
1600012H06Rik	n.d.	divergent	n.d.	homogeneously open	divergent	homogeneously open	homogeneously open	n.d.	n.d.
1600014C10Rik	homogeneously closed	homogeneously closed	homogeneously closed	n.d.	divergent	divergent	n.d.	n.d.	n.d.
1600014C23Rik	homogeneously closed	n.d.	homogeneously closed	n.d.	n.d.	n.d.	n.d.	n.d.	n.d.
1600019K03Rik	n.d.	homogeneously closed	homogeneously closed	homogeneously closed	homogeneously closed	homogeneously closed	homogeneously closed	homogeneously closed	n.d.
1600020E01Rik	n.d.	n.d.	n.d.	n.d.	n.d.	n.d.	n.d.	divergent	n.d.
1600023N17Rik	n.d.	homogeneously open	homogeneously open	homogeneously open	homogeneously open	homogeneously open	homogeneously open	divergent	homogeneously open
1600029I14Rik	n.d.	homogeneously closed	homogeneously closed	homogeneously closed	n.d.	n.d.	n.d.	divergent	n.d.
1600029O15Rik	homogeneously closed	n.d.	homogeneously closed	homogeneously closed	homogeneously closed	n.d.	n.d.	homogeneously closed	n.d.
1700001C02Rik	homogeneously closed	n.d.	homogeneously closed	homogeneously closed	homogeneously closed	homogeneously closed	n.d.	n.d.	n.d.
1700001C19Rik	n.d.	n.d.	n.d.	n.d.	divergent	divergent	homogeneously closed	n.d.	n.d.
1700001G01Rik	homogeneously closed	homogeneously closed	n.d.	n.d.	homogeneously closed	n.d.	n.d.	n.d.	homogeneously closed
1700001G11Rik	homogeneously closed	homogeneously open	n.d.	divergent	n.d.	n.d.	divergent	n.d.	divergent
1700001G17Rik	homogeneously closed	divergent	n.d.	n.d.	n.d.	n.d.	n.d.	n.d.	n.d.
1700001J03Rik	n.d.	homogeneously closed	n.d.	n.d.	n.d.	n.d.	homogeneously closed	n.d.	homogeneously closed
1700001K19Rik	n.d.	n.d.	homogeneously closed	homogeneously closed	homogeneously closed	n.d.	homogeneously closed	homogeneously closed	n.d.
1700001K23Rik	n.d.	n.d.	n.d.	homogeneously closed	n.d.	n.d.	homogeneously closed	n.d.	n.d.
1700001L05Rik	n.d.	n.d.	n.d.	divergent	n.d.	n.d.	n.d.	n.d.	n.d.
1700001L19Rik	homogeneously closed	homogeneously closed	homogeneously closed	n.d.	divergent	divergent	divergent	n.d.	n.d.
1700001O22Rik	n.d.	n.d.	n.d.	n.d.	n.d.	homogeneously closed	homogeneously closed	n.d.	homogeneously closed
1700001P01Rik	n.d.	homogeneously closed	n.d.	n.d.	n.d.	n.d.	n.d.	n.d.	n.d.
1700003D09Rik	n.d.	n.d.	n.d.	n.d.	divergent	n.d.	n.d.	n.d.	n.d.
1700003E16Rik	n.d.	n.d.	n.d.	n.d.	n.d.	n.d.	n.d.	homogeneously closed	n.d.
1700003F12Rik	n.d.	n.d.	n.d.	homogeneously closed	homogeneously closed	homogeneously closed	homogeneously closed	homogeneously closed	homogeneously closed
1700003G13Rik	homogeneously closed	homogeneously closed	homogeneously closed	homogeneously closed	homogeneously closed	n.d.	n.d.	n.d.	homogeneously closed
1700003G18Rik	n.d.	homogeneously open	divergent	homogeneously open	homogeneously open	n.d.	n.d.	n.d.	homogeneously open
1700003M02Rik	n.d.	n.d.	n.d.	n.d.	homogeneously open	n.d.	n.d.	n.d.	n.d.
1700003M07Rik	homogeneously closed	n.d.	homogeneously closed	n.d.	divergent	n.d.	divergent	n.d.	homogeneously open
1700006F04Rik	n.d.	homogeneously closed	n.d.	n.d.	n.d.	n.d.	n.d.	n.d.	n.d.
1700006H21Rik	n.d.	homogeneously closed	homogeneously closed	n.d.	homogeneously closed	n.d.	homogeneously closed	n.d.	homogeneously closed
1700007B14Rik	n.d.	n.d.	homogeneously closed	homogeneously closed	n.d.	n.d.	homogeneously closed	n.d.	n.d.
1700007G11Rik	n.d.	homogeneously closed	n.d.	n.d.	n.d.	n.d.	n.d.	n.d.	n.d.
1700007K13Rik	n.d.	divergent	n.d.	n.d.	divergent	n.d.	n.d.	homogeneously open	n.d.
1700007L15Rik	n.d.	divergent	n.d.	divergent	divergent	homogeneously open	divergent	divergent	homogeneously open
1700007P06Rik	n.d.	n.d.	n.d.	n.d.	n.d.	n.d.	homogeneously closed	n.d.	n.d.
1700008K24Rik	n.d.	homogeneously closed	homogeneously closed	n.d.	homogeneously closed	homogeneously closed	homogeneously closed	n.d.	n.d.
1700008O03Rik	n.d.	homogeneously closed	homogeneously closed	homogeneously closed	n.d.	n.d.	n.d.	homogeneously closed	n.d.
1700008P02Rik	n.d.	n.d.	n.d.	n.d.	n.d.	n.d.	n.d.	homogeneously closed	n.d.
1700009J07Rik	n.d.	homogeneously closed	homogeneously closed	homogeneously closed	homogeneously closed	n.d.	homogeneously closed	n.d.	homogeneously closed
1700010D01Rik	n.d.	n.d.	n.d.	n.d.	n.d.	homogeneously closed	n.d.	homogeneously closed	n.d.
1700010I14Rik	homogeneously closed	divergent	divergent	n.d.	divergent	n.d.	divergent	n.d.	n.d.
1700011A15Rik	n.d.	homogeneously closed	homogeneously closed	homogeneously closed	homogeneously closed	n.d.	n.d.	n.d.	n.d.
1700011E24Rik	n.d.	homogeneously closed	n.d.	homogeneously closed	homogeneously closed	homogeneously closed	n.d.	homogeneously closed	divergent
1700011I03Rik	n.d.	n.d.	n.d.	homogeneously closed	homogeneously closed	n.d.	n.d.	n.d.	n.d.
1700011L22Rik	n.d.	homogeneously closed	homogeneously closed	n.d.	n.d.	n.d.	homogeneously closed	n.d.	n.d.
1700011M02Rik	n.d.	homogeneously closed	n.d.	homogeneously closed	n.d.	homogeneously closed	homogeneously closed	n.d.	n.d.
1700012B07Rik	n.d.	homogeneously closed	n.d.	n.d.	homogeneously closed	n.d.	n.d.	n.d.	n.d.
1700012B09Rik	homogeneously closed	divergent	homogeneously closed	homogeneously closed	homogeneously closed	homogeneously closed	homogeneously closed	homogeneously closed	n.d.
1700012C14Rik	n.d.	n.d.	n.d.	n.d.	divergent	n.d.	n.d.	n.d.	n.d.
1700012D01Rik	n.d.	homogeneously closed	homogeneously closed	n.d.	n.d.	n.d.	n.d.	n.d.	divergent
1700012D14Rik	homogeneously closed	homogeneously open	n.d.	n.d.	homogeneously open	n.d.	homogeneously open	divergent	homogeneously open
1700012P22Rik	n.d.	n.d.	n.d.	n.d.	n.d.	n.d.	homogeneously closed	n.d.	n.d.
1700013G24Rik	n.d.	homogeneously closed	homogeneously closed	homogeneously closed	n.d.	n.d.	homogeneously closed	homogeneously closed	homogeneously closed
1700013H16Rik	homogeneously closed	n.d.	n.d.	n.d.	homogeneously closed	n.d.	n.d.	n.d.	n.d.
1700015F17Rik	n.d.	n.d.	n.d.	n.d.	n.d.	homogeneously closed	n.d.	n.d.	n.d.
1700015G11Rik	n.d.	n.d.	n.d.	homogeneously closed	n.d.	homogeneously closed	n.d.	n.d.	homogeneously closed
1700016C15Rik	n.d.	n.d.	n.d.	n.d.	n.d.	n.d.	n.d.	homogeneously closed	n.d.
1700016D06Rik	n.d.	homogeneously closed	n.d.	n.d.	homogeneously closed	n.d.	homogeneously closed	homogeneously closed	n.d.
1700016H13Rik	n.d.	homogeneously closed	homogeneously closed	homogeneously closed	n.d.	n.d.	divergent	homogeneously closed	homogeneously open
1700016K19Rik	n.d.	n.d.	n.d.	n.d.	divergent	divergent	n.d.	n.d.	n.d.
1700016L04Rik	homogeneously closed	divergent	homogeneously closed	homogeneously open	n.d.	n.d.	n.d.	n.d.	n.d.
1700017B05Rik	n.d.	n.d.	n.d.	n.d.	divergent	n.d.	n.d.	divergent	homogeneously open
1700017D01Rik	n.d.	n.d.	n.d.	n.d.	n.d.	homogeneously closed	n.d.	n.d.	n.d.
1700017G19Rik	n.d.	homogeneously closed	n.d.	n.d.	n.d.	n.d.	n.d.	n.d.	n.d.
1700017J07Rik	n.d.	homogeneously closed	homogeneously closed	homogeneously closed	homogeneously closed	n.d.	n.d.	n.d.	n.d.
1700018B08Rik	n.d.	n.d.	homogeneously open	homogeneously open	homogeneously open	n.d.	divergent	divergent	n.d.
1700018B24Rik	n.d.	n.d.	n.d.	homogeneously open	n.d.	n.d.	homogeneously closed	n.d.	n.d.
1700018C11Rik	n.d.	n.d.	n.d.	homogeneously closed	homogeneously closed	n.d.	n.d.	homogeneously closed	n.d.
1700018F24Rik	n.d.	n.d.	n.d.	n.d.	n.d.	n.d.	homogeneously closed	homogeneously closed	n.d.
1700018G05Rik	n.d.	n.d.	n.d.	homogeneously closed	n.d.	n.d.	n.d.	homogeneously closed	n.d.
1700019D03Rik	n.d.	n.d.	homogeneously closed	n.d.	n.d.	homogeneously closed	n.d.	n.d.	n.d.
1700019G17Rik	n.d.	n.d.	n.d.	n.d.	divergent	n.d.	n.d.	n.d.	n.d.
1700019L03Rik	n.d.	homogeneously closed	n.d.	n.d.	homogeneously closed	n.d.	n.d.	n.d.	n.d.
1700019N19Rik	n.d.	homogeneously closed	n.d.	homogeneously closed	homogeneously closed	n.d.	n.d.	n.d.	n.d.
1700019O17Rik	n.d.	homogeneously closed	homogeneously closed	homogeneously closed	homogeneously closed	homogeneously closed	n.d.	n.d.	n.d.
1700020D05Rik	n.d.	homogeneously closed	n.d.	n.d.	homogeneously closed	n.d.	n.d.	n.d.	n.d.
1700020G17Rik	n.d.	n.d.	n.d.	homogeneously closed	homogeneously closed	n.d.	n.d.	n.d.	n.d.
1700020I14Rik	n.d.	n.d.	n.d.	n.d.	homogeneously open	n.d.	n.d.	homogeneously open	n.d.
1700020L24Rik	n.d.	n.d.	homogeneously closed	n.d.	n.d.	homogeneously closed	homogeneously closed	n.d.	homogeneously closed
1700020M21Rik	n.d.	homogeneously closed	n.d.	n.d.	n.d.	n.d.	n.d.	n.d.	n.d.
1700020N18Rik	n.d.	n.d.	homogeneously closed	homogeneously closed	homogeneously closed	homogeneously closed	homogeneously closed	homogeneously closed	homogeneously closed
1700021F05Rik	homogeneously closed	divergent	divergent	divergent	divergent	n.d.	n.d.	n.d.	n.d.
1700021F07Rik	n.d.	n.d.	homogeneously closed	homogeneously closed	homogeneously closed	homogeneously closed	n.d.	divergent	n.d.
1700021K19Rik	n.d.	n.d.	divergent	divergent	homogeneously open	n.d.	divergent	divergent	n.d.
1700021N21Rik	n.d.	homogeneously closed	homogeneously closed	homogeneously closed	n.d.	n.d.	n.d.	homogeneously closed	n.d.
1700022H01Rik	n.d.	homogeneously open	homogeneously open	homogeneously open	divergent	homogeneously open	homogeneously open	divergent	n.d.
1700023C21Rik	n.d.	n.d.	homogeneously closed	homogeneously closed	n.d.	n.d.	n.d.	n.d.	n.d.
1700023F06Rik	n.d.	homogeneously closed	homogeneously closed	n.d.	homogeneously closed	homogeneously closed	homogeneously closed	n.d.	homogeneously closed
1700024B18Rik	n.d.	n.d.	n.d.	n.d.	n.d.	n.d.	n.d.	homogeneously closed	n.d.
1700024G13Rik	homogeneously closed	divergent	n.d.	divergent	n.d.	n.d.	n.d.	n.d.	n.d.
1700024P04Rik	n.d.	n.d.	n.d.	n.d.	homogeneously closed	homogeneously closed	n.d.	n.d.	n.d.
1700024P16Rik	n.d.	n.d.	homogeneously closed	n.d.	divergent	n.d.	n.d.	n.d.	n.d.
1700025C18Rik	n.d.	n.d.	n.d.	n.d.	homogeneously closed	n.d.	n.d.	homogeneously closed	homogeneously closed
1700025F22Rik	n.d.	n.d.	homogeneously closed	homogeneously closed	homogeneously closed	homogeneously closed	n.d.	n.d.	n.d.
1700025F24Rik	n.d.	n.d.	homogeneously closed	n.d.	n.d.	n.d.	n.d.	homogeneously closed	n.d.
1700025G04Rik	n.d.	n.d.	homogeneously closed	divergent	divergent	n.d.	n.d.	n.d.	homogeneously open
1700025J12Rik	homogeneously closed	n.d.	homogeneously closed	n.d.	n.d.	n.d.	n.d.	n.d.	n.d.
1700025K24Rik	n.d.	homogeneously closed	n.d.	n.d.	homogeneously closed	n.d.	n.d.	n.d.	n.d.
1700025M24Rik	n.d.	homogeneously closed	n.d.	n.d.	n.d.	homogeneously closed	n.d.	homogeneously closed	n.d.
1700026D08Rik	n.d.	homogeneously closed	homogeneously closed	n.d.	n.d.	n.d.	n.d.	homogeneously closed	n.d.
1700026D11Rik	homogeneously closed	n.d.	homogeneously closed	n.d.	homogeneously closed	n.d.	n.d.	n.d.	n.d.
1700026F02Rik	n.d.	n.d.	n.d.	homogeneously closed	homogeneously closed	homogeneously closed	n.d.	n.d.	n.d.
1700026J14Rik	n.d.	divergent	n.d.	n.d.	divergent	homogeneously open	n.d.	divergent	n.d.
1700026L06Rik	n.d.	homogeneously closed	homogeneously closed	n.d.	n.d.	n.d.	n.d.	homogeneously closed	divergent
1700027A15Rik	n.d.	divergent	homogeneously closed	homogeneously closed	homogeneously closed	n.d.	homogeneously closed	n.d.	n.d.
1700027F06Rik	n.d.	divergent	n.d.	n.d.	n.d.	n.d.	n.d.	n.d.	n.d.
1700027F09Rik	n.d.	homogeneously closed	n.d.	n.d.	n.d.	n.d.	n.d.	n.d.	n.d.
1700028B04Rik	n.d.	homogeneously closed	n.d.	homogeneously closed	homogeneously closed	homogeneously closed	homogeneously closed	n.d.	n.d.
1700028D13Rik	homogeneously closed	n.d.	homogeneously closed	homogeneously closed	homogeneously closed	n.d.	n.d.	n.d.	n.d.
1700028E10Rik	n.d.	n.d.	homogeneously open	homogeneously open	homogeneously open	n.d.	n.d.	n.d.	n.d.
1700028I16Rik	n.d.	homogeneously closed	n.d.	n.d.	divergent	divergent	n.d.	n.d.	n.d.
1700028J19Rik	n.d.	homogeneously closed	homogeneously closed	homogeneously closed	n.d.	n.d.	homogeneously closed	homogeneously closed	n.d.
1700028K03Rik	n.d.	n.d.	homogeneously closed	homogeneously closed	divergent	n.d.	n.d.	homogeneously closed	n.d.
1700029B22Rik	n.d.	n.d.	homogeneously closed	n.d.	homogeneously closed	n.d.	n.d.	n.d.	n.d.
1700029H14Rik	n.d.	homogeneously closed	homogeneously closed	n.d.	homogeneously closed	homogeneously closed	homogeneously closed	homogeneously closed	n.d.
1700029I15Rik	n.d.	homogeneously closed	homogeneously closed	homogeneously closed	homogeneously closed	n.d.	homogeneously closed	homogeneously closed	homogeneously closed
1700029J03Rik	n.d.	n.d.	homogeneously closed	n.d.	homogeneously closed	n.d.	homogeneously closed	n.d.	n.d.
1700029J07Rik	n.d.	n.d.	n.d.	n.d.	homogeneously open	n.d.	n.d.	n.d.	n.d.
1700029M20Rik	n.d.	homogeneously closed	homogeneously closed	homogeneously closed	homogeneously closed	n.d.	n.d.	homogeneously closed	n.d.
1700029P11Rik	homogeneously closed	homogeneously closed	n.d.	n.d.	n.d.	n.d.	homogeneously closed	homogeneously closed	n.d.
1700030A11Rik	n.d.	n.d.	homogeneously closed	n.d.	n.d.	n.d.	n.d.	n.d.	n.d.
1700030C10Rik	n.d.	n.d.	divergent	divergent	homogeneously open	n.d.	n.d.	n.d.	n.d.
1700030F04Rik	n.d.	n.d.	n.d.	homogeneously closed	n.d.	n.d.	n.d.	n.d.	homogeneously closed
1700030F18Rik	n.d.	homogeneously closed	homogeneously closed	n.d.	n.d.	n.d.	homogeneously closed	homogeneously closed	n.d.
1700030J22Rik	homogeneously closed	n.d.	divergent	n.d.	homogeneously open	divergent	n.d.	divergent	homogeneously open
1700030K09Rik	homogeneously closed	divergent	divergent	homogeneously open	homogeneously open	n.d.	homogeneously open	homogeneously open	homogeneously open
1700030M09Rik	homogeneously closed	n.d.	homogeneously closed	homogeneously closed	n.d.	homogeneously closed	n.d.	homogeneously closed	homogeneously closed
1700030N03Rik	n.d.	n.d.	n.d.	homogeneously closed	n.d.	n.d.	n.d.	homogeneously closed	n.d.
1700034G24Rik	n.d.	homogeneously closed	homogeneously closed	homogeneously closed	homogeneously closed	homogeneously closed	homogeneously closed	homogeneously closed	n.d.
1700034H15Rik	n.d.	homogeneously closed	n.d.	divergent	divergent	divergent	homogeneously open	n.d.	divergent
1700034K08Rik	n.d.	n.d.	homogeneously closed	n.d.	n.d.	n.d.	n.d.	n.d.	n.d.
1700034P13Rik	n.d.	n.d.	homogeneously closed	n.d.	homogeneously closed	homogeneously closed	homogeneously closed	homogeneously closed	n.d.
1700036G14Rik	n.d.	homogeneously closed	homogeneously closed	n.d.	homogeneously closed	n.d.	n.d.	n.d.	n.d.
1700037C18Rik	n.d.	n.d.	n.d.	homogeneously open	n.d.	n.d.	n.d.	n.d.	n.d.
1700037H04Rik	n.d.	divergent	divergent	divergent	homogeneously open	divergent	homogeneously open	divergent	n.d.
1700039E15Rik	n.d.	n.d.	n.d.	n.d.	homogeneously closed	homogeneously closed	n.d.	homogeneously closed	homogeneously closed
1700039E22Rik	n.d.	n.d.	homogeneously closed	n.d.	n.d.	n.d.	n.d.	n.d.	n.d.
1700040L02Rik	n.d.	n.d.	n.d.	n.d.	n.d.	n.d.	homogeneously closed	n.d.	n.d.
1700042G07Rik	n.d.	divergent	n.d.	n.d.	divergent	n.d.	homogeneously closed	n.d.	n.d.
1700042O10Rik	n.d.	homogeneously closed	n.d.	n.d.	n.d.	n.d.	n.d.	n.d.	n.d.
1700044C05Rik	n.d.	n.d.	n.d.	n.d.	n.d.	n.d.	n.d.	n.d.	homogeneously closed
1700045H11Rik	homogeneously closed	n.d.	n.d.	divergent	homogeneously open	n.d.	homogeneously open	n.d.	n.d.
1700046C09Rik	n.d.	homogeneously closed	homogeneously closed	homogeneously closed	n.d.	n.d.	n.d.	n.d.	n.d.
1700047G03Rik	n.d.	homogeneously closed	n.d.	n.d.	n.d.	n.d.	n.d.	n.d.	n.d.
1700047M11Rik	n.d.	n.d.	n.d.	homogeneously closed	n.d.	homogeneously closed	n.d.	n.d.	n.d.
1700048M11Rik	homogeneously closed	n.d.	homogeneously closed	n.d.	homogeneously closed	homogeneously closed	n.d.	homogeneously closed	homogeneously closed
1700048O20Rik	n.d.	n.d.	divergent	n.d.	divergent	homogeneously open	n.d.	n.d.	n.d.
1700049E22Rik	n.d.	homogeneously closed	n.d.	n.d.	n.d.	n.d.	n.d.	n.d.	n.d.
1700049G17Rik	n.d.	homogeneously closed	n.d.	n.d.	n.d.	n.d.	n.d.	n.d.	n.d.
1700051A21Rik	n.d.	homogeneously closed	homogeneously closed	homogeneously closed	n.d.	homogeneously closed	n.d.	n.d.	n.d.
1700052K11Rik	n.d.	n.d.	n.d.	n.d.	n.d.	n.d.	n.d.	divergent	n.d.
1700054A03Rik	n.d.	n.d.	homogeneously closed	n.d.	n.d.	n.d.	n.d.	n.d.	n.d.
1700054K19Rik	n.d.	n.d.	n.d.	n.d.	homogeneously closed	homogeneously closed	n.d.	n.d.	n.d.
1700055C04Rik	n.d.	n.d.	n.d.	n.d.	n.d.	n.d.	n.d.	homogeneously closed	n.d.
1700056E22Rik	homogeneously closed	n.d.	n.d.	n.d.	divergent	n.d.	homogeneously open	n.d.	n.d.
1700057H15Rik	n.d.	homogeneously closed	homogeneously closed	homogeneously closed	n.d.	n.d.	n.d.	n.d.	n.d.
1700057H21Rik	n.d.	homogeneously closed	n.d.	n.d.	n.d.	n.d.	n.d.	n.d.	n.d.
1700061G19Rik	n.d.	homogeneously closed	n.d.	homogeneously closed	homogeneously closed	n.d.	n.d.	homogeneously closed	homogeneously closed
1700061J23Rik	n.d.	homogeneously closed	homogeneously closed	homogeneously closed	homogeneously closed	homogeneously closed	homogeneously closed	n.d.	homogeneously closed
1700063O14Rik	n.d.	homogeneously closed	n.d.	homogeneously closed	n.d.	n.d.	n.d.	homogeneously closed	n.d.
1700064M15Rik	homogeneously closed	divergent	homogeneously closed	n.d.	divergent	n.d.	n.d.	n.d.	homogeneously open
1700065D16Rik	n.d.	n.d.	n.d.	n.d.	divergent	n.d.	divergent	n.d.	n.d.
1700065I16Rik	n.d.	homogeneously closed	homogeneously closed	homogeneously closed	homogeneously closed	homogeneously closed	homogeneously closed	n.d.	n.d.
1700065J11Rik	n.d.	n.d.	n.d.	n.d.	homogeneously closed	n.d.	n.d.	n.d.	n.d.
1700065L07Rik	n.d.	n.d.	homogeneously closed	homogeneously closed	n.d.	n.d.	homogeneously closed	homogeneously closed	homogeneously closed
1700066B17Rik	n.d.	homogeneously closed	n.d.	n.d.	n.d.	n.d.	n.d.	n.d.	n.d.
1700066B19Rik	n.d.	homogeneously closed	homogeneously closed	n.d.	n.d.	homogeneously closed	homogeneously closed	n.d.	n.d.
1700066M21Rik	homogeneously closed	n.d.	divergent	divergent	homogeneously open	homogeneously open	homogeneously open	n.d.	homogeneously open
1700067K01Rik	n.d.	n.d.	n.d.	n.d.	n.d.	n.d.	divergent	n.d.	n.d.
1700067P10Rik	n.d.	n.d.	n.d.	n.d.	homogeneously closed	n.d.	homogeneously closed	n.d.	n.d.
1700069L16Rik	n.d.	n.d.	n.d.	n.d.	divergent	homogeneously open	n.d.	n.d.	n.d.
1700069P05Rik	n.d.	homogeneously closed	n.d.	n.d.	homogeneously closed	n.d.	homogeneously closed	n.d.	n.d.
1700071K01Rik	n.d.	n.d.	homogeneously closed	homogeneously closed	n.d.	homogeneously closed	n.d.	n.d.	n.d.
1700071M16Rik	n.d.	n.d.	n.d.	n.d.	homogeneously closed	n.d.	n.d.	n.d.	n.d.
1700072I22Rik	homogeneously closed	n.d.	n.d.	n.d.	homogeneously closed	n.d.	n.d.	n.d.	homogeneously closed
1700072O05Rik	n.d.	homogeneously closed	homogeneously closed	n.d.	n.d.	homogeneously closed	homogeneously closed	homogeneously closed	n.d.
1700080E11Rik	n.d.	n.d.	homogeneously closed	n.d.	homogeneously open	n.d.	n.d.	n.d.	n.d.
1700080N15Rik	n.d.	n.d.	n.d.	n.d.	homogeneously closed	n.d.	n.d.	homogeneously closed	n.d.
1700084E18Rik	n.d.	n.d.	homogeneously open	divergent	homogeneously open	homogeneously open	n.d.	homogeneously open	homogeneously open
1700085C21Rik	n.d.	n.d.	n.d.	n.d.	n.d.	n.d.	homogeneously closed	n.d.	n.d.
1700086L19Rik	homogeneously closed	n.d.	n.d.	n.d.	divergent	n.d.	homogeneously closed	n.d.	n.d.
1700086O06Rik	n.d.	divergent	divergent	n.d.	homogeneously open	n.d.	divergent	divergent	n.d.
1700088E04Rik	n.d.	divergent	divergent	homogeneously open	homogeneously open	homogeneously open	homogeneously open	homogeneously open	homogeneously open
1700092C10Rik	n.d.	n.d.	homogeneously closed	homogeneously closed	homogeneously closed	n.d.	homogeneously closed	n.d.	n.d.
1700093K21Rik	n.d.	n.d.	n.d.	n.d.	homogeneously closed	n.d.	n.d.	n.d.	n.d.
1700094D03Rik	n.d.	n.d.	n.d.	n.d.	n.d.	homogeneously closed	n.d.	n.d.	n.d.
1700094J05Rik	homogeneously closed	homogeneously closed	homogeneously closed	homogeneously closed	homogeneously closed	homogeneously closed	n.d.	homogeneously closed	homogeneously closed
1700094M24Rik	n.d.	n.d.	n.d.	homogeneously closed	n.d.	n.d.	homogeneously closed	n.d.	n.d.
1700095A21Rik	n.d.	n.d.	n.d.	n.d.	n.d.	n.d.	homogeneously closed	n.d.	n.d.
1700095B10Rik	n.d.	n.d.	homogeneously closed	n.d.	n.d.	n.d.	n.d.	n.d.	homogeneously closed
1700096J18Rik	n.d.	n.d.	n.d.	homogeneously closed	homogeneously closed	n.d.	n.d.	homogeneously closed	n.d.
1700096K18Rik	homogeneously closed	n.d.	divergent	divergent	n.d.	n.d.	homogeneously open	homogeneously open	n.d.
1700096P03Rik	n.d.	n.d.	homogeneously closed	homogeneously closed	n.d.	n.d.	homogeneously closed	homogeneously closed	n.d.
1700101E01Rik	homogeneously closed	divergent	n.d.	homogeneously closed	divergent	n.d.	divergent	divergent	homogeneously open
1700101I11Rik	n.d.	n.d.	homogeneously closed	n.d.	homogeneously closed	n.d.	n.d.	n.d.	n.d.
1700102H20Rik	n.d.	n.d.	divergent	n.d.	n.d.	n.d.	n.d.	divergent	n.d.
1700102P08Rik	n.d.	homogeneously closed	homogeneously closed	homogeneously closed	homogeneously closed	homogeneously closed	n.d.	n.d.	n.d.
1700105P06Rik	n.d.	n.d.	divergent	divergent	homogeneously open	n.d.	homogeneously open	homogeneously open	homogeneously open
1700106J16Rik	n.d.	n.d.	n.d.	n.d.	homogeneously closed	n.d.	n.d.	n.d.	n.d.
1700108F19Rik	n.d.	n.d.	n.d.	homogeneously closed	n.d.	homogeneously closed	n.d.	homogeneously closed	n.d.
1700108J01Rik	n.d.	n.d.	n.d.	n.d.	n.d.	n.d.	homogeneously closed	homogeneously closed	n.d.
1700109G14Rik	n.d.	homogeneously closed	n.d.	homogeneously closed	n.d.	n.d.	n.d.	n.d.	n.d.
1700109G15Rik	n.d.	homogeneously closed	n.d.	n.d.	n.d.	n.d.	n.d.	n.d.	n.d.
1700109H08Rik	n.d.	n.d.	n.d.	homogeneously closed	n.d.	n.d.	n.d.	n.d.	n.d.
1700109I08Rik	n.d.	n.d.	homogeneously closed	n.d.	homogeneously closed	n.d.	homogeneously closed	n.d.	homogeneously closed
1700110K17Rik	homogeneously closed	n.d.	homogeneously closed	homogeneously closed	homogeneously closed	homogeneously closed	n.d.	n.d.	n.d.
1700112E06Rik	n.d.	n.d.	homogeneously closed	homogeneously closed	homogeneously closed	n.d.	n.d.	n.d.	n.d.
1700112J16Rik	n.d.	divergent	divergent	n.d.	homogeneously open	homogeneously open	n.d.	n.d.	n.d.
1700113A16Rik	homogeneously closed	n.d.	n.d.	n.d.	n.d.	n.d.	divergent	n.d.	n.d.
1700113B09Rik	n.d.	n.d.	n.d.	homogeneously closed	n.d.	n.d.	n.d.	n.d.	n.d.
1700113H08Rik	n.d.	homogeneously closed	homogeneously closed	homogeneously closed	n.d.	homogeneously closed	n.d.	n.d.	n.d.
1700119H24Rik	n.d.	n.d.	n.d.	n.d.	n.d.	homogeneously closed	n.d.	n.d.	n.d.
1700120C14Rik	homogeneously closed	n.d.	n.d.	divergent	homogeneously open	divergent	divergent	divergent	homogeneously open
1700120G07Rik	n.d.	n.d.	homogeneously closed	n.d.	n.d.	n.d.	n.d.	homogeneously closed	n.d.
1700120K04Rik	homogeneously closed	homogeneously closed	n.d.	n.d.	homogeneously closed	homogeneously closed	n.d.	homogeneously closed	n.d.
1700121N20Rik	n.d.	homogeneously closed	n.d.	homogeneously closed	n.d.	homogeneously closed	homogeneously closed	n.d.	n.d.
1700122O11Rik	n.d.	n.d.	n.d.	n.d.	n.d.	n.d.	n.d.	homogeneously closed	n.d.
1700123I01Rik	n.d.	n.d.	n.d.	n.d.	divergent	n.d.	n.d.	n.d.	n.d.
1700123J17Rik	homogeneously closed	n.d.	homogeneously closed	homogeneously closed	homogeneously closed	homogeneously closed	homogeneously closed	homogeneously closed	divergent
1700123K08Rik	n.d.	n.d.	homogeneously closed	n.d.	homogeneously closed	n.d.	homogeneously closed	n.d.	n.d.
1700123L14Rik	n.d.	n.d.	homogeneously closed	n.d.	n.d.	n.d.	n.d.	n.d.	n.d.
1700123M08Rik	n.d.	divergent	divergent	n.d.	n.d.	n.d.	homogeneously open	n.d.	homogeneously open
1700124L16Rik	n.d.	n.d.	n.d.	homogeneously closed	n.d.	homogeneously closed	n.d.	n.d.	n.d.
1700125G02Rik	homogeneously closed	divergent	homogeneously closed	n.d.	divergent	divergent	divergent	divergent	divergent
1700125G22Rik	n.d.	homogeneously closed	n.d.	homogeneously open	n.d.	n.d.	homogeneously open	n.d.	n.d.
1700125H03Rik	n.d.	homogeneously closed	n.d.	n.d.	n.d.	n.d.	n.d.	homogeneously closed	n.d.
1700125H20Rik	n.d.	divergent	homogeneously closed	n.d.	n.d.	n.d.	n.d.	n.d.	n.d.
1700128F08Rik	n.d.	homogeneously closed	homogeneously closed	homogeneously closed	n.d.	n.d.	homogeneously closed	n.d.	n.d.
1810007D17Rik	n.d.	homogeneously closed	homogeneously closed	n.d.	homogeneously closed	n.d.	n.d.	n.d.	n.d.
1810008I18Rik	n.d.	n.d.	homogeneously closed	n.d.	homogeneously closed	n.d.	n.d.	n.d.	n.d.
1810009A15Rik	n.d.	divergent	n.d.	n.d.	n.d.	n.d.	n.d.	n.d.	n.d.
1810010D01Rik	n.d.	homogeneously closed	n.d.	homogeneously closed	homogeneously closed	n.d.	homogeneously closed	homogeneously closed	n.d.
1810010H24Rik	n.d.	n.d.	homogeneously closed	n.d.	divergent	n.d.	n.d.	homogeneously open	homogeneously open
1810011H11Rik	n.d.	homogeneously closed	homogeneously closed	n.d.	homogeneously closed	n.d.	n.d.	homogeneously closed	n.d.
1810011O10Rik	homogeneously closed	n.d.	n.d.	n.d.	homogeneously closed	n.d.	n.d.	n.d.	n.d.
1810012K16Rik	n.d.	divergent	n.d.	divergent	divergent	n.d.	n.d.	n.d.	homogeneously open
1810013A23Rik	n.d.	homogeneously closed	n.d.	n.d.	n.d.	n.d.	n.d.	n.d.	homogeneously closed
1810013L24Rik	n.d.	n.d.	homogeneously open	n.d.	divergent	homogeneously open	homogeneously open	divergent	homogeneously open
1810014B01Rik	n.d.	n.d.	n.d.	homogeneously closed	n.d.	n.d.	n.d.	n.d.	n.d.
1810019D21Rik	homogeneously closed	n.d.	n.d.	divergent	divergent	homogeneously open	homogeneously open	divergent	n.d.
1810020O05Rik	n.d.	homogeneously closed	n.d.	n.d.	n.d.	homogeneously closed	homogeneously closed	homogeneously closed	n.d.
1810021B22Rik	homogeneously closed	n.d.	n.d.	n.d.	n.d.	n.d.	n.d.	divergent	divergent
1810022K09Rik	n.d.	homogeneously open	homogeneously open	homogeneously open	homogeneously open	n.d.	n.d.	homogeneously open	n.d.
1810024B03Rik	n.d.	homogeneously closed	n.d.	homogeneously open	homogeneously open	homogeneously open	n.d.	n.d.	n.d.
1810026B05Rik	homogeneously closed	n.d.	n.d.	divergent	divergent	n.d.	n.d.	divergent	n.d.
1810026J23Rik	n.d.	n.d.	n.d.	homogeneously open	divergent	homogeneously open	n.d.	n.d.	homogeneously open
1810030O07Rik	n.d.	homogeneously closed	n.d.	n.d.	n.d.	n.d.	n.d.	n.d.	n.d.
1810034E14Rik	homogeneously closed	n.d.	n.d.	n.d.	n.d.	n.d.	divergent	n.d.	n.d.
1810041H14Rik	n.d.	homogeneously closed	homogeneously closed	homogeneously closed	homogeneously closed	n.d.	n.d.	n.d.	n.d.
1810041L15Rik	n.d.	n.d.	homogeneously closed	n.d.	n.d.	homogeneously closed	homogeneously closed	homogeneously closed	n.d.
1810043G02Rik	n.d.	n.d.	divergent	homogeneously open	homogeneously open	homogeneously open	homogeneously open	divergent	n.d.
1810043H04Rik	homogeneously closed	divergent	divergent	divergent	homogeneously open	homogeneously open	n.d.	homogeneously open	homogeneously open
1810044D09Rik	n.d.	divergent	divergent	n.d.	n.d.	n.d.	n.d.	n.d.	n.d.
1810053B23Rik	n.d.	homogeneously closed	n.d.	homogeneously closed	homogeneously closed	n.d.	n.d.	n.d.	n.d.
1810055G02Rik	n.d.	divergent	divergent	homogeneously open	homogeneously open	homogeneously open	n.d.	divergent	n.d.
1810058I24Rik	n.d.	n.d.	homogeneously open	homogeneously open	homogeneously open	homogeneously open	homogeneously open	homogeneously open	homogeneously open
1810062G17Rik	homogeneously closed	n.d.	divergent	homogeneously open	n.d.	homogeneously open	n.d.	divergent	n.d.
1810062O18Rik	homogeneously closed	divergent	n.d.	divergent	homogeneously open	n.d.	n.d.	homogeneously open	divergent
1810065E05Rik	n.d.	homogeneously closed	n.d.	n.d.	n.d.	n.d.	n.d.	n.d.	n.d.
2010001A14Rik	n.d.	divergent	divergent	divergent	homogeneously open	homogeneously open	homogeneously open	divergent	homogeneously open
2010001E11Rik	homogeneously closed	n.d.	homogeneously closed	homogeneously closed	homogeneously closed	n.d.	n.d.	n.d.	n.d.
2010003K11Rik	n.d.	homogeneously closed	homogeneously closed	homogeneously closed	n.d.	homogeneously closed	homogeneously closed	n.d.	n.d.
2010009K17Rik	n.d.	n.d.	n.d.	n.d.	n.d.	n.d.	n.d.	homogeneously closed	n.d.
2010010A06Rik	n.d.	n.d.	n.d.	n.d.	divergent	n.d.	divergent	homogeneously open	homogeneously closed
2010012O05Rik	n.d.	n.d.	n.d.	n.d.	n.d.	n.d.	n.d.	divergent	n.d.
2010016I18Rik	homogeneously closed	n.d.	n.d.	n.d.	n.d.	n.d.	n.d.	n.d.	n.d.
2010106C02Rik	n.d.	homogeneously closed	homogeneously closed	homogeneously closed	n.d.	n.d.	homogeneously closed	n.d.	homogeneously closed
2010107E04Rik	homogeneously closed	divergent	homogeneously open	homogeneously open	homogeneously open	n.d.	n.d.	n.d.	n.d.
2010107G23Rik	n.d.	homogeneously closed	n.d.	divergent	n.d.	divergent	divergent	n.d.	homogeneously open
2010109A12Rik	n.d.	n.d.	n.d.	homogeneously open	n.d.	n.d.	n.d.	n.d.	n.d.
2010109I03Rik	n.d.	homogeneously closed	homogeneously closed	homogeneously closed	homogeneously closed	homogeneously closed	homogeneously closed	n.d.	homogeneously closed
2010111I01Rik	n.d.	n.d.	n.d.	divergent	divergent	divergent	n.d.	n.d.	homogeneously open
2010300C02Rik	n.d.	n.d.	n.d.	n.d.	n.d.	n.d.	n.d.	divergent	divergent
2010310C07Rik	n.d.	n.d.	homogeneously closed	n.d.	homogeneously closed	n.d.	n.d.	n.d.	n.d.
2010320M18Rik	homogeneously closed	homogeneously open	divergent	divergent	homogeneously open	homogeneously open	homogeneously open	homogeneously open	homogeneously open
2200002D01Rik	n.d.	n.d.	n.d.	homogeneously open	homogeneously open	homogeneously open	n.d.	divergent	n.d.
2200002J24Rik	n.d.	n.d.	n.d.	divergent	divergent	n.d.	n.d.	n.d.	n.d.
2210011C24Rik	homogeneously closed	n.d.	n.d.	n.d.	n.d.	n.d.	n.d.	n.d.	homogeneously open
2210015D19Rik	homogeneously closed	n.d.	n.d.	n.d.	divergent	n.d.	n.d.	homogeneously open	n.d.
2210016F16Rik	n.d.	divergent	divergent	homogeneously open	homogeneously open	divergent	divergent	divergent	homogeneously open
2210016L21Rik	n.d.	n.d.	n.d.	n.d.	n.d.	homogeneously open	n.d.	n.d.	n.d.
2210018M11Rik	n.d.	n.d.	homogeneously open	n.d.	n.d.	n.d.	homogeneously open	n.d.	n.d.
2210019I11Rik	n.d.	homogeneously closed	homogeneously closed	homogeneously closed	n.d.	homogeneously closed	n.d.	n.d.	n.d.
2210039B01Rik	n.d.	n.d.	n.d.	n.d.	n.d.	n.d.	n.d.	n.d.	homogeneously closed
2210404E10Rik	n.d.	homogeneously closed	n.d.	homogeneously closed	homogeneously closed	homogeneously closed	homogeneously closed	homogeneously closed	homogeneously closed
2210404O09Rik	n.d.	n.d.	homogeneously closed	n.d.	divergent	divergent	n.d.	n.d.	n.d.
2210406O10Rik	homogeneously closed	divergent	homogeneously open	homogeneously open	homogeneously open	homogeneously open	homogeneously open	homogeneously open	homogeneously open
2210408F21Rik	n.d.	homogeneously closed	homogeneously closed	homogeneously closed	homogeneously closed	n.d.	n.d.	homogeneously closed	divergent
2210408I21Rik	homogeneously closed	n.d.	n.d.	divergent	homogeneously open	n.d.	n.d.	n.d.	homogeneously open
2210409D07Rik	homogeneously closed	homogeneously closed	homogeneously closed	homogeneously closed	homogeneously closed	n.d.	homogeneously closed	homogeneously closed	n.d.
2210409E12Rik	n.d.	homogeneously closed	n.d.	n.d.	n.d.	n.d.	n.d.	n.d.	n.d.
2210417A02Rik	n.d.	homogeneously closed	n.d.	n.d.	homogeneously closed	homogeneously closed	homogeneously closed	n.d.	homogeneously open
2210420H20Rik	n.d.	n.d.	homogeneously closed	homogeneously closed	homogeneously closed	n.d.	homogeneously closed	homogeneously closed	n.d.
2300002M23Rik	n.d.	n.d.	homogeneously closed	homogeneously closed	n.d.	n.d.	n.d.	homogeneously closed	n.d.
2300005B03Rik	n.d.	homogeneously closed	homogeneously closed	homogeneously closed	homogeneously closed	n.d.	homogeneously closed	homogeneously closed	n.d.
2300009A05Rik	n.d.	homogeneously closed	n.d.	n.d.	n.d.	n.d.	divergent	divergent	homogeneously open
2310001K24Rik	homogeneously closed	divergent	n.d.	n.d.	n.d.	n.d.	divergent	divergent	homogeneously open
2310002D06Rik	n.d.	n.d.	n.d.	n.d.	homogeneously closed	homogeneously closed	n.d.	n.d.	n.d.
2310003N18Rik	n.d.	homogeneously closed	homogeneously closed	n.d.	homogeneously closed	n.d.	n.d.	n.d.	n.d.
2310005A03Rik	n.d.	n.d.	n.d.	homogeneously closed	n.d.	n.d.	n.d.	n.d.	n.d.
2310007B03Rik	homogeneously closed	homogeneously closed	homogeneously closed	n.d.	n.d.	divergent	n.d.	homogeneously closed	n.d.
2310008N11Rik	n.d.	n.d.	n.d.	n.d.	homogeneously closed	homogeneously closed	n.d.	n.d.	n.d.
2310009A05Rik	n.d.	n.d.	divergent	divergent	homogeneously open	n.d.	n.d.	divergent	homogeneously open
2310010J17Rik	n.d.	n.d.	n.d.	n.d.	homogeneously open	n.d.	n.d.	n.d.	n.d.
2310011J03Rik	n.d.	divergent	divergent	n.d.	homogeneously open	n.d.	n.d.	homogeneously open	n.d.
2310015A10Rik	n.d.	n.d.	n.d.	n.d.	divergent	n.d.	n.d.	homogeneously open	homogeneously open
2310015D24Rik	n.d.	homogeneously closed	n.d.	n.d.	n.d.	n.d.	n.d.	n.d.	n.d.
2310022A10Rik	n.d.	homogeneously open	homogeneously open	homogeneously open	homogeneously open	n.d.	homogeneously open	homogeneously open	homogeneously open
2310022B05Rik	n.d.	n.d.	divergent	n.d.	divergent	n.d.	divergent	divergent	n.d.
2310033P09Rik	homogeneously closed	homogeneously closed	divergent	divergent	divergent	divergent	n.d.	n.d.	n.d.
2310034C09Rik	n.d.	n.d.	homogeneously closed	homogeneously closed	n.d.	n.d.	n.d.	n.d.	n.d.
2310034G01Rik	n.d.	n.d.	homogeneously closed	n.d.	divergent	divergent	divergent	n.d.	homogeneously open
2310034O05Rik	n.d.	homogeneously closed	n.d.	homogeneously closed	n.d.	n.d.	n.d.	n.d.	n.d.
2310035C23Rik	n.d.	n.d.	homogeneously open	homogeneously open	homogeneously open	homogeneously open	homogeneously open	homogeneously open	homogeneously open
2310036O22Rik	n.d.	divergent	divergent	homogeneously open	homogeneously open	n.d.	divergent	divergent	homogeneously open
2310039H08Rik	homogeneously closed	n.d.	n.d.	n.d.	n.d.	n.d.	n.d.	n.d.	n.d.
2310040G24Rik	n.d.	homogeneously closed	n.d.	homogeneously closed	n.d.	n.d.	n.d.	homogeneously closed	homogeneously closed
2310043L19Rik	homogeneously closed	homogeneously closed	homogeneously closed	n.d.	n.d.	n.d.	homogeneously closed	n.d.	n.d.
2310043O21Rik	n.d.	n.d.	n.d.	homogeneously closed	homogeneously closed	homogeneously closed	homogeneously closed	n.d.	n.d.
2310045N01Rik	n.d.	n.d.	homogeneously open	n.d.	homogeneously open	n.d.	homogeneously open	n.d.	n.d.
2310047M10Rik	n.d.	divergent	divergent	homogeneously open	divergent	homogeneously open	homogeneously open	divergent	homogeneously open
2310057M21Rik	n.d.	n.d.	divergent	n.d.	divergent	n.d.	homogeneously open	n.d.	homogeneously open
2310057N15Rik	n.d.	n.d.	homogeneously closed	n.d.	n.d.	n.d.	n.d.	n.d.	n.d.
2310061I04Rik	n.d.	n.d.	divergent	divergent	homogeneously open	n.d.	n.d.	n.d.	n.d.
2310067B10Rik	n.d.	n.d.	homogeneously open	n.d.	n.d.	n.d.	n.d.	n.d.	n.d.
2310068J16Rik	n.d.	n.d.	n.d.	n.d.	n.d.	divergent	n.d.	n.d.	homogeneously open
2310069B03Rik	n.d.	homogeneously closed	homogeneously closed	homogeneously closed	n.d.	n.d.	n.d.	n.d.	homogeneously open
2310069G16Rik	n.d.	homogeneously closed	n.d.	n.d.	n.d.	n.d.	divergent	n.d.	homogeneously open
2310075C17Rik	n.d.	n.d.	homogeneously closed	homogeneously closed	n.d.	n.d.	n.d.	n.d.	n.d.
2410002F23Rik	n.d.	divergent	n.d.	divergent	n.d.	n.d.	n.d.	divergent	n.d.
2410003L11Rik	n.d.	homogeneously closed	n.d.	n.d.	divergent	n.d.	n.d.	n.d.	homogeneously open
2410004B18Rik	n.d.	homogeneously open	divergent	divergent	homogeneously open	homogeneously open	homogeneously open	divergent	homogeneously open
2410004I01Rik	n.d.	n.d.	n.d.	homogeneously closed	n.d.	n.d.	n.d.	homogeneously closed	n.d.
2410004P03Rik	n.d.	homogeneously closed	n.d.	homogeneously closed	divergent	homogeneously open	n.d.	divergent	n.d.
2410006H16Rik	n.d.	n.d.	divergent	homogeneously open	divergent	homogeneously open	homogeneously open	divergent	homogeneously open
2410015M20Rik	n.d.	n.d.	homogeneously open	divergent	homogeneously open	homogeneously open	n.d.	homogeneously open	n.d.
2410016O06Rik	n.d.	divergent	n.d.	n.d.	divergent	homogeneously open	homogeneously open	n.d.	homogeneously open
2410017I17Rik	n.d.	n.d.	homogeneously closed	n.d.	n.d.	n.d.	n.d.	n.d.	n.d.
2410018L13Rik	homogeneously closed	divergent	n.d.	n.d.	n.d.	n.d.	n.d.	n.d.	n.d.
2410021H03Rik	n.d.	n.d.	homogeneously closed	n.d.	n.d.	n.d.	n.d.	n.d.	n.d.
2410089E03Rik	homogeneously closed	divergent	divergent	divergent	divergent	divergent	n.d.	n.d.	n.d.
2410127L17Rik	n.d.	homogeneously open	divergent	n.d.	homogeneously open	homogeneously open	homogeneously open	n.d.	n.d.
2410131K14Rik	n.d.	homogeneously open	divergent	homogeneously open	homogeneously open	n.d.	homogeneously open	n.d.	n.d.
2410137M14Rik	n.d.	n.d.	n.d.	n.d.	n.d.	divergent	homogeneously closed	n.d.	n.d.
2410141K09Rik	n.d.	homogeneously closed	n.d.	n.d.	n.d.	n.d.	n.d.	homogeneously closed	n.d.
2500002B13Rik	n.d.	n.d.	n.d.	homogeneously open	n.d.	n.d.	n.d.	n.d.	n.d.
2510002D24Rik	n.d.	n.d.	n.d.	n.d.	n.d.	n.d.	divergent	homogeneously open	homogeneously open
2510003B16Rik	n.d.	divergent	n.d.	n.d.	n.d.	n.d.	n.d.	n.d.	n.d.
2510009E07Rik	n.d.	n.d.	n.d.	n.d.	n.d.	n.d.	divergent	divergent	divergent
2510039O18Rik	n.d.	homogeneously closed	n.d.	n.d.	n.d.	n.d.	n.d.	n.d.	n.d.
2610005L07Rik	homogeneously closed	n.d.	n.d.	divergent	n.d.	homogeneously open	homogeneously open	n.d.	homogeneously open
2610015P09Rik	n.d.	homogeneously open	homogeneously open	n.d.	homogeneously open	n.d.	n.d.	homogeneously open	n.d.
2610016A17Rik	homogeneously closed	n.d.	n.d.	n.d.	n.d.	n.d.	n.d.	n.d.	n.d.
2610020C07Rik	n.d.	divergent	divergent	homogeneously open	divergent	homogeneously open	divergent	divergent	n.d.
2610020H08Rik	homogeneously closed	divergent	divergent	n.d.	n.d.	n.d.	n.d.	n.d.	homogeneously open
2610027K06Rik	n.d.	n.d.	n.d.	n.d.	n.d.	n.d.	n.d.	n.d.	divergent
2610028E06Rik	n.d.	homogeneously closed	n.d.	n.d.	n.d.	n.d.	homogeneously closed	homogeneously closed	n.d.
2610028H24Rik	n.d.	homogeneously closed	n.d.	n.d.	homogeneously closed	homogeneously closed	n.d.	n.d.	n.d.
2610035D17Rik	homogeneously closed	n.d.	n.d.	n.d.	n.d.	n.d.	n.d.	n.d.	n.d.
2610035F20Rik	n.d.	homogeneously closed	n.d.	n.d.	n.d.	n.d.	divergent	n.d.	homogeneously open
2610042L04Rik	n.d.	n.d.	homogeneously closed	n.d.	n.d.	n.d.	n.d.	n.d.	n.d.
2610044O15Rik8	homogeneously closed	homogeneously closed	n.d.	homogeneously open	n.d.	homogeneously open	homogeneously open	n.d.	n.d.
2610203C22Rik	n.d.	n.d.	homogeneously closed	n.d.	n.d.	n.d.	n.d.	n.d.	n.d.
2610206C17Rik	n.d.	n.d.	n.d.	n.d.	homogeneously open	n.d.	n.d.	n.d.	n.d.
2610301B20Rik	homogeneously closed	homogeneously closed	homogeneously closed	n.d.	n.d.	n.d.	divergent	n.d.	homogeneously open
2610306M01Rik	homogeneously closed	divergent	n.d.	divergent	n.d.	homogeneously open	divergent	divergent	divergent
2610316D01Rik	homogeneously closed	homogeneously open	n.d.	divergent	n.d.	n.d.	homogeneously open	n.d.	homogeneously open
2610507B11Rik	homogeneously closed	divergent	divergent	divergent	homogeneously open	n.d.	homogeneously open	divergent	homogeneously open
2610524H06Rik	homogeneously closed	homogeneously closed	n.d.	n.d.	divergent	n.d.	n.d.	divergent	n.d.
2610528A11Rik	n.d.	homogeneously closed	n.d.	n.d.	homogeneously closed	n.d.	homogeneously closed	n.d.	n.d.
2610528J11Rik	n.d.	divergent	homogeneously closed	homogeneously open	homogeneously open	n.d.	divergent	n.d.	homogeneously closed
2700029M09Rik	n.d.	divergent	divergent	n.d.	divergent	n.d.	n.d.	n.d.	n.d.
2700038G22Rik	n.d.	n.d.	divergent	homogeneously open	homogeneously open	homogeneously open	n.d.	divergent	homogeneously open
2700046A07Rik	n.d.	n.d.	n.d.	n.d.	homogeneously closed	homogeneously closed	n.d.	homogeneously closed	n.d.
2700046G09Rik	homogeneously closed	n.d.	homogeneously closed	n.d.	n.d.	n.d.	n.d.	n.d.	n.d.
2700060E02Rik	n.d.	homogeneously closed	n.d.	n.d.	divergent	n.d.	n.d.	homogeneously open	divergent
2700070H01Rik	n.d.	n.d.	homogeneously closed	n.d.	n.d.	n.d.	n.d.	n.d.	n.d.
2700081O15Rik	homogeneously closed	n.d.	n.d.	n.d.	n.d.	divergent	n.d.	n.d.	divergent
2700089I24Rik	n.d.	n.d.	homogeneously closed	n.d.	n.d.	n.d.	n.d.	n.d.	n.d.
2700094K13Rik	n.d.	n.d.	n.d.	n.d.	n.d.	homogeneously open	n.d.	n.d.	n.d.
2700097O09Rik	homogeneously closed	divergent	divergent	n.d.	n.d.	homogeneously open	n.d.	n.d.	n.d.
2700099C18Rik	n.d.	homogeneously closed	n.d.	n.d.	divergent	n.d.	homogeneously open	n.d.	n.d.
2810001G20Rik	n.d.	n.d.	n.d.	n.d.	n.d.	n.d.	n.d.	divergent	n.d.
2810002D19Rik	homogeneously closed	n.d.	divergent	homogeneously open	divergent	n.d.	n.d.	n.d.	homogeneously open
2810004N23Rik	homogeneously closed	homogeneously closed	n.d.	divergent	divergent	homogeneously open	divergent	divergent	homogeneously open
2810006K23Rik	n.d.	homogeneously open	homogeneously open	homogeneously open	homogeneously open	homogeneously open	n.d.	homogeneously open	n.d.
2810013P06Rik	n.d.	n.d.	divergent	homogeneously open	homogeneously open	homogeneously open	homogeneously open	homogeneously open	homogeneously open
2810021J22Rik	n.d.	divergent	divergent	n.d.	divergent	n.d.	divergent	divergent	homogeneously open
2810025M15Rik	n.d.	n.d.	n.d.	n.d.	n.d.	homogeneously open	divergent	divergent	homogeneously open
2810029C07Rik	homogeneously closed	n.d.	homogeneously open	divergent	homogeneously open	n.d.	n.d.	divergent	homogeneously open
2810032G03Rik	n.d.	n.d.	n.d.	n.d.	n.d.	n.d.	n.d.	divergent	n.d.
2810403A07Rik	homogeneously closed	n.d.	homogeneously open	divergent	homogeneously open	homogeneously open	homogeneously open	n.d.	homogeneously open
2810408A11Rik	n.d.	n.d.	homogeneously open	divergent	homogeneously open	homogeneously open	n.d.	n.d.	homogeneously open
2810408I11Rik	homogeneously closed	divergent	divergent	homogeneously open	divergent	n.d.	homogeneously open	n.d.	n.d.
2810410L24Rik	n.d.	divergent	n.d.	divergent	n.d.	n.d.	n.d.	n.d.	n.d.
2810417H13Rik	n.d.	n.d.	n.d.	n.d.	n.d.	homogeneously closed	n.d.	n.d.	n.d.
2810428I15Rik	homogeneously closed	n.d.	n.d.	n.d.	divergent	homogeneously open	n.d.	n.d.	n.d.
2810429I04Rik	n.d.	homogeneously closed	divergent	n.d.	divergent	n.d.	n.d.	n.d.	n.d.
2810433D01Rik	homogeneously closed	n.d.	homogeneously closed	n.d.	homogeneously closed	n.d.	n.d.	n.d.	n.d.
2810459M11Rik	n.d.	n.d.	n.d.	n.d.	n.d.	n.d.	n.d.	n.d.	divergent
2810468N07Rik	homogeneously closed	n.d.	divergent	n.d.	n.d.	divergent	n.d.	n.d.	homogeneously open
2810474O19Rik	n.d.	homogeneously closed	homogeneously closed	n.d.	n.d.	n.d.	n.d.	n.d.	n.d.
2900005J15Rik	homogeneously closed	n.d.	homogeneously closed	n.d.	n.d.	n.d.	homogeneously closed	n.d.	n.d.
2900008C10Rik	n.d.	homogeneously closed	homogeneously closed	n.d.	n.d.	n.d.	homogeneously closed	n.d.	n.d.
2900009J06Rik	n.d.	divergent	homogeneously open	homogeneously open	homogeneously open	n.d.	n.d.	n.d.	n.d.
2900011O08Rik	n.d.	n.d.	n.d.	homogeneously closed	n.d.	n.d.	n.d.	n.d.	n.d.
2900026A02Rik	n.d.	homogeneously closed	homogeneously closed	homogeneously closed	n.d.	homogeneously closed	n.d.	n.d.	divergent
2900041M22Rik	n.d.	homogeneously closed	divergent	n.d.	divergent	n.d.	homogeneously closed	n.d.	n.d.
2900052N01Rik	n.d.	homogeneously closed	homogeneously closed	homogeneously closed	homogeneously closed	homogeneously closed	homogeneously closed	homogeneously closed	n.d.
2900055J20Rik	n.d.	n.d.	homogeneously closed	homogeneously closed	homogeneously closed	n.d.	homogeneously closed	homogeneously closed	n.d.
2900057B20Rik	homogeneously closed	homogeneously closed	homogeneously closed	homogeneously closed	homogeneously closed	homogeneously closed	homogeneously closed	n.d.	n.d.
2900060B14Rik	homogeneously closed	n.d.	n.d.	n.d.	n.d.	n.d.	n.d.	n.d.	n.d.
2900076A07Rik	homogeneously closed	n.d.	n.d.	n.d.	n.d.	n.d.	n.d.	n.d.	n.d.
2900092C05Rik	n.d.	n.d.	n.d.	n.d.	homogeneously closed	n.d.	n.d.	n.d.	n.d.
2900097C17Rik	n.d.	n.d.	n.d.	n.d.	n.d.	n.d.	n.d.	n.d.	divergent
3000002C10Rik	n.d.	n.d.	n.d.	homogeneously closed	n.d.	n.d.	n.d.	n.d.	homogeneously closed
3010001F23Rik	homogeneously closed	n.d.	homogeneously closed	n.d.	n.d.	homogeneously closed	homogeneously closed	homogeneously closed	n.d.
3010026O09Rik	n.d.	homogeneously open	divergent	homogeneously open	homogeneously open	homogeneously open	homogeneously open	homogeneously open	n.d.
3100003L05Rik	n.d.	homogeneously closed	homogeneously closed	n.d.	homogeneously closed	homogeneously closed	n.d.	homogeneously closed	n.d.
3110001I22Rik	homogeneously open	n.d.	divergent	homogeneously open	divergent	homogeneously open	n.d.	n.d.	n.d.
3110002H16Rik	n.d.	divergent	divergent	n.d.	homogeneously open	n.d.	homogeneously open	homogeneously open	n.d.
3110009E18Rik	n.d.	divergent	divergent	n.d.	homogeneously open	n.d.	n.d.	n.d.	n.d.
3110009F21Rik	n.d.	homogeneously closed	homogeneously closed	n.d.	homogeneously closed	n.d.	n.d.	n.d.	n.d.
3110021A11Rik	homogeneously closed	n.d.	n.d.	n.d.	divergent	n.d.	divergent	divergent	n.d.
3110039I08Rik	n.d.	n.d.	n.d.	homogeneously closed	homogeneously closed	n.d.	homogeneously closed	n.d.	n.d.
3110040N11Rik	n.d.	divergent	n.d.	divergent	divergent	divergent	n.d.	divergent	n.d.
3110043O21Rik	n.d.	n.d.	n.d.	n.d.	divergent	n.d.	homogeneously open	homogeneously open	n.d.
3110045C21Rik	n.d.	homogeneously open	divergent	homogeneously open	homogeneously open	homogeneously open	n.d.	n.d.	homogeneously open
3110052M02Rik	homogeneously closed	homogeneously closed	n.d.	n.d.	divergent	n.d.	divergent	divergent	n.d.
3110056K07Rik	n.d.	n.d.	homogeneously open	homogeneously open	homogeneously open	homogeneously open	homogeneously open	homogeneously open	n.d.
3110057O12Rik	n.d.	divergent	divergent	n.d.	homogeneously open	homogeneously open	homogeneously open	homogeneously open	n.d.
3110062M04Rik	n.d.	homogeneously closed	homogeneously closed	divergent	n.d.	n.d.	n.d.	divergent	n.d.
3110070M22Rik	homogeneously closed	n.d.	n.d.	divergent	divergent	divergent	homogeneously closed	homogeneously closed	homogeneously closed
3110079O15Rik	n.d.	n.d.	homogeneously closed	homogeneously closed	divergent	n.d.	n.d.	n.d.	divergent
3110082I17Rik	n.d.	n.d.	divergent	homogeneously closed	homogeneously open	homogeneously open	n.d.	homogeneously open	homogeneously open
3110082J24Rik	n.d.	homogeneously closed	homogeneously closed	homogeneously closed	n.d.	homogeneously closed	homogeneously closed	homogeneously closed	n.d.
3200001D21Rik	n.d.	homogeneously closed	homogeneously closed	homogeneously closed	n.d.	n.d.	n.d.	homogeneously closed	n.d.
3300002I08Rik	n.d.	n.d.	n.d.	n.d.	divergent	n.d.	n.d.	n.d.	n.d.
3300002P13Rik	n.d.	n.d.	homogeneously closed	n.d.	homogeneously closed	n.d.	n.d.	n.d.	n.d.
3300005D01Rik	n.d.	homogeneously closed	homogeneously closed	homogeneously closed	homogeneously closed	homogeneously closed	n.d.	divergent	n.d.
3425401B19Rik	n.d.	n.d.	n.d.	homogeneously closed	n.d.	n.d.	n.d.	homogeneously closed	n.d.
3632451O06Rik	n.d.	divergent	n.d.	homogeneously open	n.d.	n.d.	divergent	n.d.	n.d.
3632454L22Rik	n.d.	n.d.	n.d.	n.d.	n.d.	n.d.	homogeneously closed	n.d.	n.d.
3830408C21Rik	n.d.	divergent	divergent	n.d.	n.d.	n.d.	homogeneously open	divergent	n.d.
3830432H09Rik	n.d.	homogeneously closed	n.d.	n.d.	n.d.	homogeneously closed	n.d.	homogeneously closed	n.d.
4430402I18Rik	homogeneously closed	n.d.	n.d.	n.d.	n.d.	n.d.	divergent	n.d.	divergent
4631405J19Rik	homogeneously closed	homogeneously closed	homogeneously closed	n.d.	n.d.	homogeneously closed	n.d.	n.d.	n.d.
4632404H12Rik	n.d.	n.d.	n.d.	n.d.	divergent	divergent	divergent	divergent	divergent
4632427E13Rik	n.d.	homogeneously open	homogeneously open	homogeneously open	homogeneously open	n.d.	homogeneously open	n.d.	n.d.
4632428C04Rik	n.d.	n.d.	homogeneously closed	n.d.	n.d.	n.d.	n.d.	n.d.	n.d.
4632428N05Rik	n.d.	homogeneously closed	n.d.	n.d.	divergent	homogeneously open	n.d.	divergent	homogeneously open
4732416N19Rik	n.d.	n.d.	homogeneously open	homogeneously open	divergent	n.d.	homogeneously open	n.d.	homogeneously open
4732456N10Rik	n.d.	divergent	homogeneously closed	homogeneously closed	homogeneously closed	homogeneously closed	homogeneously closed	n.d.	n.d.
4732471J01Rik	n.d.	homogeneously closed	n.d.	homogeneously closed	n.d.	n.d.	n.d.	n.d.	homogeneously closed
4732490B19Rik	n.d.	n.d.	homogeneously closed	n.d.	n.d.	homogeneously closed	homogeneously closed	n.d.	n.d.
4732491K20Rik	n.d.	divergent	n.d.	divergent	divergent	homogeneously open	divergent	divergent	homogeneously open
4831407H17Rik	n.d.	n.d.	n.d.	n.d.	homogeneously closed	n.d.	homogeneously closed	homogeneously closed	n.d.
4831440E17Rik	homogeneously closed	n.d.	n.d.	homogeneously open	homogeneously open	n.d.	divergent	homogeneously open	homogeneously open
4833411C07Rik	n.d.	homogeneously closed	homogeneously closed	n.d.	n.d.	homogeneously closed	n.d.	n.d.	n.d.
4833412C05Rik	n.d.	n.d.	n.d.	n.d.	n.d.	n.d.	n.d.	homogeneously closed	n.d.
4833415N18Rik	n.d.	n.d.	n.d.	n.d.	n.d.	n.d.	homogeneously closed	homogeneously closed	n.d.
4833418N02Rik	n.d.	n.d.	divergent	divergent	homogeneously open	homogeneously open	divergent	divergent	homogeneously open
4833419F23Rik	n.d.	n.d.	homogeneously closed	n.d.	n.d.	homogeneously closed	n.d.	n.d.	n.d.
4833422C13Rik	n.d.	n.d.	n.d.	homogeneously closed	n.d.	n.d.	n.d.	n.d.	n.d.
4833423E24Rik	homogeneously closed	n.d.	n.d.	n.d.	n.d.	n.d.	n.d.	n.d.	n.d.
4833427G06Rik	n.d.	n.d.	homogeneously closed	n.d.	n.d.	n.d.	n.d.	homogeneously closed	n.d.
4833428L15Rik	homogeneously closed	homogeneously closed	homogeneously closed	homogeneously closed	n.d.	homogeneously closed	divergent	homogeneously closed	divergent
4833439L19Rik	n.d.	n.d.	n.d.	divergent	divergent	n.d.	n.d.	homogeneously closed	n.d.
4921504A21Rik	n.d.	n.d.	n.d.	n.d.	n.d.	n.d.	n.d.	divergent	n.d.
4921507P07Rik	n.d.	n.d.	n.d.	divergent	n.d.	n.d.	divergent	n.d.	divergent
4921508D12Rik	n.d.	n.d.	n.d.	n.d.	n.d.	n.d.	homogeneously closed	n.d.	n.d.
4921511I17Rik	n.d.	homogeneously closed	n.d.	n.d.	n.d.	n.d.	n.d.	homogeneously closed	n.d.
4921513I03Rik	n.d.	homogeneously closed	n.d.	n.d.	n.d.	n.d.	homogeneously closed	n.d.	n.d.
4921517D22Rik	n.d.	n.d.	n.d.	n.d.	n.d.	homogeneously closed	n.d.	n.d.	n.d.
4921524J17Rik	homogeneously closed	n.d.	divergent	homogeneously open	n.d.	n.d.	n.d.	divergent	n.d.
4921525O09Rik	n.d.	n.d.	n.d.	n.d.	n.d.	n.d.	n.d.	homogeneously closed	n.d.
4921531C22Rik	n.d.	divergent	divergent	divergent	divergent	n.d.	n.d.	homogeneously open	homogeneously open
4921533I20Rik	n.d.	n.d.	homogeneously closed	n.d.	n.d.	n.d.	n.d.	n.d.	n.d.
4921536K21Rik	homogeneously closed	divergent	n.d.	homogeneously open	divergent	homogeneously open	divergent	divergent	homogeneously open
4930401O10Rik	n.d.	n.d.	n.d.	homogeneously closed	n.d.	n.d.	n.d.	n.d.	n.d.
4930402F06Rik	n.d.	n.d.	n.d.	homogeneously closed	n.d.	n.d.	n.d.	homogeneously closed	n.d.
4930402F11Rik	n.d.	n.d.	n.d.	n.d.	n.d.	homogeneously closed	homogeneously closed	n.d.	n.d.
4930402H24Rik	homogeneously closed	n.d.	divergent	n.d.	divergent	n.d.	n.d.	n.d.	homogeneously open
4930404A05Rik	n.d.	homogeneously closed	homogeneously closed	n.d.	n.d.	homogeneously closed	n.d.	n.d.	n.d.
4930404I05Rik	n.d.	homogeneously closed	n.d.	homogeneously open	divergent	n.d.	n.d.	n.d.	homogeneously open
4930404N11Rik	n.d.	homogeneously closed	homogeneously closed	divergent	divergent	divergent	n.d.	divergent	divergent
4930405A21Rik	n.d.	n.d.	divergent	divergent	homogeneously open	homogeneously open	homogeneously open	homogeneously open	homogeneously open
4930406D18Rik	n.d.	homogeneously closed	n.d.	n.d.	n.d.	homogeneously closed	homogeneously closed	n.d.	n.d.
4930407G08Rik	n.d.	n.d.	homogeneously closed	homogeneously closed	n.d.	n.d.	n.d.	n.d.	n.d.
4930407I10Rik	n.d.	n.d.	homogeneously closed	n.d.	homogeneously closed	homogeneously closed	homogeneously closed	n.d.	homogeneously closed
4930412O13Rik	homogeneously closed	homogeneously closed	homogeneously closed	n.d.	n.d.	n.d.	n.d.	n.d.	n.d.
4930413F20Rik	n.d.	n.d.	n.d.	homogeneously closed	homogeneously closed	homogeneously closed	n.d.	n.d.	n.d.
4930413G21Rik	homogeneously closed	n.d.	n.d.	n.d.	n.d.	n.d.	n.d.	n.d.	n.d.
4930417O13Rik	homogeneously closed	homogeneously closed	homogeneously closed	homogeneously closed	n.d.	n.d.	homogeneously closed	homogeneously closed	homogeneously closed
4930417O22Rik	n.d.	n.d.	homogeneously closed	homogeneously closed	n.d.	n.d.	n.d.	n.d.	n.d.
4930423M02Rik	n.d.	n.d.	n.d.	n.d.	n.d.	n.d.	n.d.	n.d.	homogeneously closed
4930425K10Rik	n.d.	n.d.	n.d.	n.d.	n.d.	n.d.	homogeneously closed	n.d.	n.d.
4930425O10Rik	n.d.	n.d.	homogeneously closed	n.d.	n.d.	n.d.	homogeneously closed	n.d.	n.d.
4930426D05Rik	homogeneously closed	n.d.	homogeneously closed	n.d.	n.d.	n.d.	n.d.	homogeneously closed	n.d.
4930426L09Rik	n.d.	divergent	n.d.	divergent	divergent	homogeneously open	divergent	divergent	homogeneously open
4930427A07Rik	n.d.	divergent	homogeneously open	homogeneously open	homogeneously open	n.d.	n.d.	divergent	homogeneously open
4930429B21Rik	homogeneously closed	n.d.	n.d.	n.d.	n.d.	n.d.	n.d.	n.d.	n.d.
4930429F24Rik	n.d.	n.d.	n.d.	n.d.	divergent	n.d.	n.d.	divergent	n.d.
4930430F08Rik	n.d.	n.d.	divergent	n.d.	n.d.	n.d.	n.d.	n.d.	n.d.
4930430J02Rik	n.d.	n.d.	n.d.	n.d.	n.d.	n.d.	homogeneously closed	n.d.	n.d.
4930432K21Rik	homogeneously closed	divergent	homogeneously open	homogeneously open	homogeneously open	homogeneously open	homogeneously open	divergent	homogeneously open
4930433N12Rik	n.d.	divergent	divergent	n.d.	homogeneously open	divergent	homogeneously open	divergent	n.d.
4930435E12Rik	homogeneously closed	n.d.	homogeneously closed	homogeneously closed	n.d.	homogeneously closed	homogeneously closed	n.d.	homogeneously closed
4930438E09Rik	n.d.	n.d.	homogeneously closed	n.d.	n.d.	n.d.	n.d.	n.d.	n.d.
4930440I19Rik	n.d.	homogeneously closed	n.d.	n.d.	n.d.	n.d.	n.d.	n.d.	n.d.
4930441H08Rik	homogeneously closed	homogeneously closed	homogeneously closed	homogeneously closed	homogeneously closed	homogeneously closed	homogeneously closed	homogeneously closed	homogeneously closed
4930442L01Rik	n.d.	homogeneously closed	n.d.	n.d.	n.d.	homogeneously closed	n.d.	n.d.	n.d.
4930444F02Rik	n.d.	homogeneously closed	homogeneously closed	homogeneously closed	homogeneously closed	n.d.	homogeneously closed	homogeneously closed	homogeneously closed
4930444P10Rik	homogeneously closed	homogeneously closed	n.d.	n.d.	divergent	n.d.	divergent	divergent	divergent
4930447F24Rik	homogeneously closed	n.d.	n.d.	n.d.	divergent	homogeneously closed	n.d.	n.d.	homogeneously closed
4930447M23Rik	n.d.	n.d.	n.d.	n.d.	n.d.	n.d.	n.d.	homogeneously closed	n.d.
4930448H16Rik	n.d.	n.d.	n.d.	homogeneously closed	homogeneously closed	homogeneously closed	n.d.	homogeneously closed	homogeneously closed
4930448K20Rik	n.d.	homogeneously closed	n.d.	n.d.	n.d.	n.d.	n.d.	n.d.	n.d.
4930449E01Rik	n.d.	n.d.	n.d.	n.d.	homogeneously closed	n.d.	n.d.	n.d.	n.d.
4930451G09Rik	homogeneously closed	n.d.	divergent	divergent	homogeneously open	homogeneously open	divergent	n.d.	homogeneously open
4930451I11Rik	homogeneously closed	homogeneously closed	n.d.	n.d.	n.d.	n.d.	n.d.	n.d.	n.d.
4930452A19Rik	n.d.	n.d.	n.d.	n.d.	n.d.	homogeneously closed	n.d.	n.d.	n.d.
4930452B06Rik	homogeneously closed	homogeneously open	n.d.	n.d.	n.d.	n.d.	n.d.	divergent	n.d.
4930452G13Rik	n.d.	n.d.	n.d.	n.d.	homogeneously closed	homogeneously closed	n.d.	n.d.	n.d.
4930453N24Rik	homogeneously closed	divergent	divergent	divergent	homogeneously open	n.d.	n.d.	n.d.	homogeneously open
4930455B14Rik	homogeneously closed	homogeneously open	n.d.	n.d.	n.d.	n.d.	n.d.	divergent	n.d.
4930455D15Rik	homogeneously closed	divergent	n.d.	divergent	divergent	homogeneously open	n.d.	divergent	n.d.
4930455G09Rik	n.d.	divergent	n.d.	divergent	divergent	n.d.	divergent	divergent	n.d.
4930456L15Rik	n.d.	n.d.	n.d.	n.d.	n.d.	n.d.	homogeneously closed	n.d.	n.d.
4930459C07Rik	n.d.	n.d.	n.d.	homogeneously closed	n.d.	n.d.	n.d.	n.d.	n.d.
4930461G14Rik	n.d.	n.d.	n.d.	n.d.	homogeneously closed	n.d.	n.d.	n.d.	n.d.
4930463O16Rik	n.d.	n.d.	n.d.	n.d.	n.d.	n.d.	n.d.	homogeneously closed	n.d.
4930465K10Rik	n.d.	n.d.	n.d.	n.d.	n.d.	n.d.	n.d.	n.d.	homogeneously open
4930465M20Rik	n.d.	homogeneously closed	homogeneously closed	homogeneously closed	homogeneously closed	n.d.	homogeneously closed	n.d.	homogeneously closed
4930467D21Rik	homogeneously closed	homogeneously closed	divergent	n.d.	homogeneously open	divergent	divergent	divergent	homogeneously open
4930467K11Rik	homogeneously closed	divergent	divergent	n.d.	divergent	n.d.	n.d.	n.d.	n.d.
4930470P17Rik	n.d.	n.d.	homogeneously closed	n.d.	n.d.	n.d.	homogeneously closed	n.d.	n.d.
4930471C04Rik	n.d.	n.d.	homogeneously closed	homogeneously closed	n.d.	n.d.	n.d.	n.d.	homogeneously closed
4930471G03Rik	n.d.	homogeneously closed	n.d.	n.d.	n.d.	n.d.	homogeneously closed	n.d.	n.d.
4930471M09Rik	n.d.	divergent	divergent	n.d.	n.d.	n.d.	n.d.	n.d.	n.d.
4930473A02Rik	homogeneously closed	homogeneously closed	divergent	homogeneously open	homogeneously open	homogeneously open	homogeneously open	divergent	homogeneously open
4930474H20Rik	n.d.	n.d.	homogeneously closed	homogeneously closed	homogeneously closed	n.d.	homogeneously closed	n.d.	n.d.
4930478P22Rik	n.d.	homogeneously closed	n.d.	n.d.	n.d.	n.d.	n.d.	n.d.	n.d.
4930480K23Rik	n.d.	homogeneously closed	n.d.	n.d.	homogeneously open	n.d.	n.d.	n.d.	n.d.
4930483J18Rik	n.d.	divergent	homogeneously open	homogeneously open	homogeneously open	homogeneously open	homogeneously open	homogeneously open	n.d.
4930483K19Rik	n.d.	n.d.	homogeneously closed	homogeneously closed	homogeneously closed	homogeneously closed	homogeneously closed	homogeneously closed	homogeneously closed
4930483O08Rik	n.d.	n.d.	n.d.	n.d.	homogeneously closed	n.d.	n.d.	n.d.	homogeneously closed
4930484H19Rik	n.d.	n.d.	n.d.	n.d.	homogeneously closed	n.d.	n.d.	n.d.	n.d.
4930486F22Rik	n.d.	n.d.	homogeneously closed	n.d.	homogeneously closed	n.d.	n.d.	homogeneously closed	n.d.
4930488L21Rik	homogeneously closed	divergent	homogeneously closed	homogeneously closed	n.d.	n.d.	divergent	n.d.	homogeneously open
4930502E09Rik	n.d.	divergent	n.d.	homogeneously open	homogeneously open	n.d.	divergent	divergent	divergent
4930503L19Rik	n.d.	divergent	n.d.	n.d.	homogeneously open	n.d.	n.d.	n.d.	n.d.
4930504O13Rik	n.d.	n.d.	n.d.	n.d.	homogeneously closed	homogeneously open	homogeneously closed	n.d.	n.d.
4930505A04Rik	n.d.	n.d.	n.d.	n.d.	homogeneously open	n.d.	n.d.	n.d.	n.d.
4930505K13Rik	n.d.	homogeneously closed	n.d.	homogeneously closed	homogeneously closed	n.d.	n.d.	n.d.	n.d.
4930505K14Rik	n.d.	homogeneously closed	n.d.	n.d.	homogeneously closed	n.d.	homogeneously closed	n.d.	n.d.
4930506C21Rik	homogeneously closed	divergent	divergent	divergent	homogeneously open	n.d.	n.d.	n.d.	homogeneously open
4930507D10Rik	n.d.	n.d.	homogeneously closed	n.d.	homogeneously closed	n.d.	homogeneously closed	n.d.	n.d.
4930509E16Rik	n.d.	divergent	n.d.	n.d.	n.d.	n.d.	n.d.	n.d.	homogeneously open
4930509K18Rik	n.d.	n.d.	n.d.	n.d.	n.d.	homogeneously closed	n.d.	n.d.	n.d.
4930511A02Rik	n.d.	homogeneously open	n.d.	n.d.	divergent	n.d.	n.d.	n.d.	n.d.
4930511M06Rik	n.d.	homogeneously closed	n.d.	n.d.	n.d.	n.d.	n.d.	n.d.	n.d.
4930512B01Rik	n.d.	n.d.	n.d.	homogeneously closed	n.d.	n.d.	n.d.	n.d.	n.d.
4930512J16Rik	n.d.	n.d.	homogeneously closed	homogeneously closed	homogeneously closed	n.d.	homogeneously closed	homogeneously closed	n.d.
4930513N10Rik	n.d.	n.d.	n.d.	n.d.	n.d.	homogeneously closed	n.d.	n.d.	n.d.
4930515B02Rik	n.d.	divergent	homogeneously closed	n.d.	homogeneously closed	homogeneously closed	homogeneously closed	n.d.	n.d.
4930515G01Rik	n.d.	n.d.	n.d.	n.d.	n.d.	divergent	divergent	divergent	homogeneously open
4930515G16Rik	n.d.	n.d.	n.d.	n.d.	n.d.	n.d.	n.d.	n.d.	homogeneously closed
4930519G04Rik	n.d.	homogeneously closed	homogeneously closed	n.d.	homogeneously closed	homogeneously closed	n.d.	homogeneously closed	homogeneously closed
4930519H02Rik	n.d.	n.d.	homogeneously closed	homogeneously closed	n.d.	n.d.	homogeneously closed	n.d.	n.d.
4930519K11Rik	n.d.	n.d.	homogeneously closed	n.d.	n.d.	n.d.	n.d.	n.d.	n.d.
4930520O04Rik	n.d.	homogeneously closed	n.d.	n.d.	n.d.	n.d.	n.d.	n.d.	n.d.
4930520P13Rik	homogeneously closed	n.d.	homogeneously closed	n.d.	n.d.	homogeneously closed	homogeneously closed	n.d.	n.d.
4930522O17Rik	n.d.	homogeneously closed	n.d.	n.d.	n.d.	n.d.	homogeneously closed	n.d.	n.d.
4930523C07Rik	n.d.	homogeneously closed	homogeneously closed	homogeneously closed	homogeneously closed	n.d.	homogeneously closed	n.d.	n.d.
4930524O05Rik	n.d.	n.d.	n.d.	n.d.	n.d.	homogeneously closed	n.d.	n.d.	n.d.
4930525C09Rik	n.d.	n.d.	n.d.	n.d.	n.d.	n.d.	n.d.	homogeneously closed	n.d.
4930526L06Rik	n.d.	n.d.	homogeneously closed	n.d.	divergent	n.d.	homogeneously closed	homogeneously closed	n.d.
4930527F14Rik	n.d.	n.d.	n.d.	homogeneously closed	n.d.	homogeneously closed	n.d.	n.d.	n.d.
4930528A17Rik	homogeneously closed	n.d.	n.d.	n.d.	n.d.	homogeneously open	n.d.	n.d.	n.d.
4930528D03Rik	n.d.	n.d.	homogeneously closed	homogeneously closed	homogeneously closed	n.d.	homogeneously closed	homogeneously closed	n.d.
4930529K09Rik	n.d.	homogeneously closed	n.d.	n.d.	n.d.	n.d.	n.d.	n.d.	n.d.
4930532M18Rik	n.d.	n.d.	n.d.	n.d.	homogeneously closed	n.d.	n.d.	n.d.	n.d.
4930538K18Rik	homogeneously closed	n.d.	n.d.	homogeneously closed	n.d.	n.d.	homogeneously closed	homogeneously closed	n.d.
4930539E08Rik	n.d.	n.d.	n.d.	homogeneously closed	homogeneously closed	n.d.	n.d.	n.d.	n.d.
4930539J05Rik	n.d.	divergent	n.d.	n.d.	n.d.	n.d.	divergent	homogeneously open	n.d.
4930539M17Rik	n.d.	homogeneously closed	homogeneously closed	n.d.	homogeneously closed	homogeneously closed	n.d.	n.d.	n.d.
4930542C21Rik	n.d.	n.d.	n.d.	n.d.	n.d.	homogeneously closed	n.d.	homogeneously closed	n.d.
4930543E12Rik	n.d.	n.d.	n.d.	n.d.	n.d.	homogeneously closed	n.d.	homogeneously closed	n.d.
4930543N07Rik	homogeneously closed	homogeneously closed	n.d.	n.d.	homogeneously closed	n.d.	homogeneously closed	homogeneously closed	n.d.
4930547E08Rik	n.d.	n.d.	n.d.	n.d.	n.d.	n.d.	n.d.	n.d.	homogeneously open
4930549C01Rik	n.d.	n.d.	n.d.	homogeneously closed	homogeneously closed	n.d.	n.d.	n.d.	n.d.
4930549C15Rik	n.d.	homogeneously closed	homogeneously closed	n.d.	n.d.	homogeneously closed	homogeneously closed	homogeneously closed	homogeneously closed
4930549G23Rik	n.d.	divergent	divergent	homogeneously open	n.d.	n.d.	n.d.	n.d.	n.d.
4930552N02Rik	n.d.	homogeneously closed	n.d.	n.d.	n.d.	n.d.	n.d.	n.d.	n.d.
4930553C11Rik	n.d.	n.d.	homogeneously closed	n.d.	n.d.	n.d.	n.d.	n.d.	n.d.
4930554I06Rik	homogeneously closed	homogeneously closed	homogeneously closed	n.d.	homogeneously closed	homogeneously closed	n.d.	homogeneously closed	n.d.
4930555G21Rik	n.d.	homogeneously closed	homogeneously closed	n.d.	homogeneously closed	n.d.	n.d.	n.d.	n.d.
4930556J02Rik	n.d.	homogeneously closed	n.d.	n.d.	homogeneously closed	n.d.	n.d.	n.d.	n.d.
4930556M19Rik	homogeneously closed	divergent	homogeneously closed	n.d.	n.d.	n.d.	divergent	n.d.	n.d.
4930556N09Rik	n.d.	n.d.	homogeneously closed	n.d.	homogeneously closed	n.d.	homogeneously closed	homogeneously closed	n.d.
4930556N13Rik	homogeneously closed	n.d.	homogeneously closed	n.d.	n.d.	divergent	n.d.	n.d.	homogeneously closed
4930557F10Rik	n.d.	homogeneously closed	n.d.	n.d.	n.d.	n.d.	n.d.	n.d.	n.d.
4930557K07Rik	n.d.	homogeneously closed	homogeneously closed	n.d.	n.d.	n.d.	n.d.	n.d.	n.d.
4930558C23Rik	n.d.	n.d.	n.d.	n.d.	n.d.	n.d.	homogeneously closed	n.d.	n.d.
4930558J18Rik	homogeneously closed	n.d.	divergent	divergent	homogeneously open	homogeneously open	homogeneously open	n.d.	homogeneously open
4930562C15Rik	homogeneously closed	homogeneously closed	n.d.	homogeneously closed	homogeneously closed	homogeneously closed	homogeneously closed	homogeneously closed	homogeneously closed
4930562F07Rik	n.d.	n.d.	homogeneously closed	n.d.	homogeneously closed	n.d.	n.d.	homogeneously closed	n.d.
4930563E22Rik	n.d.	divergent	homogeneously open	n.d.	homogeneously open	homogeneously open	n.d.	homogeneously open	homogeneously open
4930563M20Rik	n.d.	homogeneously closed	n.d.	n.d.	n.d.	n.d.	homogeneously closed	n.d.	n.d.
4930564B18Rik	n.d.	n.d.	homogeneously closed	n.d.	homogeneously closed	n.d.	n.d.	homogeneously closed	n.d.
4930567H12Rik	n.d.	n.d.	homogeneously closed	n.d.	n.d.	n.d.	n.d.	n.d.	n.d.
4930568E12Rik	n.d.	n.d.	n.d.	n.d.	n.d.	n.d.	n.d.	homogeneously closed	n.d.
4930570G19Rik	n.d.	n.d.	n.d.	n.d.	n.d.	n.d.	n.d.	n.d.	divergent
4930571K23Rik	homogeneously closed	homogeneously closed	homogeneously closed	homogeneously closed	homogeneously closed	n.d.	n.d.	n.d.	homogeneously closed
4930577N17Rik	n.d.	n.d.	n.d.	n.d.	n.d.	n.d.	divergent	n.d.	n.d.
4930578C19Rik	n.d.	n.d.	homogeneously closed	homogeneously closed	homogeneously closed	n.d.	homogeneously closed	n.d.	n.d.
4930578E11Rik	homogeneously closed	n.d.	n.d.	homogeneously closed	homogeneously closed	n.d.	homogeneously closed	n.d.	n.d.
4930578I06Rik	n.d.	homogeneously closed	homogeneously closed	n.d.	homogeneously closed	n.d.	n.d.	n.d.	n.d.
4930578M01Rik	n.d.	n.d.	n.d.	n.d.	n.d.	homogeneously open	n.d.	n.d.	homogeneously open
4930579G18Rik	homogeneously closed	n.d.	n.d.	n.d.	n.d.	n.d.	n.d.	n.d.	n.d.
4930579G24Rik	homogeneously closed	homogeneously open	homogeneously open	divergent	homogeneously open	homogeneously open	homogeneously open	divergent	homogeneously open
4930579K19Rik	homogeneously closed	n.d.	divergent	homogeneously open	homogeneously open	homogeneously open	homogeneously open	divergent	homogeneously open
4930581F22Rik	homogeneously closed	homogeneously closed	homogeneously closed	n.d.	n.d.	n.d.	n.d.	n.d.	divergent
4930583K01Rik	n.d.	divergent	homogeneously open	homogeneously open	homogeneously open	homogeneously open	homogeneously open	homogeneously open	homogeneously open
4930584F24Rik	n.d.	n.d.	n.d.	n.d.	homogeneously closed	n.d.	n.d.	n.d.	n.d.
4930586N03Rik	n.d.	homogeneously closed	n.d.	n.d.	n.d.	n.d.	n.d.	n.d.	n.d.
4930590J08Rik	n.d.	n.d.	n.d.	n.d.	homogeneously closed	homogeneously closed	n.d.	n.d.	homogeneously closed
4930590L20Rik	n.d.	n.d.	homogeneously closed	n.d.	n.d.	n.d.	n.d.	n.d.	n.d.
4930591A17Rik	n.d.	homogeneously closed	homogeneously closed	n.d.	homogeneously closed	n.d.	n.d.	n.d.	n.d.
4930593A02Rik	n.d.	homogeneously open	n.d.	n.d.	divergent	n.d.	n.d.	n.d.	n.d.
4930594C11Rik	n.d.	n.d.	n.d.	homogeneously closed	n.d.	n.d.	n.d.	homogeneously closed	n.d.
4930595D18Rik	n.d.	homogeneously closed	n.d.	n.d.	n.d.	homogeneously closed	n.d.	n.d.	n.d.
4930596I21Rik	n.d.	homogeneously closed	n.d.	n.d.	n.d.	n.d.	homogeneously closed	homogeneously closed	n.d.
4930599N23Rik	n.d.	n.d.	n.d.	homogeneously closed	n.d.	n.d.	homogeneously closed	n.d.	divergent
4931402G19Rik	n.d.	n.d.	n.d.	n.d.	homogeneously closed	n.d.	n.d.	n.d.	n.d.
4931406B18Rik	n.d.	n.d.	n.d.	n.d.	n.d.	n.d.	n.d.	homogeneously closed	n.d.
4931406C07Rik	homogeneously closed	n.d.	n.d.	n.d.	n.d.	n.d.	n.d.	divergent	n.d.
4931406H21Rik	n.d.	homogeneously closed	homogeneously closed	homogeneously closed	homogeneously closed	n.d.	n.d.	n.d.	n.d.
4931408C20Rik	homogeneously closed	homogeneously closed	homogeneously closed	homogeneously closed	homogeneously closed	homogeneously closed	homogeneously closed	homogeneously closed	homogeneously closed
4931408D14Rik	n.d.	n.d.	homogeneously closed	homogeneously closed	homogeneously closed	homogeneously closed	n.d.	homogeneously closed	n.d.
4931409K22Rik	n.d.	homogeneously closed	n.d.	homogeneously open	n.d.	n.d.	homogeneously closed	n.d.	n.d.
4931419H13Rik	n.d.	divergent	homogeneously closed	n.d.	n.d.	n.d.	divergent	n.d.	divergent
4931420L22Rik	n.d.	homogeneously closed	n.d.	n.d.	n.d.	n.d.	n.d.	n.d.	n.d.
4931428F04Rik	homogeneously closed	n.d.	divergent	n.d.	divergent	n.d.	n.d.	divergent	homogeneously open
4931429I11Rik	n.d.	homogeneously closed	n.d.	homogeneously closed	n.d.	divergent	divergent	n.d.	homogeneously closed
4931429L15Rik	n.d.	n.d.	n.d.	homogeneously closed	homogeneously closed	homogeneously closed	n.d.	n.d.	n.d.
4931429P17Rik	n.d.	n.d.	homogeneously closed	n.d.	n.d.	n.d.	homogeneously closed	homogeneously closed	n.d.
4931430N09Rik	n.d.	homogeneously closed	homogeneously closed	n.d.	homogeneously closed	homogeneously closed	homogeneously closed	n.d.	n.d.
4931431B13Rik	n.d.	homogeneously closed	homogeneously closed	n.d.	homogeneously closed	homogeneously closed	homogeneously closed	homogeneously closed	n.d.
4931431C16Rik	n.d.	n.d.	homogeneously closed	n.d.	n.d.	homogeneously closed	n.d.	homogeneously closed	n.d.
4931431F19Rik	n.d.	n.d.	n.d.	homogeneously closed	n.d.	n.d.	n.d.	n.d.	n.d.
4931440F15Rik	n.d.	n.d.	n.d.	homogeneously closed	n.d.	n.d.	n.d.	n.d.	n.d.
4931440J10Rik	n.d.	n.d.	homogeneously closed	n.d.	n.d.	n.d.	n.d.	n.d.	n.d.
4931440P22Rik	n.d.	divergent	divergent	divergent	divergent	homogeneously open	homogeneously open	divergent	homogeneously open
4932412D23Rik	n.d.	n.d.	homogeneously open	n.d.	homogeneously open	n.d.	homogeneously open	homogeneously open	n.d.
4932416H05Rik	homogeneously closed	divergent	homogeneously closed	n.d.	n.d.	homogeneously closed	divergent	n.d.	n.d.
4932416K20Rik	n.d.	homogeneously closed	homogeneously closed	homogeneously closed	homogeneously closed	homogeneously closed	homogeneously closed	homogeneously closed	homogeneously closed
4932418E24Rik	homogeneously closed	homogeneously closed	n.d.	homogeneously closed	homogeneously closed	homogeneously closed	homogeneously closed	n.d.	homogeneously closed
4932435O22Rik	n.d.	n.d.	homogeneously closed	homogeneously closed	homogeneously closed	homogeneously closed	homogeneously closed	homogeneously closed	homogeneously closed
4932438A13Rik	homogeneously closed	n.d.	divergent	n.d.	homogeneously open	homogeneously open	homogeneously open	n.d.	n.d.
4932438H23Rik	n.d.	homogeneously closed	n.d.	n.d.	n.d.	homogeneously closed	homogeneously closed	n.d.	n.d.
4932441J04Rik	n.d.	homogeneously closed	n.d.	n.d.	n.d.	n.d.	n.d.	n.d.	n.d.
4932443I19Rik	n.d.	homogeneously closed	homogeneously closed	homogeneously closed	homogeneously closed	homogeneously closed	n.d.	homogeneously closed	n.d.
4932702P03Rik	n.d.	homogeneously closed	n.d.	n.d.	n.d.	n.d.	n.d.	n.d.	n.d.
4933400F21Rik	n.d.	n.d.	n.d.	n.d.	homogeneously closed	n.d.	homogeneously closed	n.d.	n.d.
4933402J07Rik	n.d.	n.d.	n.d.	homogeneously closed	n.d.	n.d.	n.d.	n.d.	n.d.
4933402N03Rik	n.d.	n.d.	homogeneously closed	n.d.	homogeneously closed	n.d.	n.d.	homogeneously closed	n.d.
4933402P03Rik	n.d.	homogeneously closed	n.d.	n.d.	n.d.	homogeneously closed	homogeneously closed	n.d.	homogeneously closed
4933404G15Rik	n.d.	n.d.	homogeneously closed	n.d.	n.d.	n.d.	n.d.	n.d.	n.d.
4933404K13Rik	n.d.	n.d.	n.d.	homogeneously open	n.d.	n.d.	n.d.	n.d.	n.d.
4933404O12Rik	n.d.	n.d.	divergent	divergent	divergent	n.d.	n.d.	homogeneously open	n.d.
4933405D12Rik	n.d.	divergent	n.d.	n.d.	n.d.	n.d.	n.d.	n.d.	n.d.
4933405E24Rik	n.d.	n.d.	n.d.	n.d.	n.d.	n.d.	n.d.	homogeneously closed	n.d.
4933405L10Rik	n.d.	n.d.	n.d.	homogeneously open	n.d.	n.d.	n.d.	homogeneously open	homogeneously open
4933406C10Rik	homogeneously closed	n.d.	n.d.	n.d.	homogeneously open	n.d.	n.d.	homogeneously open	n.d.
4933406I18Rik	n.d.	n.d.	n.d.	n.d.	n.d.	n.d.	divergent	n.d.	n.d.
4933406J08Rik	n.d.	homogeneously open	divergent	n.d.	homogeneously open	n.d.	divergent	n.d.	n.d.
4933406J10Rik	n.d.	n.d.	n.d.	n.d.	homogeneously closed	homogeneously closed	n.d.	n.d.	n.d.
4933406K04Rik	n.d.	homogeneously closed	n.d.	n.d.	n.d.	n.d.	n.d.	n.d.	n.d.
4933407E24Rik	n.d.	homogeneously closed	n.d.	n.d.	homogeneously closed	n.d.	n.d.	n.d.	n.d.
4933407I05Rik	n.d.	n.d.	n.d.	n.d.	homogeneously closed	n.d.	homogeneously closed	n.d.	n.d.
4933407L21Rik	n.d.	n.d.	n.d.	n.d.	homogeneously closed	n.d.	n.d.	n.d.	n.d.
4933408J17Rik	homogeneously closed	divergent	n.d.	divergent	n.d.	n.d.	n.d.	n.d.	n.d.
4933411K16Rik	n.d.	homogeneously closed	homogeneously closed	homogeneously closed	homogeneously closed	homogeneously closed	homogeneously closed	homogeneously closed	n.d.
4933412E12Rik	n.d.	n.d.	n.d.	n.d.	divergent	n.d.	homogeneously open	homogeneously open	n.d.
4933413G19Rik	n.d.	n.d.	n.d.	homogeneously closed	n.d.	homogeneously closed	n.d.	n.d.	n.d.
4933413J09Rik	homogeneously closed	n.d.	homogeneously closed	homogeneously closed	divergent	divergent	divergent	divergent	n.d.
4933415F23Rik	n.d.	homogeneously closed	homogeneously closed	n.d.	n.d.	homogeneously closed	homogeneously closed	homogeneously closed	n.d.
4933416C03Rik	n.d.	homogeneously closed	homogeneously closed	homogeneously closed	n.d.	homogeneously closed	homogeneously closed	homogeneously closed	n.d.
4933416M07Rik	n.d.	n.d.	n.d.	n.d.	n.d.	n.d.	n.d.	homogeneously closed	n.d.
4933417D19Rik	n.d.	n.d.	n.d.	n.d.	n.d.	homogeneously closed	homogeneously closed	n.d.	homogeneously closed
4933417E11Rik	n.d.	homogeneously closed	n.d.	n.d.	homogeneously closed	homogeneously closed	n.d.	n.d.	n.d.
4933417G07Rik	n.d.	homogeneously closed	n.d.	n.d.	n.d.	n.d.	n.d.	n.d.	n.d.
4933421I07Rik	n.d.	homogeneously closed	homogeneously closed	homogeneously closed	homogeneously closed	homogeneously closed	n.d.	homogeneously closed	n.d.
4933421O10Rik	n.d.	divergent	n.d.	n.d.	n.d.	divergent	divergent	divergent	divergent
4933424G05Rik	n.d.	n.d.	n.d.	n.d.	homogeneously closed	homogeneously closed	n.d.	n.d.	n.d.
4933424G06Rik	n.d.	homogeneously closed	n.d.	n.d.	n.d.	homogeneously closed	homogeneously closed	homogeneously closed	n.d.
4933425L06Rik	n.d.	n.d.	n.d.	n.d.	divergent	n.d.	homogeneously closed	homogeneously closed	n.d.
4933427E11Rik	n.d.	homogeneously closed	n.d.	n.d.	n.d.	n.d.	n.d.	n.d.	homogeneously open
4933427E13Rik	n.d.	homogeneously closed	n.d.	n.d.	n.d.	n.d.	n.d.	n.d.	n.d.
4933427G17Rik	n.d.	n.d.	divergent	divergent	divergent	n.d.	n.d.	divergent	n.d.
4933427I22Rik	n.d.	n.d.	homogeneously closed	homogeneously closed	n.d.	n.d.	homogeneously closed	n.d.	n.d.
4933428G20Rik	homogeneously closed	homogeneously closed	n.d.	n.d.	n.d.	homogeneously closed	homogeneously closed	n.d.	divergent
4933429K18Rik	n.d.	n.d.	n.d.	homogeneously closed	homogeneously closed	n.d.	n.d.	n.d.	n.d.
4933430H16Rik	n.d.	n.d.	n.d.	n.d.	n.d.	homogeneously closed	n.d.	n.d.	n.d.
4933430I17Rik	n.d.	n.d.	homogeneously open	n.d.	n.d.	n.d.	n.d.	n.d.	n.d.
4933431E20Rik	homogeneously closed	homogeneously closed	homogeneously closed	homogeneously closed	n.d.	n.d.	n.d.	homogeneously closed	n.d.
4933432I03Rik	n.d.	homogeneously closed	n.d.	n.d.	n.d.	n.d.	n.d.	n.d.	n.d.
4933432I09Rik	homogeneously closed	n.d.	homogeneously closed	n.d.	homogeneously closed	homogeneously closed	divergent	homogeneously closed	n.d.
4933432K03Rik	n.d.	n.d.	homogeneously closed	n.d.	n.d.	n.d.	n.d.	n.d.	n.d.
4933433C11Rik	n.d.	homogeneously closed	n.d.	n.d.	n.d.	n.d.	homogeneously closed	n.d.	n.d.
4933433G08Rik	homogeneously closed	n.d.	n.d.	n.d.	n.d.	homogeneously closed	n.d.	homogeneously closed	n.d.
4933433G15Rik	n.d.	n.d.	n.d.	divergent	divergent	homogeneously open	homogeneously open	divergent	homogeneously open
4933433H22Rik	n.d.	n.d.	homogeneously closed	homogeneously closed	homogeneously closed	homogeneously closed	homogeneously closed	homogeneously closed	n.d.
4933434E20Rik	n.d.	n.d.	n.d.	n.d.	n.d.	homogeneously closed	n.d.	n.d.	homogeneously closed
4933436E23Rik	n.d.	homogeneously closed	homogeneously closed	homogeneously closed	divergent	homogeneously closed	divergent	homogeneously closed	n.d.
4933436H12Rik	n.d.	n.d.	n.d.	homogeneously closed	homogeneously closed	n.d.	n.d.	n.d.	n.d.
4933438B17Rik	n.d.	homogeneously closed	n.d.	n.d.	homogeneously closed	n.d.	n.d.	n.d.	n.d.
4933439C10Rik	n.d.	n.d.	divergent	n.d.	n.d.	homogeneously open	n.d.	divergent	n.d.
4933439K11Rik	n.d.	n.d.	n.d.	n.d.	homogeneously closed	homogeneously closed	n.d.	n.d.	divergent
4933440M02Rik	n.d.	n.d.	n.d.	homogeneously closed	n.d.	n.d.	n.d.	n.d.	n.d.
5031414D18Rik	n.d.	n.d.	n.d.	n.d.	homogeneously closed	n.d.	n.d.	n.d.	n.d.
5031425E22Rik	homogeneously closed	divergent	n.d.	divergent	divergent	n.d.	divergent	n.d.	homogeneously open
5031425F14Rik	n.d.	n.d.	n.d.	homogeneously closed	homogeneously closed	n.d.	n.d.	n.d.	n.d.
5031439G07Rik	n.d.	n.d.	divergent	divergent	homogeneously open	n.d.	homogeneously open	homogeneously open	n.d.
5033403F01Rik	homogeneously closed	divergent	n.d.	divergent	divergent	homogeneously open	divergent	divergent	n.d.
5033403H07Rik	n.d.	n.d.	n.d.	n.d.	n.d.	n.d.	n.d.	homogeneously closed	n.d.
5033406O09Rik	homogeneously closed	divergent	n.d.	divergent	n.d.	divergent	n.d.	divergent	homogeneously open
5033428I22Rik	n.d.	homogeneously closed	n.d.	n.d.	homogeneously closed	n.d.	n.d.	n.d.	n.d.
5330413P13Rik	n.d.	n.d.	homogeneously closed	n.d.	n.d.	homogeneously closed	n.d.	homogeneously closed	n.d.
5330417C22Rik	n.d.	n.d.	n.d.	n.d.	divergent	n.d.	n.d.	n.d.	n.d.
5330426P16Rik	n.d.	divergent	n.d.	n.d.	n.d.	n.d.	n.d.	n.d.	n.d.
5430402O13Rik	homogeneously closed	n.d.	n.d.	n.d.	homogeneously open	homogeneously open	n.d.	divergent	n.d.
5430405H02Rik	homogeneously closed	n.d.	divergent	homogeneously open	homogeneously open	n.d.	homogeneously open	divergent	homogeneously open
5430416N02Rik	homogeneously closed	homogeneously open	divergent	homogeneously open	homogeneously open	homogeneously open	homogeneously open	n.d.	homogeneously open
5430416O09Rik	n.d.	n.d.	homogeneously closed	homogeneously closed	n.d.	homogeneously closed	homogeneously closed	n.d.	homogeneously closed
5430419D17Rik	n.d.	homogeneously closed	homogeneously closed	homogeneously closed	n.d.	n.d.	n.d.	n.d.	n.d.
5430421N21Rik	n.d.	n.d.	n.d.	n.d.	n.d.	n.d.	n.d.	homogeneously closed	n.d.
5430431A17Rik	n.d.	homogeneously closed	n.d.	homogeneously closed	homogeneously closed	homogeneously closed	n.d.	homogeneously closed	n.d.
5430437J10Rik	n.d.	n.d.	n.d.	n.d.	n.d.	n.d.	n.d.	n.d.	homogeneously closed
5430440P10Rik	n.d.	n.d.	n.d.	homogeneously closed	n.d.	n.d.	n.d.	n.d.	n.d.
5530401A14Rik	n.d.	n.d.	homogeneously closed	n.d.	homogeneously closed	n.d.	n.d.	n.d.	homogeneously closed
5730405O15Rik	n.d.	n.d.	n.d.	n.d.	n.d.	n.d.	n.d.	homogeneously open	n.d.
5730408K05Rik	n.d.	divergent	n.d.	n.d.	n.d.	n.d.	n.d.	n.d.	n.d.
5730409E04Rik	n.d.	divergent	n.d.	n.d.	n.d.	n.d.	homogeneously closed	n.d.	divergent
5730420D15Rik	homogeneously closed	n.d.	n.d.	divergent	divergent	divergent	n.d.	n.d.	n.d.
5730455P16Rik	n.d.	n.d.	n.d.	n.d.	divergent	n.d.	n.d.	n.d.	n.d.
5730457N03Rik	homogeneously closed	n.d.	homogeneously closed	homogeneously closed	homogeneously closed	n.d.	n.d.	n.d.	n.d.
5730507C01Rik	n.d.	n.d.	divergent	n.d.	n.d.	homogeneously open	n.d.	n.d.	n.d.
5730508B09Rik	n.d.	divergent	n.d.	n.d.	divergent	n.d.	divergent	n.d.	n.d.
5730522E02Rik	n.d.	n.d.	n.d.	n.d.	homogeneously closed	divergent	n.d.	n.d.	n.d.
5730559C18Rik	n.d.	n.d.	homogeneously closed	n.d.	n.d.	homogeneously closed	homogeneously closed	homogeneously closed	n.d.
5830411N06Rik	n.d.	homogeneously closed	homogeneously closed	homogeneously closed	homogeneously closed	homogeneously closed	homogeneously closed	n.d.	n.d.
5830415F09Rik	n.d.	divergent	divergent	n.d.	divergent	homogeneously open	homogeneously open	n.d.	homogeneously open
5830416I19Rik	n.d.	homogeneously closed	n.d.	n.d.	homogeneously closed	n.d.	n.d.	n.d.	homogeneously closed
5830416P10Rik	n.d.	n.d.	homogeneously closed	n.d.	homogeneously closed	n.d.	homogeneously closed	n.d.	n.d.
5830428M24Rik	homogeneously closed	homogeneously closed	n.d.	divergent	divergent	divergent	n.d.	n.d.	n.d.
5830432E09Rik	n.d.	homogeneously closed	homogeneously closed	n.d.	n.d.	n.d.	n.d.	n.d.	n.d.
5830454E08Rik	homogeneously closed	divergent	n.d.	divergent	homogeneously open	homogeneously open	n.d.	divergent	homogeneously open
5930403L14Rik	n.d.	n.d.	n.d.	n.d.	n.d.	n.d.	n.d.	homogeneously closed	n.d.
5930412G12Rik	n.d.	n.d.	homogeneously closed	n.d.	n.d.	n.d.	n.d.	n.d.	n.d.
5930430L01Rik	n.d.	n.d.	divergent	divergent	n.d.	n.d.	n.d.	n.d.	n.d.
6030408B16Rik	n.d.	homogeneously closed	homogeneously closed	homogeneously closed	n.d.	homogeneously open	homogeneously closed	homogeneously closed	n.d.
6030419C18Rik	homogeneously closed	n.d.	homogeneously closed	n.d.	n.d.	divergent	divergent	n.d.	homogeneously open
6030443J06Rik	homogeneously closed	n.d.	divergent	n.d.	n.d.	n.d.	n.d.	n.d.	n.d.
6030458C11Rik	homogeneously closed	divergent	divergent	divergent	divergent	n.d.	homogeneously open	homogeneously open	homogeneously open
6030466F02Rik	n.d.	n.d.	homogeneously closed	homogeneously closed	n.d.	n.d.	n.d.	homogeneously closed	n.d.
6030468B19Rik	n.d.	homogeneously closed	homogeneously closed	n.d.	homogeneously closed	homogeneously closed	n.d.	homogeneously closed	homogeneously closed
6230400D17Rik	homogeneously closed	divergent	n.d.	divergent	divergent	homogeneously open	n.d.	divergent	n.d.
6330403A02Rik	n.d.	n.d.	n.d.	n.d.	n.d.	divergent	n.d.	n.d.	n.d.
6330403K07Rik	n.d.	n.d.	n.d.	n.d.	n.d.	n.d.	n.d.	homogeneously closed	n.d.
6330409D20Rik	n.d.	homogeneously closed	n.d.	n.d.	n.d.	homogeneously closed	n.d.	homogeneously closed	n.d.
6330410L21Rik	n.d.	n.d.	homogeneously closed	n.d.	homogeneously closed	homogeneously closed	homogeneously closed	homogeneously closed	n.d.
6330415G19Rik	n.d.	n.d.	n.d.	n.d.	homogeneously closed	n.d.	n.d.	n.d.	n.d.
6330416G13Rik	n.d.	homogeneously closed	homogeneously closed	homogeneously closed	n.d.	n.d.	n.d.	n.d.	n.d.
6330418K02Rik	n.d.	n.d.	n.d.	n.d.	n.d.	divergent	n.d.	divergent	n.d.
6430503K07Rik	n.d.	n.d.	homogeneously closed	n.d.	n.d.	n.d.	n.d.	homogeneously closed	n.d.
6430531B16Rik	homogeneously closed	homogeneously open	divergent	divergent	homogeneously open	divergent	homogeneously open	n.d.	n.d.
6430548M08Rik	homogeneously closed	divergent	divergent	homogeneously open	homogeneously open	homogeneously open	homogeneously open	divergent	homogeneously open
6430550D23Rik	homogeneously closed	n.d.	divergent	homogeneously open	homogeneously open	homogeneously open	homogeneously open	homogeneously open	homogeneously open
6430562O15Rik	n.d.	n.d.	n.d.	n.d.	n.d.	n.d.	homogeneously closed	n.d.	n.d.
6430584L05Rik	n.d.	homogeneously closed	homogeneously closed	homogeneously closed	homogeneously closed	homogeneously closed	homogeneously closed	homogeneously closed	n.d.
6430706D22Rik	homogeneously closed	homogeneously closed	homogeneously closed	homogeneously closed	homogeneously closed	homogeneously closed	homogeneously closed	homogeneously closed	n.d.
6430710C18Rik	n.d.	n.d.	homogeneously closed	n.d.	n.d.	n.d.	n.d.	n.d.	n.d.
6530402F18Rik	n.d.	n.d.	n.d.	n.d.	n.d.	homogeneously closed	divergent	n.d.	homogeneously open
6530411M01Rik	n.d.	n.d.	homogeneously closed	n.d.	n.d.	n.d.	n.d.	n.d.	n.d.
6720468P15Rik	n.d.	homogeneously closed	homogeneously closed	n.d.	homogeneously closed	homogeneously closed	homogeneously closed	homogeneously closed	n.d.
6720483E21Rik	n.d.	n.d.	divergent	n.d.	divergent	divergent	divergent	divergent	n.d.
6720489N17Rik	n.d.	n.d.	n.d.	n.d.	homogeneously open	n.d.	homogeneously open	n.d.	n.d.
6820431F20Rik	homogeneously closed	n.d.	n.d.	divergent	homogeneously open	homogeneously open	homogeneously open	divergent	homogeneously open
7420426K07Rik	n.d.	homogeneously closed	homogeneously closed	homogeneously closed	homogeneously closed	n.d.	n.d.	n.d.	homogeneously closed
7530416G11Rik	n.d.	n.d.	homogeneously closed	homogeneously closed	homogeneously closed	n.d.	n.d.	homogeneously closed	n.d.
8030411F24Rik	n.d.	homogeneously closed	homogeneously closed	n.d.	homogeneously closed	n.d.	n.d.	homogeneously closed	n.d.
8030443G20Rik	n.d.	homogeneously closed	n.d.	n.d.	n.d.	homogeneously closed	n.d.	homogeneously closed	n.d.
8030462N17Rik	n.d.	divergent	divergent	homogeneously open	homogeneously open	homogeneously open	n.d.	homogeneously open	homogeneously open
8430408G22Rik	n.d.	n.d.	homogeneously closed	n.d.	n.d.	n.d.	n.d.	n.d.	homogeneously closed
8430419L09Rik	homogeneously closed	homogeneously closed	homogeneously closed	n.d.	homogeneously closed	n.d.	divergent	n.d.	divergent
8430423G03Rik	n.d.	homogeneously closed	n.d.	n.d.	homogeneously closed	n.d.	homogeneously closed	n.d.	n.d.
8430426J06Rik	n.d.	n.d.	n.d.	n.d.	n.d.	homogeneously closed	n.d.	n.d.	homogeneously closed
8430429K09Rik	n.d.	homogeneously closed	n.d.	n.d.	divergent	n.d.	homogeneously open	homogeneously open	n.d.
8430430B14Rik	n.d.	n.d.	homogeneously closed	n.d.	n.d.	n.d.	n.d.	n.d.	n.d.
8430437L04Rik	n.d.	n.d.	homogeneously closed	n.d.	homogeneously closed	n.d.	n.d.	n.d.	n.d.
9030204H09Rik	n.d.	n.d.	homogeneously closed	n.d.	n.d.	n.d.	n.d.	homogeneously closed	n.d.
9030404E10Rik	n.d.	homogeneously closed	n.d.	n.d.	n.d.	n.d.	homogeneously open	n.d.	n.d.
9030612E09Rik	homogeneously closed	n.d.	n.d.	n.d.	divergent	divergent	n.d.	n.d.	divergent
9030617O03Rik	n.d.	homogeneously closed	homogeneously closed	homogeneously closed	homogeneously closed	n.d.	homogeneously closed	n.d.	homogeneously closed
9030619P08Rik	n.d.	homogeneously closed	n.d.	n.d.	n.d.	n.d.	n.d.	n.d.	n.d.
9030624G23Rik	homogeneously closed	homogeneously closed	divergent	n.d.	n.d.	n.d.	n.d.	n.d.	n.d.
9030625G05Rik	n.d.	homogeneously closed	n.d.	n.d.	n.d.	n.d.	homogeneously closed	homogeneously closed	n.d.
9130011E15Rik	homogeneously closed	n.d.	n.d.	n.d.	n.d.	n.d.	n.d.	n.d.	n.d.
9130019O22Rik	n.d.	homogeneously closed	n.d.	n.d.	homogeneously open	homogeneously open	homogeneously open	homogeneously open	n.d.
9130023H24Rik	n.d.	divergent	divergent	homogeneously open	homogeneously open	n.d.	homogeneously open	homogeneously open	homogeneously open
9130221H12Rik	n.d.	n.d.	homogeneously closed	homogeneously closed	n.d.	n.d.	n.d.	n.d.	n.d.
9130230L23Rik	n.d.	n.d.	homogeneously closed	n.d.	n.d.	homogeneously open	n.d.	n.d.	n.d.
9130401M01Rik	n.d.	divergent	divergent	homogeneously open	n.d.	homogeneously open	n.d.	n.d.	homogeneously open
9130409I23Rik	n.d.	n.d.	n.d.	n.d.	homogeneously closed	n.d.	n.d.	n.d.	homogeneously closed
9130409J20Rik	n.d.	homogeneously closed	homogeneously closed	homogeneously closed	homogeneously closed	n.d.	n.d.	homogeneously closed	n.d.
9230102K24Rik	n.d.	n.d.	n.d.	n.d.	homogeneously closed	n.d.	n.d.	n.d.	n.d.
9230102O04Rik	n.d.	n.d.	homogeneously closed	n.d.	n.d.	n.d.	n.d.	n.d.	n.d.
9230110C19Rik	n.d.	n.d.	n.d.	divergent	divergent	divergent	homogeneously open	divergent	n.d.
9230110F15Rik	homogeneously closed	n.d.	n.d.	n.d.	n.d.	n.d.	n.d.	n.d.	n.d.
9230112D13Rik	n.d.	homogeneously closed	n.d.	n.d.	n.d.	homogeneously closed	homogeneously closed	n.d.	n.d.
9230114K14Rik	homogeneously closed	divergent	divergent	n.d.	n.d.	n.d.	n.d.	n.d.	n.d.
9330020H09Rik	homogeneously closed	divergent	n.d.	n.d.	n.d.	n.d.	n.d.	n.d.	n.d.
9330102E08Rik	n.d.	n.d.	n.d.	homogeneously closed	n.d.	homogeneously closed	homogeneously closed	n.d.	n.d.
9330133O14Rik	homogeneously closed	n.d.	homogeneously open	homogeneously open	homogeneously open	homogeneously open	homogeneously open	homogeneously open	homogeneously open
9330151L19Rik	homogeneously closed	n.d.	homogeneously closed	divergent	divergent	divergent	divergent	n.d.	n.d.
9330158H04Rik	n.d.	homogeneously closed	homogeneously closed	n.d.	homogeneously closed	homogeneously closed	n.d.	n.d.	n.d.
9330159F19Rik	n.d.	n.d.	homogeneously closed	n.d.	n.d.	n.d.	n.d.	n.d.	n.d.
9330159M07Rik	n.d.	divergent	divergent	n.d.	divergent	n.d.	n.d.	n.d.	n.d.
9330162012Rik	n.d.	homogeneously closed	n.d.	n.d.	homogeneously closed	n.d.	n.d.	homogeneously closed	divergent
9330162B11Rik	n.d.	homogeneously closed	n.d.	n.d.	n.d.	n.d.	n.d.	n.d.	n.d.
9330182L06Rik	n.d.	n.d.	homogeneously closed	divergent	n.d.	n.d.	n.d.	n.d.	divergent
9430014N10Rik	n.d.	n.d.	n.d.	n.d.	homogeneously closed	n.d.	n.d.	n.d.	n.d.
9430015G10Rik	n.d.	divergent	homogeneously open	homogeneously open	homogeneously open	n.d.	homogeneously open	divergent	n.d.
9430016H08Rik	homogeneously closed	n.d.	n.d.	divergent	n.d.	homogeneously open	n.d.	n.d.	homogeneously open
9430020K01Rik	homogeneously closed	n.d.	divergent	homogeneously open	divergent	n.d.	divergent	divergent	divergent
9430021M05Rik	n.d.	homogeneously closed	n.d.	n.d.	n.d.	n.d.	n.d.	homogeneously closed	homogeneously open
9430037G07Rik	homogeneously closed	n.d.	n.d.	n.d.	n.d.	n.d.	n.d.	n.d.	n.d.
9430038I01Rik	homogeneously closed	divergent	divergent	divergent	homogeneously open	divergent	divergent	divergent	homogeneously open
9430041J12Rik	n.d.	homogeneously closed	homogeneously closed	n.d.	n.d.	homogeneously closed	n.d.	n.d.	n.d.
9430060I03Rik	homogeneously closed	n.d.	homogeneously closed	n.d.	homogeneously closed	homogeneously closed	n.d.	n.d.	homogeneously closed
9430076C15Rik	n.d.	n.d.	homogeneously closed	n.d.	n.d.	n.d.	homogeneously closed	homogeneously closed	n.d.
9430078K24Rik	n.d.	n.d.	homogeneously closed	n.d.	n.d.	n.d.	n.d.	n.d.	n.d.
9430083A17Rik	homogeneously closed	n.d.	n.d.	divergent	n.d.	n.d.	n.d.	divergent	n.d.
9430091E24Rik	n.d.	n.d.	n.d.	divergent	divergent	homogeneously open	n.d.	divergent	homogeneously open
9530020I12Rik	n.d.	homogeneously closed	n.d.	n.d.	homogeneously closed	n.d.	homogeneously closed	n.d.	n.d.
9530026F06Rik	n.d.	homogeneously closed	homogeneously closed	n.d.	n.d.	homogeneously closed	homogeneously closed	n.d.	n.d.
9530026P05Rik	n.d.	n.d.	n.d.	n.d.	homogeneously closed	n.d.	n.d.	n.d.	n.d.
9530036O11Rik	homogeneously closed	n.d.	n.d.	homogeneously closed	homogeneously closed	n.d.	homogeneously closed	n.d.	n.d.
9530051G07Rik	homogeneously closed	homogeneously closed	n.d.	n.d.	n.d.	n.d.	n.d.	n.d.	n.d.
9530052E02Rik	n.d.	homogeneously closed	n.d.	n.d.	n.d.	n.d.	n.d.	n.d.	n.d.
9530053A07Rik	homogeneously closed	n.d.	homogeneously closed	homogeneously closed	n.d.	homogeneously closed	n.d.	homogeneously closed	homogeneously closed
9530059O14Rik	n.d.	n.d.	homogeneously closed	n.d.	divergent	n.d.	divergent	n.d.	divergent
9530062K07Rik	homogeneously closed	divergent	divergent	homogeneously open	divergent	homogeneously open	homogeneously open	divergent	homogeneously open
9530068E07Rik	n.d.	n.d.	n.d.	divergent	divergent	n.d.	n.d.	n.d.	n.d.
9530077C05Rik	n.d.	homogeneously open	n.d.	divergent	n.d.	homogeneously open	n.d.	n.d.	n.d.
9530080O11Rik	homogeneously closed	n.d.	n.d.	n.d.	n.d.	n.d.	n.d.	n.d.	n.d.
9630001P10Rik	homogeneously closed	n.d.	homogeneously closed	n.d.	n.d.	n.d.	n.d.	homogeneously closed	divergent
9630013K17Rik	n.d.	homogeneously closed	homogeneously closed	n.d.	homogeneously closed	homogeneously closed	homogeneously closed	homogeneously closed	homogeneously closed
9630028B13Rik	n.d.	n.d.	homogeneously closed	n.d.	n.d.	n.d.	n.d.	n.d.	n.d.
9630028I04Rik	homogeneously closed	homogeneously closed	homogeneously closed	n.d.	homogeneously closed	n.d.	homogeneously closed	homogeneously closed	homogeneously closed
9830107B12Rik	homogeneously closed	homogeneously closed	homogeneously closed	homogeneously closed	homogeneously closed	n.d.	n.d.	homogeneously closed	n.d.
9830147E19Rik	homogeneously closed	n.d.	homogeneously closed	n.d.	homogeneously closed	n.d.	n.d.	divergent	n.d.
9830166K06Rik	n.d.	homogeneously closed	n.d.	n.d.	n.d.	n.d.	homogeneously closed	homogeneously closed	n.d.
9930012K11Rik	homogeneously closed	divergent	n.d.	n.d.	divergent	homogeneously closed	divergent	divergent	homogeneously open
9930021J03Rik	n.d.	n.d.	n.d.	n.d.	n.d.	n.d.	n.d.	divergent	n.d.
9930104L06Rik	n.d.	n.d.	homogeneously open	homogeneously open	divergent	homogeneously open	n.d.	homogeneously open	n.d.
9930111H07Rik	n.d.	n.d.	n.d.	n.d.	homogeneously closed	n.d.	n.d.	homogeneously closed	n.d.
A130010J15Rik	n.d.	divergent	n.d.	divergent	homogeneously open	n.d.	n.d.	n.d.	n.d.
A230020J21Rik	homogeneously closed	n.d.	n.d.	homogeneously closed	n.d.	homogeneously closed	n.d.	n.d.	divergent
A230046K03Rik	n.d.	divergent	divergent	divergent	divergent	n.d.	n.d.	n.d.	homogeneously open
A230050P20Rik	n.d.	homogeneously closed	homogeneously closed	n.d.	homogeneously closed	homogeneously closed	homogeneously closed	homogeneously closed	n.d.
A230056J06Rik	n.d.	n.d.	homogeneously open	divergent	homogeneously open	n.d.	homogeneously open	n.d.	n.d.
A230056P14Rik	n.d.	n.d.	divergent	homogeneously open	divergent	homogeneously open	homogeneously open	n.d.	homogeneously open
A230065H16Rik	n.d.	homogeneously closed	homogeneously closed	homogeneously closed	homogeneously closed	homogeneously closed	n.d.	homogeneously closed	n.d.
A230070E04Rik	n.d.	homogeneously closed	n.d.	homogeneously closed	n.d.	homogeneously closed	homogeneously closed	homogeneously closed	homogeneously open
A230077H06Rik	homogeneously closed	homogeneously closed	homogeneously closed	n.d.	n.d.	n.d.	n.d.	n.d.	n.d.
A230103J11Rik	n.d.	homogeneously closed	n.d.	n.d.	n.d.	homogeneously closed	n.d.	n.d.	n.d.
A330009N23Rik	n.d.	homogeneously closed	homogeneously closed	n.d.	n.d.	divergent	n.d.	n.d.	n.d.
A330023F24Rik	n.d.	n.d.	n.d.	n.d.	homogeneously closed	n.d.	n.d.	n.d.	homogeneously closed
A330033J07Rik	n.d.	n.d.	homogeneously closed	homogeneously closed	n.d.	n.d.	n.d.	n.d.	homogeneously closed
A330035P11Rik	homogeneously closed	n.d.	n.d.	homogeneously open	homogeneously open	homogeneously open	n.d.	divergent	homogeneously open
A330040F15Rik	n.d.	n.d.	n.d.	homogeneously closed	n.d.	n.d.	n.d.	n.d.	n.d.
A330041J22Rik	homogeneously closed	n.d.	homogeneously closed	n.d.	n.d.	n.d.	n.d.	n.d.	n.d.
A330050F15Rik	n.d.	homogeneously closed	homogeneously closed	divergent	homogeneously open	n.d.	n.d.	n.d.	n.d.
A330069E16Rik	n.d.	n.d.	homogeneously open	homogeneously open	homogeneously open	homogeneously open	n.d.	homogeneously open	homogeneously open
A330070K13Rik	homogeneously closed	homogeneously closed	homogeneously closed	homogeneously closed	homogeneously closed	homogeneously closed	homogeneously closed	n.d.	homogeneously closed
A330076H08Rik	homogeneously closed	homogeneously closed	n.d.	n.d.	n.d.	n.d.	n.d.	n.d.	n.d.
A430005L14Rik	n.d.	divergent	divergent	homogeneously open	homogeneously open	homogeneously open	divergent	divergent	homogeneously open
A430033K04Rik	n.d.	divergent	divergent	divergent	homogeneously open	n.d.	homogeneously open	n.d.	homogeneously open
A430035B10Rik	n.d.	n.d.	divergent	homogeneously open	n.d.	n.d.	n.d.	n.d.	homogeneously open
A430078G23Rik	n.d.	n.d.	n.d.	n.d.	n.d.	n.d.	n.d.	homogeneously closed	n.d.
A430078I02Rik	n.d.	homogeneously closed	n.d.	n.d.	n.d.	n.d.	n.d.	n.d.	n.d.
A430088P11Rik	n.d.	n.d.	n.d.	n.d.	homogeneously closed	homogeneously closed	homogeneously closed	n.d.	n.d.
A430093F15Rik	n.d.	n.d.	homogeneously closed	homogeneously closed	homogeneously closed	homogeneously closed	homogeneously closed	homogeneously closed	n.d.
A430105I19Rik	n.d.	n.d.	n.d.	homogeneously closed	homogeneously closed	n.d.	divergent	divergent	n.d.
A4galt	n.d.	n.d.	homogeneously closed	n.d.	divergent	n.d.	divergent	n.d.	homogeneously open
A530016L24Rik	homogeneously closed	homogeneously closed	homogeneously closed	homogeneously closed	homogeneously closed	n.d.	homogeneously closed	n.d.	n.d.
A530032D15Rik	homogeneously closed	divergent	n.d.	homogeneously open	divergent	homogeneously open	homogeneously open	n.d.	homogeneously closed
A530050N04Rik	n.d.	n.d.	homogeneously closed	n.d.	n.d.	n.d.	n.d.	homogeneously closed	n.d.
A530058N18Rik	homogeneously closed	homogeneously closed	divergent	divergent	n.d.	n.d.	n.d.	homogeneously closed	divergent
A530064D06Rik	n.d.	n.d.	n.d.	homogeneously closed	n.d.	n.d.	homogeneously closed	n.d.	homogeneously closed
A530072M11Rik	n.d.	divergent	homogeneously open	n.d.	homogeneously open	n.d.	homogeneously open	n.d.	homogeneously open
A530088E08Rik	n.d.	n.d.	homogeneously closed	n.d.	homogeneously closed	homogeneously closed	homogeneously closed	n.d.	homogeneously closed
A630001G21Rik	n.d.	n.d.	n.d.	n.d.	n.d.	n.d.	n.d.	n.d.	homogeneously closed
A630010A05Rik	n.d.	homogeneously closed	n.d.	homogeneously closed	n.d.	n.d.	n.d.	n.d.	n.d.
A630019I02Rik	n.d.	homogeneously closed	homogeneously closed	homogeneously closed	homogeneously closed	homogeneously closed	homogeneously closed	n.d.	n.d.
A630020A06	n.d.	divergent	homogeneously open	divergent	homogeneously open	n.d.	homogeneously open	homogeneously open	n.d.
A630023A22Rik	n.d.	n.d.	homogeneously closed	n.d.	n.d.	n.d.	homogeneously closed	homogeneously closed	n.d.
A630023P12Rik	n.d.	homogeneously closed	homogeneously closed	n.d.	homogeneously closed	homogeneously closed	homogeneously closed	homogeneously closed	homogeneously closed
A630066F11Rik	n.d.	n.d.	n.d.	divergent	divergent	homogeneously open	divergent	divergent	homogeneously open
A630076J17Rik	n.d.	homogeneously closed	n.d.	homogeneously closed	homogeneously closed	n.d.	n.d.	n.d.	n.d.
A630089N07Rik	n.d.	divergent	n.d.	n.d.	divergent	n.d.	homogeneously open	divergent	n.d.
A630095N17Rik	n.d.	n.d.	n.d.	n.d.	n.d.	n.d.	n.d.	homogeneously closed	homogeneously closed
A730006G06Rik	n.d.	homogeneously closed	homogeneously closed	n.d.	homogeneously closed	n.d.	homogeneously closed	n.d.	n.d.
A730008H23Rik	homogeneously closed	divergent	divergent	homogeneously open	homogeneously open	homogeneously open	homogeneously open	divergent	homogeneously open
A730017L22Rik	homogeneously closed	divergent	n.d.	homogeneously open	divergent	homogeneously open	homogeneously open	homogeneously open	homogeneously open
A730018C14Rik	homogeneously closed	homogeneously closed	n.d.	homogeneously closed	homogeneously closed	homogeneously closed	n.d.	n.d.	n.d.
A730020E08Rik	n.d.	homogeneously closed	n.d.	n.d.	n.d.	homogeneously closed	n.d.	n.d.	n.d.
A730043L09Rik	n.d.	homogeneously closed	n.d.	homogeneously closed	divergent	n.d.	n.d.	homogeneously closed	homogeneously closed
A730056A06Rik	homogeneously closed	n.d.	homogeneously closed	n.d.	n.d.	n.d.	n.d.	n.d.	divergent
A730085K08Rik	n.d.	homogeneously closed	homogeneously closed	homogeneously closed	n.d.	n.d.	n.d.	n.d.	n.d.
A730090H04Rik	n.d.	n.d.	homogeneously closed	n.d.	n.d.	n.d.	n.d.	n.d.	n.d.
A830018L16Rik	n.d.	n.d.	homogeneously closed	n.d.	n.d.	n.d.	divergent	divergent	n.d.
A830052D11Rik	n.d.	n.d.	homogeneously closed	homogeneously closed	n.d.	homogeneously closed	n.d.	homogeneously closed	n.d.
A830080D01Rik	n.d.	n.d.	divergent	n.d.	homogeneously open	n.d.	homogeneously open	homogeneously open	n.d.
A930001C03Rik	n.d.	homogeneously closed	n.d.	homogeneously closed	n.d.	n.d.	n.d.	n.d.	n.d.
A930002C04Rik	n.d.	n.d.	homogeneously closed	n.d.	n.d.	n.d.	n.d.	n.d.	n.d.
A930003O13Rik	n.d.	n.d.	n.d.	homogeneously closed	n.d.	n.d.	n.d.	homogeneously closed	n.d.
A930005H10Rik	n.d.	n.d.	n.d.	homogeneously open	divergent	n.d.	homogeneously open	n.d.	n.d.
A930006I01Rik	n.d.	n.d.	n.d.	n.d.	homogeneously closed	n.d.	homogeneously closed	n.d.	n.d.
A930006K02Rik	n.d.	n.d.	n.d.	n.d.	divergent	n.d.	n.d.	n.d.	n.d.
A930007I19Rik	n.d.	n.d.	n.d.	n.d.	n.d.	n.d.	divergent	n.d.	homogeneously open
A930011G23Rik	n.d.	n.d.	n.d.	n.d.	n.d.	homogeneously closed	n.d.	n.d.	n.d.
A930012L18Rik	homogeneously closed	n.d.	n.d.	n.d.	n.d.	n.d.	n.d.	n.d.	n.d.
A930016O22Rik	n.d.	divergent	divergent	homogeneously open	homogeneously open	homogeneously open	n.d.	n.d.	homogeneously open
A930018P22Rik	homogeneously closed	n.d.	divergent	n.d.	n.d.	n.d.	homogeneously open	n.d.	homogeneously open
A930031H19Rik	n.d.	n.d.	n.d.	n.d.	n.d.	n.d.	homogeneously closed	n.d.	n.d.
AA388235	n.d.	homogeneously closed	n.d.	divergent	divergent	divergent	n.d.	n.d.	n.d.
AA465934	homogeneously closed	n.d.	n.d.	n.d.	n.d.	n.d.	n.d.	divergent	n.d.
AA467197	homogeneously closed	homogeneously closed	n.d.	homogeneously closed	n.d.	n.d.	n.d.	n.d.	n.d.
AA474331	n.d.	n.d.	divergent	homogeneously open	homogeneously open	n.d.	homogeneously open	divergent	n.d.
AA543186	n.d.	divergent	divergent	divergent	homogeneously open	homogeneously open	homogeneously open	homogeneously open	homogeneously open
AA619741	n.d.	homogeneously closed	n.d.	homogeneously closed	n.d.	homogeneously closed	n.d.	homogeneously closed	n.d.
AA986860	n.d.	n.d.	n.d.	n.d.	homogeneously open	n.d.	n.d.	divergent	n.d.
AB124611	n.d.	n.d.	homogeneously closed	homogeneously closed	homogeneously closed	homogeneously closed	homogeneously closed	n.d.	n.d.
AF251705	n.d.	homogeneously closed	n.d.	n.d.	n.d.	homogeneously closed	homogeneously closed	homogeneously closed	n.d.
AF366264	n.d.	n.d.	n.d.	n.d.	n.d.	homogeneously closed	n.d.	n.d.	n.d.
AF529169	n.d.	n.d.	homogeneously closed	n.d.	n.d.	homogeneously closed	n.d.	n.d.	n.d.
AI118078	homogeneously closed	divergent	n.d.	n.d.	n.d.	divergent	n.d.	n.d.	n.d.
AI197445	n.d.	homogeneously closed	homogeneously closed	n.d.	n.d.	n.d.	n.d.	homogeneously closed	n.d.
AI314180	n.d.	homogeneously closed	n.d.	n.d.	n.d.	n.d.	n.d.	n.d.	n.d.
AI317395	n.d.	divergent	homogeneously closed	divergent	n.d.	n.d.	homogeneously open	divergent	divergent
AI413582	n.d.	divergent	n.d.	divergent	homogeneously open	homogeneously open	homogeneously open	homogeneously open	homogeneously open
AI427809	n.d.	n.d.	n.d.	n.d.	n.d.	n.d.	homogeneously closed	n.d.	n.d.
AI463170	homogeneously closed	homogeneously closed	homogeneously closed	n.d.	homogeneously open	divergent	n.d.	homogeneously open	n.d.
AI464131	n.d.	n.d.	n.d.	n.d.	homogeneously open	homogeneously open	homogeneously open	divergent	n.d.
AI467606	n.d.	n.d.	homogeneously closed	divergent	divergent	divergent	n.d.	divergent	homogeneously open
AI506816	n.d.	n.d.	n.d.	n.d.	n.d.	n.d.	homogeneously open	homogeneously open	n.d.
AI507597	n.d.	homogeneously closed	homogeneously closed	homogeneously closed	homogeneously closed	n.d.	homogeneously closed	n.d.	homogeneously closed
AI593442	n.d.	homogeneously closed	homogeneously closed	n.d.	n.d.	divergent	n.d.	homogeneously closed	homogeneously open
AI597479	homogeneously closed	divergent	n.d.	divergent	divergent	divergent	divergent	divergent	homogeneously open
AI646519	n.d.	n.d.	homogeneously closed	n.d.	n.d.	n.d.	n.d.	n.d.	n.d.
AI661453	homogeneously closed	divergent	n.d.	homogeneously open	n.d.	homogeneously open	n.d.	divergent	n.d.
AI662270	n.d.	n.d.	n.d.	n.d.	divergent	n.d.	n.d.	n.d.	n.d.
AI837181	n.d.	n.d.	divergent	homogeneously open	homogeneously open	n.d.	homogeneously open	n.d.	n.d.
AI839979	n.d.	homogeneously closed	n.d.	n.d.	n.d.	homogeneously closed	n.d.	homogeneously closed	n.d.
AI846148	n.d.	divergent	divergent	divergent	homogeneously open	n.d.	homogeneously open	homogeneously open	homogeneously open
AI854517	n.d.	divergent	n.d.	n.d.	n.d.	n.d.	n.d.	n.d.	n.d.
AI854703	n.d.	homogeneously closed	n.d.	n.d.	n.d.	n.d.	n.d.	homogeneously closed	homogeneously closed
AI987944	n.d.	n.d.	divergent	n.d.	n.d.	n.d.	n.d.	n.d.	n.d.
AK010878	n.d.	divergent	divergent	homogeneously open	divergent	n.d.	homogeneously open	divergent	homogeneously open
AU015228	homogeneously closed	n.d.	divergent	n.d.	homogeneously open	n.d.	homogeneously closed	n.d.	n.d.
AU015791	n.d.	n.d.	n.d.	n.d.	n.d.	n.d.	n.d.	homogeneously closed	n.d.
AU015836	homogeneously closed	n.d.	divergent	n.d.	n.d.	n.d.	n.d.	n.d.	n.d.
AU019823	n.d.	n.d.	n.d.	homogeneously open	n.d.	n.d.	n.d.	homogeneously open	n.d.
AU019990	n.d.	homogeneously closed	n.d.	homogeneously closed	homogeneously closed	n.d.	homogeneously closed	n.d.	homogeneously closed
AU021092	n.d.	n.d.	homogeneously closed	n.d.	homogeneously closed	n.d.	n.d.	homogeneously closed	homogeneously closed
AU022252	n.d.	homogeneously open	divergent	homogeneously open	homogeneously open	divergent	homogeneously open	divergent	homogeneously open
AU022751	n.d.	n.d.	n.d.	n.d.	n.d.	n.d.	divergent	homogeneously closed	n.d.
AU022754	homogeneously closed	homogeneously closed	homogeneously closed	homogeneously closed	n.d.	n.d.	n.d.	n.d.	divergent
AU040320	homogeneously closed	homogeneously closed	divergent	divergent	divergent	n.d.	n.d.	n.d.	homogeneously open
AU041133	n.d.	n.d.	divergent	homogeneously open	homogeneously open	homogeneously open	n.d.	divergent	n.d.
AV039307	homogeneously closed	n.d.	divergent	homogeneously open	divergent	homogeneously open	homogeneously open	divergent	homogeneously open
AV051173	n.d.	n.d.	n.d.	n.d.	divergent	n.d.	divergent	homogeneously open	n.d.
AW011738	n.d.	divergent	n.d.	n.d.	n.d.	n.d.	homogeneously closed	n.d.	n.d.
AW046200	n.d.	n.d.	homogeneously closed	n.d.	n.d.	n.d.	divergent	n.d.	homogeneously open
AW209491	n.d.	n.d.	divergent	n.d.	divergent	n.d.	n.d.	n.d.	n.d.
AW549877	homogeneously closed	divergent	homogeneously open	divergent	homogeneously open	n.d.	homogeneously open	homogeneously open	n.d.
AW551984	n.d.	n.d.	n.d.	n.d.	n.d.	n.d.	n.d.	homogeneously closed	n.d.
AW554918	homogeneously closed	divergent	n.d.	divergent	divergent	n.d.	homogeneously open	divergent	homogeneously open
AW822252	homogeneously closed	homogeneously closed	homogeneously closed	n.d.	n.d.	n.d.	homogeneously closed	homogeneously closed	n.d.
AY074887	n.d.	homogeneously closed	n.d.	n.d.	n.d.	n.d.	divergent	divergent	n.d.
AY512915	n.d.	homogeneously closed	homogeneously closed	homogeneously closed	homogeneously closed	n.d.	homogeneously closed	n.d.	n.d.
AY702103	n.d.	n.d.	homogeneously closed	n.d.	n.d.	homogeneously closed	n.d.	n.d.	homogeneously closed
AY761184	n.d.	homogeneously closed	n.d.	n.d.	homogeneously closed	n.d.	homogeneously closed	n.d.	n.d.
AY761185	n.d.	n.d.	n.d.	n.d.	n.d.	n.d.	homogeneously closed	n.d.	n.d.
Aaas	n.d.	divergent	divergent	n.d.	homogeneously open	homogeneously open	n.d.	divergent	homogeneously open
Aacs	homogeneously closed	divergent	divergent	homogeneously open	divergent	n.d.	divergent	homogeneously open	homogeneously open
Aadat	homogeneously closed	homogeneously closed	homogeneously closed	n.d.	n.d.	n.d.	n.d.	homogeneously closed	n.d.
Aaed1	n.d.	n.d.	divergent	n.d.	homogeneously open	homogeneously open	n.d.	n.d.	homogeneously open
Aagab	homogeneously closed	divergent	n.d.	divergent	divergent	n.d.	homogeneously open	divergent	homogeneously open
Aak1	homogeneously closed	divergent	n.d.	divergent	n.d.	homogeneously open	divergent	divergent	divergent
Aamdc	n.d.	n.d.	divergent	homogeneously open	homogeneously open	homogeneously open	n.d.	homogeneously open	n.d.
Aamp	n.d.	homogeneously open	homogeneously open	homogeneously open	homogeneously open	homogeneously open	homogeneously open	homogeneously open	homogeneously open
Aar2	n.d.	n.d.	n.d.	n.d.	homogeneously open	n.d.	n.d.	n.d.	n.d.
Aard	n.d.	homogeneously closed	homogeneously closed	homogeneously closed	n.d.	n.d.	n.d.	n.d.	n.d.
Aars	n.d.	n.d.	divergent	divergent	homogeneously open	n.d.	n.d.	divergent	n.d.
Aars2	n.d.	n.d.	divergent	n.d.	homogeneously open	homogeneously open	n.d.	homogeneously open	n.d.
Aasdh	homogeneously closed	n.d.	divergent	homogeneously open	homogeneously open	homogeneously open	divergent	n.d.	homogeneously open
Aasdhppt	n.d.	divergent	divergent	homogeneously open	homogeneously open	n.d.	n.d.	homogeneously open	homogeneously open
Aatf	homogeneously closed	divergent	divergent	divergent	divergent	n.d.	divergent	n.d.	n.d.
Aatk	n.d.	n.d.	n.d.	n.d.	n.d.	homogeneously closed	n.d.	n.d.	n.d.
Abat	n.d.	divergent	n.d.	n.d.	homogeneously open	n.d.	divergent	n.d.	homogeneously open
Abca1	n.d.	homogeneously closed	homogeneously closed	n.d.	divergent	n.d.	homogeneously open	n.d.	homogeneously open
Abca12	n.d.	homogeneously closed	n.d.	n.d.	n.d.	n.d.	homogeneously closed	n.d.	n.d.
Abca13	n.d.	n.d.	n.d.	n.d.	n.d.	n.d.	homogeneously closed	homogeneously closed	n.d.
Abca14	n.d.	divergent	n.d.	n.d.	n.d.	divergent	n.d.	divergent	n.d.
Abca15	homogeneously closed	n.d.	homogeneously closed	homogeneously closed	n.d.	n.d.	homogeneously closed	homogeneously closed	n.d.
Abca16	homogeneously closed	n.d.	n.d.	n.d.	n.d.	n.d.	n.d.	n.d.	homogeneously closed
Abca2	n.d.	divergent	n.d.	n.d.	homogeneously open	divergent	homogeneously open	divergent	homogeneously open
Abca3	n.d.	divergent	n.d.	divergent	homogeneously open	n.d.	n.d.	divergent	n.d.
Abca4	n.d.	n.d.	n.d.	n.d.	n.d.	n.d.	n.d.	homogeneously closed	n.d.
Abca5	homogeneously closed	divergent	n.d.	n.d.	homogeneously open	n.d.	divergent	n.d.	n.d.
Abca7	homogeneously closed	homogeneously closed	n.d.	homogeneously closed	n.d.	n.d.	n.d.	n.d.	n.d.
Abca8b	n.d.	homogeneously closed	n.d.	n.d.	homogeneously closed	n.d.	homogeneously closed	homogeneously closed	n.d.
Abcb10	n.d.	n.d.	n.d.	n.d.	divergent	divergent	n.d.	divergent	divergent
Abcb1a	n.d.	n.d.	homogeneously closed	n.d.	n.d.	n.d.	n.d.	n.d.	n.d.
Abcb1b	n.d.	divergent	n.d.	n.d.	n.d.	n.d.	n.d.	homogeneously closed	n.d.
Abcb4	n.d.	homogeneously closed	homogeneously closed	n.d.	divergent	divergent	n.d.	homogeneously closed	homogeneously open
Abcb6	homogeneously closed	divergent	n.d.	n.d.	homogeneously open	homogeneously open	n.d.	divergent	homogeneously open
Abcb7	n.d.	n.d.	n.d.	n.d.	divergent	n.d.	n.d.	n.d.	n.d.
Abcb9	homogeneously closed	divergent	homogeneously open	homogeneously open	homogeneously open	homogeneously open	divergent	divergent	homogeneously open
Abcc1	n.d.	divergent	n.d.	divergent	n.d.	n.d.	n.d.	n.d.	divergent
Abcc10	n.d.	homogeneously closed	divergent	homogeneously open	homogeneously open	homogeneously open	n.d.	divergent	n.d.
Abcc12	n.d.	homogeneously closed	homogeneously closed	homogeneously closed	homogeneously closed	homogeneously closed	n.d.	homogeneously closed	n.d.
Abcc3	n.d.	n.d.	n.d.	n.d.	n.d.	n.d.	n.d.	homogeneously closed	n.d.
Abcc4	n.d.	n.d.	n.d.	n.d.	n.d.	n.d.	divergent	homogeneously closed	homogeneously open
Abcc5	n.d.	homogeneously closed	n.d.	n.d.	divergent	divergent	divergent	n.d.	n.d.
Abcc6	n.d.	homogeneously closed	n.d.	homogeneously closed	divergent	homogeneously closed	n.d.	homogeneously closed	n.d.
Abcc8	n.d.	homogeneously closed	homogeneously closed	divergent	divergent	n.d.	n.d.	homogeneously closed	n.d.
Abcc9	n.d.	n.d.	homogeneously closed	n.d.	homogeneously closed	n.d.	n.d.	homogeneously closed	n.d.
Abcd1	n.d.	n.d.	homogeneously open	n.d.	n.d.	homogeneously open	n.d.	homogeneously open	n.d.
Abcd2	n.d.	n.d.	homogeneously closed	n.d.	n.d.	n.d.	n.d.	n.d.	n.d.
Abcd3	homogeneously closed	n.d.	n.d.	divergent	divergent	divergent	divergent	divergent	n.d.
Abcd4	n.d.	divergent	divergent	n.d.	n.d.	homogeneously open	homogeneously open	homogeneously open	n.d.
Abce1	n.d.	n.d.	divergent	homogeneously open	divergent	n.d.	divergent	divergent	homogeneously open
Abcf1	homogeneously closed	n.d.	divergent	homogeneously open	homogeneously open	homogeneously open	n.d.	divergent	homogeneously open
Abcf2	n.d.	divergent	homogeneously open	homogeneously open	homogeneously open	homogeneously open	homogeneously open	homogeneously open	homogeneously open
Abcf3	homogeneously closed	n.d.	divergent	homogeneously open	homogeneously open	n.d.	homogeneously open	homogeneously open	n.d.
Abcg1	n.d.	divergent	n.d.	n.d.	divergent	n.d.	divergent	n.d.	divergent
Abcg3	n.d.	n.d.	n.d.	n.d.	n.d.	n.d.	homogeneously closed	n.d.	n.d.
Abcg4	homogeneously closed	homogeneously closed	n.d.	homogeneously closed	n.d.	n.d.	divergent	homogeneously closed	homogeneously closed
Abcg5	n.d.	homogeneously closed	homogeneously closed	n.d.	homogeneously closed	homogeneously closed	n.d.	homogeneously closed	n.d.
Abcg8	homogeneously closed	homogeneously closed	homogeneously closed	homogeneously closed	homogeneously closed	homogeneously closed	homogeneously closed	homogeneously closed	n.d.
Abhd1	n.d.	divergent	divergent	homogeneously open	homogeneously open	homogeneously open	homogeneously open	divergent	homogeneously open
Abhd10	n.d.	n.d.	homogeneously closed	divergent	n.d.	n.d.	n.d.	n.d.	n.d.
Abhd11	homogeneously closed	n.d.	homogeneously open	homogeneously open	homogeneously open	n.d.	homogeneously open	homogeneously open	n.d.
Abhd11os	n.d.	n.d.	n.d.	n.d.	homogeneously open	homogeneously open	n.d.	n.d.	n.d.
Abhd12	homogeneously closed	n.d.	divergent	divergent	homogeneously open	homogeneously open	n.d.	n.d.	n.d.
Abhd12b	n.d.	n.d.	n.d.	n.d.	homogeneously closed	homogeneously closed	n.d.	n.d.	n.d.
Abhd13	n.d.	homogeneously closed	n.d.	divergent	divergent	n.d.	homogeneously open	n.d.	n.d.
Abhd14a	n.d.	n.d.	homogeneously closed	n.d.	n.d.	n.d.	n.d.	n.d.	homogeneously open
Abhd15	homogeneously closed	n.d.	n.d.	homogeneously closed	divergent	divergent	divergent	homogeneously closed	divergent
Abhd16a	n.d.	divergent	n.d.	divergent	divergent	homogeneously open	divergent	divergent	homogeneously open
Abhd16b	n.d.	homogeneously closed	homogeneously closed	homogeneously closed	n.d.	homogeneously closed	homogeneously closed	n.d.	n.d.
Abhd17a	n.d.	divergent	divergent	homogeneously open	homogeneously open	homogeneously open	homogeneously open	homogeneously open	homogeneously open
Abhd17b	n.d.	n.d.	n.d.	n.d.	homogeneously open	homogeneously open	n.d.	n.d.	n.d.
Abhd17c	n.d.	n.d.	n.d.	divergent	divergent	homogeneously open	divergent	n.d.	homogeneously open
Abhd2	n.d.	divergent	divergent	homogeneously open	homogeneously open	homogeneously open	n.d.	homogeneously open	homogeneously open
Abhd5	homogeneously closed	divergent	divergent	homogeneously open	divergent	homogeneously open	homogeneously open	divergent	n.d.
Abhd6	homogeneously closed	homogeneously closed	n.d.	divergent	divergent	n.d.	homogeneously open	n.d.	homogeneously open
Abhd8	homogeneously closed	divergent	n.d.	divergent	divergent	homogeneously open	homogeneously open	divergent	homogeneously open
Abi2	n.d.	n.d.	n.d.	divergent	divergent	n.d.	divergent	divergent	n.d.
Abl1	n.d.	divergent	divergent	divergent	homogeneously open	homogeneously open	n.d.	homogeneously open	homogeneously open
Abl2	homogeneously closed	divergent	divergent	divergent	homogeneously open	homogeneously open	homogeneously open	n.d.	homogeneously open
Ablim1	homogeneously closed	homogeneously closed	n.d.	n.d.	homogeneously closed	homogeneously closed	n.d.	homogeneously closed	n.d.
Ablim2	n.d.	divergent	n.d.	divergent	homogeneously open	n.d.	divergent	divergent	n.d.
Abo	n.d.	homogeneously closed	n.d.	n.d.	n.d.	homogeneously closed	n.d.	n.d.	n.d.
Abr	n.d.	n.d.	n.d.	homogeneously closed	n.d.	n.d.	n.d.	n.d.	n.d.
Abracl	n.d.	homogeneously closed	homogeneously closed	homogeneously closed	divergent	n.d.	divergent	n.d.	n.d.
Abt1	n.d.	n.d.	homogeneously open	divergent	homogeneously open	homogeneously open	n.d.	divergent	n.d.
Abtb1	n.d.	divergent	divergent	divergent	homogeneously open	homogeneously open	homogeneously open	divergent	homogeneously open
Abtb2	homogeneously closed	homogeneously open	n.d.	n.d.	divergent	homogeneously open	homogeneously open	n.d.	n.d.
Acaa1a	n.d.	n.d.	n.d.	n.d.	n.d.	n.d.	n.d.	n.d.	homogeneously open
Acaa1b	n.d.	divergent	n.d.	n.d.	n.d.	n.d.	n.d.	n.d.	n.d.
Acaa2	n.d.	n.d.	n.d.	divergent	n.d.	divergent	n.d.	divergent	n.d.
Acacb	n.d.	homogeneously closed	n.d.	n.d.	n.d.	homogeneously closed	homogeneously closed	n.d.	n.d.
Acad10	homogeneously closed	n.d.	n.d.	divergent	divergent	divergent	divergent	divergent	divergent
Acad12	homogeneously closed	n.d.	n.d.	n.d.	n.d.	divergent	n.d.	divergent	n.d.
Acad8	n.d.	n.d.	n.d.	homogeneously open	n.d.	n.d.	homogeneously open	n.d.	n.d.
Acad9	n.d.	n.d.	divergent	homogeneously open	homogeneously open	n.d.	n.d.	n.d.	divergent
Acadl	homogeneously closed	homogeneously closed	homogeneously closed	n.d.	n.d.	n.d.	n.d.	n.d.	n.d.
Acadm	n.d.	divergent	divergent	homogeneously open	homogeneously open	homogeneously open	homogeneously open	homogeneously open	homogeneously open
Acads	n.d.	divergent	n.d.	homogeneously open	homogeneously open	homogeneously open	n.d.	divergent	n.d.
Acadsb	n.d.	divergent	divergent	divergent	divergent	n.d.	homogeneously open	divergent	homogeneously open
Acadvl	homogeneously closed	divergent	n.d.	n.d.	divergent	homogeneously open	n.d.	n.d.	n.d.
Acan	n.d.	homogeneously closed	homogeneously closed	n.d.	n.d.	homogeneously closed	homogeneously closed	n.d.	homogeneously closed
Acap1	n.d.	n.d.	n.d.	n.d.	n.d.	homogeneously closed	n.d.	n.d.	n.d.
Acap2	n.d.	divergent	n.d.	divergent	homogeneously open	n.d.	homogeneously open	divergent	homogeneously open
Acap3	homogeneously closed	n.d.	divergent	divergent	divergent	homogeneously open	homogeneously open	homogeneously open	n.d.
Acat1	n.d.	divergent	divergent	n.d.	n.d.	n.d.	homogeneously open	n.d.	homogeneously open
Acat2	homogeneously closed	n.d.	divergent	homogeneously open	homogeneously open	homogeneously open	n.d.	n.d.	homogeneously open
Acbd3	homogeneously closed	divergent	n.d.	divergent	divergent	homogeneously open	divergent	n.d.	homogeneously open
Acbd4	homogeneously closed	divergent	homogeneously closed	n.d.	homogeneously closed	homogeneously closed	n.d.	n.d.	homogeneously open
Acbd5	n.d.	n.d.	divergent	n.d.	divergent	n.d.	n.d.	n.d.	n.d.
Accsl	n.d.	n.d.	n.d.	n.d.	homogeneously closed	homogeneously closed	homogeneously closed	homogeneously closed	n.d.
Acd	n.d.	n.d.	n.d.	homogeneously open	divergent	n.d.	n.d.	n.d.	homogeneously open
Ace	homogeneously closed	n.d.	n.d.	divergent	n.d.	n.d.	n.d.	n.d.	n.d.
Ace3	n.d.	n.d.	homogeneously closed	n.d.	homogeneously closed	homogeneously closed	n.d.	n.d.	homogeneously closed
Acer1	n.d.	n.d.	n.d.	homogeneously closed	n.d.	homogeneously closed	n.d.	homogeneously closed	homogeneously closed
Acer2	n.d.	n.d.	n.d.	divergent	divergent	homogeneously open	divergent	n.d.	divergent
Acer3	homogeneously closed	divergent	divergent	homogeneously open	divergent	homogeneously open	n.d.	divergent	homogeneously open
Ache	n.d.	n.d.	n.d.	divergent	n.d.	n.d.	n.d.	n.d.	divergent
Acin1	n.d.	divergent	n.d.	n.d.	n.d.	n.d.	divergent	divergent	homogeneously open
Ackr1	n.d.	homogeneously closed	n.d.	n.d.	n.d.	n.d.	homogeneously closed	n.d.	n.d.
Ackr2	homogeneously closed	n.d.	n.d.	homogeneously closed	n.d.	homogeneously closed	n.d.	n.d.	n.d.
Ackr3	homogeneously closed	divergent	n.d.	n.d.	n.d.	n.d.	n.d.	n.d.	n.d.
Acly	homogeneously closed	divergent	homogeneously open	homogeneously open	divergent	homogeneously open	homogeneously open	divergent	homogeneously open
Aco1	n.d.	divergent	divergent	homogeneously open	homogeneously open	homogeneously open	divergent	divergent	homogeneously open
Aco2	homogeneously closed	divergent	divergent	homogeneously open	homogeneously open	n.d.	homogeneously open	divergent	homogeneously open
Acot1	homogeneously closed	divergent	homogeneously closed	n.d.	n.d.	homogeneously closed	n.d.	n.d.	n.d.
Acot11	n.d.	divergent	homogeneously closed	n.d.	divergent	divergent	n.d.	n.d.	homogeneously open
Acot12	n.d.	homogeneously closed	n.d.	homogeneously closed	n.d.	homogeneously closed	n.d.	n.d.	divergent
Acot13	n.d.	divergent	n.d.	divergent	divergent	n.d.	n.d.	n.d.	n.d.
Acot2	n.d.	homogeneously closed	homogeneously closed	homogeneously closed	n.d.	n.d.	n.d.	n.d.	n.d.
Acot7	homogeneously closed	n.d.	divergent	divergent	divergent	homogeneously open	n.d.	n.d.	homogeneously open
Acot8	n.d.	homogeneously closed	divergent	divergent	homogeneously open	homogeneously open	homogeneously open	homogeneously open	n.d.
Acox1	n.d.	homogeneously open	n.d.	n.d.	homogeneously open	homogeneously open	n.d.	n.d.	n.d.
Acox2	n.d.	homogeneously closed	homogeneously closed	n.d.	homogeneously closed	homogeneously closed	n.d.	n.d.	homogeneously closed
Acox3	n.d.	divergent	divergent	n.d.	homogeneously open	n.d.	n.d.	n.d.	homogeneously open
Acoxl	n.d.	homogeneously closed	n.d.	n.d.	n.d.	homogeneously closed	n.d.	n.d.	homogeneously closed
Acp1	homogeneously closed	homogeneously open	divergent	homogeneously open	divergent	homogeneously open	n.d.	divergent	n.d.
Acp2	homogeneously closed	divergent	divergent	divergent	homogeneously open	homogeneously open	homogeneously open	n.d.	n.d.
Acp5	n.d.	n.d.	n.d.	homogeneously closed	homogeneously closed	n.d.	n.d.	n.d.	n.d.
Acp6	n.d.	n.d.	n.d.	n.d.	divergent	n.d.	n.d.	n.d.	n.d.
Acpt	homogeneously closed	homogeneously closed	homogeneously closed	homogeneously closed	n.d.	homogeneously closed	homogeneously closed	homogeneously closed	homogeneously closed
Acr	homogeneously closed	n.d.	homogeneously closed	n.d.	n.d.	n.d.	n.d.	homogeneously closed	n.d.
Acrbp	n.d.	homogeneously closed	n.d.	n.d.	n.d.	n.d.	n.d.	n.d.	n.d.
Acsbg1	n.d.	n.d.	homogeneously closed	n.d.	n.d.	n.d.	n.d.	homogeneously closed	n.d.
Acsf2	n.d.	n.d.	n.d.	n.d.	n.d.	homogeneously closed	n.d.	n.d.	homogeneously open
Acsf3	n.d.	n.d.	n.d.	divergent	divergent	n.d.	n.d.	divergent	homogeneously open
Acsl1	homogeneously closed	n.d.	divergent	n.d.	homogeneously open	n.d.	divergent	n.d.	homogeneously open
Acsl3	n.d.	divergent	divergent	divergent	divergent	homogeneously open	n.d.	divergent	n.d.
Acsl4	n.d.	divergent	divergent	n.d.	n.d.	n.d.	n.d.	n.d.	n.d.
Acsl5	n.d.	homogeneously closed	n.d.	n.d.	n.d.	n.d.	n.d.	n.d.	n.d.
Acsl6	n.d.	n.d.	n.d.	n.d.	n.d.	homogeneously closed	n.d.	divergent	n.d.
Acsm1	n.d.	n.d.	homogeneously closed	n.d.	n.d.	n.d.	n.d.	homogeneously closed	n.d.
Acsm3	n.d.	n.d.	n.d.	n.d.	divergent	n.d.	n.d.	n.d.	n.d.
Acsm5	n.d.	homogeneously closed	n.d.	n.d.	n.d.	n.d.	n.d.	n.d.	n.d.
Acss1	homogeneously closed	n.d.	n.d.	n.d.	divergent	n.d.	n.d.	divergent	n.d.
Acss2	homogeneously closed	divergent	homogeneously open	homogeneously open	homogeneously open	divergent	homogeneously open	divergent	n.d.
Acss2os	n.d.	n.d.	homogeneously closed	homogeneously closed	homogeneously closed	n.d.	homogeneously closed	homogeneously closed	n.d.
Acss3	n.d.	homogeneously closed	homogeneously closed	homogeneously closed	n.d.	n.d.	n.d.	n.d.	n.d.
Acta1	homogeneously closed	homogeneously closed	homogeneously closed	homogeneously closed	n.d.	homogeneously closed	homogeneously closed	homogeneously closed	n.d.
Acta2	n.d.	homogeneously closed	homogeneously closed	n.d.	n.d.	n.d.	homogeneously closed	n.d.	n.d.
Actb	n.d.	homogeneously closed	divergent	divergent	n.d.	divergent	n.d.	n.d.	n.d.
Actbl2	n.d.	n.d.	n.d.	n.d.	n.d.	n.d.	homogeneously closed	n.d.	n.d.
Actc1	n.d.	homogeneously closed	homogeneously closed	homogeneously closed	homogeneously closed	homogeneously closed	n.d.	n.d.	n.d.
Actg1	homogeneously closed	n.d.	n.d.	divergent	divergent	divergent	divergent	divergent	n.d.
Actl10	n.d.	n.d.	n.d.	homogeneously closed	n.d.	n.d.	n.d.	homogeneously closed	n.d.
Actl11	homogeneously closed	homogeneously closed	homogeneously closed	homogeneously closed	homogeneously closed	homogeneously closed	divergent	homogeneously closed	homogeneously closed
Actl6a	n.d.	n.d.	divergent	divergent	homogeneously open	homogeneously open	divergent	homogeneously open	homogeneously open
Actl6b	n.d.	divergent	n.d.	divergent	divergent	homogeneously open	n.d.	divergent	n.d.
Actl7a	n.d.	n.d.	n.d.	n.d.	homogeneously closed	homogeneously closed	n.d.	n.d.	n.d.
Actl7b	n.d.	n.d.	n.d.	homogeneously closed	homogeneously closed	n.d.	n.d.	n.d.	n.d.
Actl9	n.d.	n.d.	homogeneously closed	homogeneously closed	n.d.	homogeneously closed	n.d.	n.d.	n.d.
Actn1	n.d.	n.d.	n.d.	divergent	homogeneously open	homogeneously open	divergent	n.d.	homogeneously open
Actn2	n.d.	divergent	divergent	homogeneously open	divergent	homogeneously open	n.d.	homogeneously open	n.d.
Actn4	n.d.	divergent	divergent	divergent	homogeneously open	homogeneously open	homogeneously open	homogeneously open	n.d.
Actr10	homogeneously closed	n.d.	n.d.	n.d.	homogeneously open	divergent	n.d.	divergent	n.d.
Actr1a	n.d.	n.d.	divergent	n.d.	homogeneously open	n.d.	n.d.	n.d.	n.d.
Actr1b	n.d.	n.d.	n.d.	homogeneously open	n.d.	n.d.	n.d.	n.d.	homogeneously open
Actr2	n.d.	divergent	divergent	homogeneously open	homogeneously open	homogeneously open	n.d.	homogeneously open	homogeneously open
Actr3	n.d.	divergent	divergent	homogeneously open	homogeneously open	homogeneously open	n.d.	divergent	n.d.
Actr3b	homogeneously closed	n.d.	divergent	homogeneously open	homogeneously open	n.d.	divergent	divergent	n.d.
Actr5	n.d.	n.d.	divergent	n.d.	divergent	homogeneously open	homogeneously open	n.d.	n.d.
Actr6	n.d.	homogeneously closed	divergent	n.d.	n.d.	n.d.	homogeneously open	homogeneously open	n.d.
Actr8	n.d.	divergent	n.d.	n.d.	n.d.	n.d.	n.d.	n.d.	n.d.
Actrt2	n.d.	homogeneously closed	n.d.	homogeneously closed	homogeneously closed	homogeneously closed	n.d.	n.d.	n.d.
Actrt3	homogeneously closed	homogeneously closed	homogeneously closed	homogeneously closed	homogeneously closed	homogeneously closed	n.d.	homogeneously closed	n.d.
Acvr1	n.d.	homogeneously closed	n.d.	n.d.	n.d.	divergent	n.d.	n.d.	divergent
Acvr1b	n.d.	n.d.	n.d.	homogeneously open	homogeneously open	n.d.	n.d.	n.d.	n.d.
Acvr1c	n.d.	homogeneously closed	homogeneously closed	n.d.	homogeneously closed	n.d.	homogeneously closed	homogeneously closed	homogeneously open
Acvr2a	n.d.	n.d.	n.d.	n.d.	homogeneously open	n.d.	n.d.	divergent	homogeneously open
Acvr2b	homogeneously closed	homogeneously closed	n.d.	n.d.	n.d.	n.d.	divergent	n.d.	n.d.
Acvrl1	n.d.	n.d.	n.d.	n.d.	homogeneously closed	n.d.	homogeneously closed	n.d.	n.d.
Acy1	homogeneously closed	homogeneously closed	n.d.	divergent	divergent	homogeneously closed	n.d.	divergent	n.d.
Acy3	n.d.	homogeneously closed	n.d.	divergent	n.d.	homogeneously open	divergent	divergent	n.d.
Acyp1	n.d.	divergent	n.d.	n.d.	n.d.	n.d.	n.d.	n.d.	homogeneously open
Acyp2	n.d.	divergent	n.d.	n.d.	n.d.	n.d.	n.d.	n.d.	n.d.
Ada	homogeneously closed	n.d.	n.d.	homogeneously closed	n.d.	n.d.	n.d.	n.d.	n.d.
Adad1	n.d.	n.d.	homogeneously closed	n.d.	n.d.	n.d.	n.d.	n.d.	n.d.
Adad2	n.d.	n.d.	n.d.	divergent	n.d.	homogeneously open	n.d.	divergent	n.d.
Adal	homogeneously closed	n.d.	n.d.	divergent	divergent	divergent	n.d.	n.d.	divergent
Adam10	n.d.	homogeneously open	divergent	homogeneously open	homogeneously open	n.d.	homogeneously open	divergent	n.d.
Adam11	homogeneously closed	homogeneously closed	n.d.	n.d.	n.d.	n.d.	divergent	homogeneously closed	divergent
Adam12	n.d.	n.d.	n.d.	homogeneously closed	divergent	homogeneously closed	divergent	homogeneously closed	divergent
Adam15	n.d.	n.d.	n.d.	divergent	divergent	divergent	divergent	homogeneously open	homogeneously open
Adam17	homogeneously closed	n.d.	divergent	homogeneously open	divergent	n.d.	homogeneously open	n.d.	n.d.
Adam18	n.d.	homogeneously closed	homogeneously closed	homogeneously closed	homogeneously closed	n.d.	homogeneously closed	homogeneously closed	n.d.
Adam1b	n.d.	homogeneously closed	homogeneously closed	homogeneously closed	n.d.	homogeneously closed	n.d.	homogeneously closed	n.d.
Adam2	n.d.	n.d.	homogeneously closed	homogeneously closed	homogeneously closed	homogeneously closed	n.d.	homogeneously closed	n.d.
Adam22	n.d.	n.d.	homogeneously closed	n.d.	homogeneously closed	n.d.	n.d.	n.d.	homogeneously open
Adam23	n.d.	homogeneously closed	homogeneously closed	homogeneously closed	n.d.	n.d.	divergent	n.d.	n.d.
Adam3	n.d.	homogeneously closed	homogeneously closed	homogeneously closed	homogeneously closed	n.d.	n.d.	homogeneously closed	n.d.
Adam30	homogeneously closed	n.d.	homogeneously closed	homogeneously closed	homogeneously closed	homogeneously closed	homogeneously closed	homogeneously closed	n.d.
Adam32	n.d.	n.d.	homogeneously closed	homogeneously closed	homogeneously closed	divergent	divergent	n.d.	n.d.
Adam33	n.d.	homogeneously closed	n.d.	homogeneously closed	divergent	n.d.	n.d.	n.d.	n.d.
Adam8	n.d.	divergent	n.d.	n.d.	n.d.	n.d.	homogeneously closed	homogeneously closed	n.d.
Adam9	n.d.	n.d.	homogeneously open	n.d.	homogeneously open	n.d.	n.d.	n.d.	n.d.
Adamts1	n.d.	homogeneously closed	n.d.	homogeneously closed	n.d.	homogeneously closed	homogeneously closed	n.d.	homogeneously closed
Adamts10	n.d.	n.d.	n.d.	homogeneously closed	n.d.	n.d.	n.d.	n.d.	n.d.
Adamts12	n.d.	n.d.	n.d.	homogeneously closed	homogeneously closed	n.d.	n.d.	homogeneously closed	n.d.
Adamts13	n.d.	homogeneously closed	homogeneously closed	n.d.	homogeneously closed	n.d.	homogeneously closed	n.d.	homogeneously closed
Adamts14	n.d.	homogeneously closed	homogeneously closed	n.d.	n.d.	homogeneously closed	n.d.	n.d.	divergent
Adamts15	homogeneously closed	homogeneously closed	homogeneously closed	homogeneously closed	divergent	homogeneously closed	n.d.	homogeneously closed	divergent
Adamts16	n.d.	n.d.	homogeneously closed	n.d.	n.d.	n.d.	n.d.	n.d.	n.d.
Adamts17	n.d.	n.d.	divergent	n.d.	homogeneously open	n.d.	homogeneously open	homogeneously open	n.d.
Adamts18	n.d.	homogeneously closed	n.d.	n.d.	n.d.	n.d.	n.d.	homogeneously closed	n.d.
Adamts19	homogeneously closed	homogeneously closed	homogeneously closed	n.d.	n.d.	homogeneously closed	n.d.	n.d.	n.d.
Adamts2	n.d.	homogeneously closed	homogeneously closed	n.d.	divergent	n.d.	divergent	n.d.	divergent
Adamts20	homogeneously closed	n.d.	n.d.	n.d.	n.d.	homogeneously closed	homogeneously closed	homogeneously closed	n.d.
Adamts3	homogeneously closed	homogeneously closed	homogeneously closed	homogeneously closed	n.d.	n.d.	divergent	homogeneously closed	n.d.
Adamts5	n.d.	homogeneously closed	n.d.	n.d.	n.d.	n.d.	n.d.	n.d.	homogeneously closed
Adamts7	homogeneously closed	divergent	homogeneously closed	n.d.	n.d.	n.d.	n.d.	n.d.	n.d.
Adamts8	n.d.	n.d.	homogeneously closed	n.d.	n.d.	n.d.	n.d.	n.d.	n.d.
Adamts9	n.d.	homogeneously closed	n.d.	n.d.	n.d.	homogeneously closed	n.d.	n.d.	n.d.
Adamtsl1	n.d.	n.d.	n.d.	homogeneously closed	n.d.	n.d.	homogeneously closed	homogeneously closed	n.d.
Adamtsl2	homogeneously closed	homogeneously closed	homogeneously closed	homogeneously closed	homogeneously closed	homogeneously closed	homogeneously closed	n.d.	n.d.
Adamtsl3	homogeneously closed	n.d.	homogeneously closed	n.d.	n.d.	homogeneously closed	divergent	n.d.	divergent
Adamtsl4	n.d.	homogeneously closed	n.d.	n.d.	n.d.	divergent	n.d.	homogeneously closed	homogeneously closed
Adamtsl5	homogeneously closed	n.d.	n.d.	n.d.	n.d.	divergent	divergent	n.d.	n.d.
Adap1	n.d.	homogeneously closed	homogeneously closed	homogeneously closed	n.d.	n.d.	n.d.	n.d.	homogeneously open
Adap2	n.d.	n.d.	n.d.	n.d.	n.d.	n.d.	homogeneously open	homogeneously open	n.d.
Adar	n.d.	n.d.	n.d.	n.d.	divergent	n.d.	n.d.	n.d.	n.d.
Adarb1	homogeneously closed	divergent	n.d.	divergent	n.d.	n.d.	n.d.	n.d.	n.d.
Adarb2	n.d.	n.d.	n.d.	n.d.	homogeneously closed	n.d.	homogeneously closed	n.d.	n.d.
Adat1	n.d.	n.d.	n.d.	n.d.	homogeneously open	n.d.	n.d.	n.d.	n.d.
Adat3	homogeneously closed	divergent	divergent	n.d.	n.d.	n.d.	homogeneously open	n.d.	n.d.
Adck1	n.d.	n.d.	n.d.	n.d.	divergent	n.d.	homogeneously open	n.d.	n.d.
Adck2	n.d.	divergent	n.d.	divergent	divergent	divergent	n.d.	homogeneously closed	n.d.
Adck3	n.d.	n.d.	n.d.	n.d.	n.d.	n.d.	n.d.	divergent	n.d.
Adck4	n.d.	homogeneously open	divergent	n.d.	n.d.	n.d.	n.d.	n.d.	n.d.
Adck5	n.d.	n.d.	n.d.	divergent	divergent	n.d.	divergent	n.d.	homogeneously open
Adcy1	n.d.	homogeneously closed	homogeneously closed	homogeneously closed	n.d.	divergent	n.d.	n.d.	n.d.
Adcy10	n.d.	n.d.	n.d.	n.d.	n.d.	n.d.	n.d.	homogeneously closed	n.d.
Adcy2	n.d.	divergent	homogeneously closed	n.d.	n.d.	divergent	divergent	n.d.	divergent
Adcy3	divergent	homogeneously closed	divergent	n.d.	n.d.	n.d.	divergent	n.d.	n.d.
Adcy4	n.d.	homogeneously closed	homogeneously closed	n.d.	n.d.	n.d.	n.d.	homogeneously closed	n.d.
Adcy5	homogeneously closed	n.d.	n.d.	n.d.	divergent	n.d.	divergent	n.d.	divergent
Adcy6	n.d.	n.d.	homogeneously closed	homogeneously closed	divergent	homogeneously closed	homogeneously closed	n.d.	homogeneously closed
Adcy7	n.d.	n.d.	homogeneously closed	n.d.	n.d.	n.d.	n.d.	n.d.	n.d.
Adcy9	n.d.	n.d.	divergent	homogeneously open	divergent	n.d.	n.d.	n.d.	homogeneously open
Adcyap1r1	n.d.	n.d.	homogeneously closed	n.d.	n.d.	n.d.	n.d.	n.d.	homogeneously open
Add1	n.d.	n.d.	divergent	divergent	homogeneously open	homogeneously open	homogeneously open	divergent	n.d.
Add2	n.d.	n.d.	homogeneously closed	n.d.	n.d.	n.d.	divergent	homogeneously closed	divergent
Adgb	n.d.	n.d.	homogeneously closed	n.d.	n.d.	n.d.	n.d.	n.d.	n.d.
Adgra1	n.d.	n.d.	n.d.	n.d.	homogeneously closed	homogeneously closed	n.d.	n.d.	homogeneously open
Adgra2	n.d.	n.d.	n.d.	n.d.	n.d.	n.d.	divergent	n.d.	homogeneously open
Adgra3	n.d.	n.d.	n.d.	n.d.	n.d.	n.d.	n.d.	n.d.	homogeneously open
Adgrb1	n.d.	homogeneously closed	homogeneously closed	homogeneously closed	n.d.	n.d.	n.d.	n.d.	n.d.
Adgrb2	homogeneously closed	n.d.	n.d.	n.d.	n.d.	n.d.	n.d.	n.d.	homogeneously open
Adgrd1	n.d.	homogeneously closed	homogeneously closed	homogeneously closed	homogeneously closed	homogeneously closed	homogeneously closed	n.d.	n.d.
Adgre5	n.d.	homogeneously closed	n.d.	divergent	n.d.	n.d.	divergent	divergent	n.d.
Adgrf1	n.d.	homogeneously closed	homogeneously closed	n.d.	n.d.	n.d.	n.d.	n.d.	n.d.
Adgrf2	n.d.	n.d.	n.d.	n.d.	n.d.	n.d.	homogeneously closed	homogeneously closed	n.d.
Adgrf3	homogeneously closed	homogeneously closed	homogeneously closed	n.d.	n.d.	n.d.	homogeneously closed	n.d.	n.d.
Adgrg1	n.d.	n.d.	homogeneously closed	n.d.	n.d.	n.d.	n.d.	divergent	n.d.
Adgrg2	homogeneously closed	homogeneously closed	n.d.	n.d.	n.d.	n.d.	homogeneously closed	homogeneously closed	n.d.
Adgrg3	n.d.	homogeneously closed	homogeneously closed	n.d.	homogeneously closed	homogeneously closed	homogeneously closed	homogeneously closed	homogeneously closed
Adgrg6	homogeneously closed	n.d.	homogeneously closed	divergent	n.d.	divergent	n.d.	n.d.	n.d.
Adgrl1	n.d.	homogeneously closed	homogeneously closed	n.d.	n.d.	divergent	n.d.	n.d.	divergent
Adgrl3	homogeneously closed	homogeneously closed	homogeneously closed	homogeneously closed	homogeneously closed	n.d.	n.d.	homogeneously closed	n.d.
Adgrl4	n.d.	homogeneously closed	n.d.	n.d.	n.d.	homogeneously closed	n.d.	homogeneously closed	n.d.
Adgrv1	n.d.	n.d.	n.d.	homogeneously closed	homogeneously closed	n.d.	n.d.	divergent	n.d.
Adh1	n.d.	homogeneously closed	n.d.	n.d.	n.d.	n.d.	homogeneously closed	n.d.	n.d.
Adh4	n.d.	n.d.	n.d.	n.d.	n.d.	n.d.	homogeneously closed	n.d.	n.d.
Adh5	n.d.	homogeneously closed	homogeneously closed	n.d.	n.d.	n.d.	n.d.	n.d.	n.d.
Adhfe1	n.d.	divergent	n.d.	n.d.	n.d.	n.d.	n.d.	n.d.	n.d.
Adi1	homogeneously closed	divergent	divergent	n.d.	n.d.	n.d.	homogeneously open	n.d.	n.d.
Adig	n.d.	n.d.	n.d.	n.d.	divergent	n.d.	n.d.	n.d.	n.d.
Adipor1	n.d.	homogeneously open	divergent	homogeneously open	n.d.	n.d.	n.d.	n.d.	n.d.
Adk	n.d.	divergent	divergent	divergent	homogeneously open	homogeneously open	homogeneously open	divergent	n.d.
Adm2	n.d.	n.d.	homogeneously closed	divergent	homogeneously closed	homogeneously closed	homogeneously closed	homogeneously closed	n.d.
Adnp	homogeneously closed	n.d.	divergent	n.d.	divergent	divergent	n.d.	divergent	n.d.
Adnp2	homogeneously closed	divergent	divergent	divergent	homogeneously open	divergent	homogeneously open	n.d.	n.d.
Ado	homogeneously closed	n.d.	n.d.	n.d.	n.d.	n.d.	n.d.	n.d.	n.d.
Adora1	n.d.	n.d.	homogeneously closed	n.d.	n.d.	n.d.	divergent	n.d.	n.d.
Adora2a	n.d.	n.d.	n.d.	n.d.	n.d.	n.d.	n.d.	divergent	n.d.
Adora2b	n.d.	n.d.	n.d.	n.d.	homogeneously open	n.d.	n.d.	divergent	divergent
Adora3	n.d.	n.d.	n.d.	n.d.	n.d.	homogeneously closed	n.d.	n.d.	n.d.
Adpgk	homogeneously closed	divergent	n.d.	homogeneously open	homogeneously open	homogeneously open	homogeneously open	divergent	homogeneously open
Adprh	homogeneously closed	n.d.	homogeneously closed	divergent	divergent	homogeneously open	homogeneously closed	divergent	n.d.
Adprhl1	n.d.	n.d.	homogeneously closed	n.d.	n.d.	n.d.	n.d.	n.d.	n.d.
Adprhl2	homogeneously closed	n.d.	divergent	divergent	homogeneously open	n.d.	homogeneously open	n.d.	homogeneously open
Adprm	n.d.	divergent	divergent	n.d.	divergent	n.d.	n.d.	homogeneously open	n.d.
Adra1d	homogeneously closed	homogeneously closed	n.d.	n.d.	n.d.	divergent	divergent	n.d.	n.d.
Adra2a	homogeneously closed	n.d.	n.d.	n.d.	n.d.	n.d.	homogeneously open	divergent	homogeneously open
Adra2b	homogeneously closed	n.d.	divergent	n.d.	divergent	divergent	n.d.	n.d.	n.d.
Adra2c	n.d.	n.d.	n.d.	n.d.	n.d.	homogeneously closed	homogeneously closed	n.d.	n.d.
Adrb1	homogeneously closed	n.d.	n.d.	homogeneously closed	n.d.	n.d.	n.d.	n.d.	n.d.
Adrb2	n.d.	divergent	homogeneously closed	divergent	divergent	divergent	homogeneously open	n.d.	homogeneously open
Adrb3	n.d.	n.d.	n.d.	n.d.	n.d.	homogeneously closed	n.d.	n.d.	n.d.
Adrbk1	n.d.	homogeneously closed	n.d.	n.d.	divergent	n.d.	n.d.	n.d.	divergent
Adrbk2	n.d.	n.d.	homogeneously closed	homogeneously closed	homogeneously closed	homogeneously closed	homogeneously closed	homogeneously closed	divergent
Adrm1	homogeneously closed	divergent	divergent	divergent	homogeneously open	homogeneously open	homogeneously open	homogeneously open	homogeneously open
Adsl	n.d.	divergent	n.d.	homogeneously open	divergent	homogeneously open	n.d.	divergent	n.d.
Adss	n.d.	homogeneously open	divergent	homogeneously open	divergent	n.d.	n.d.	homogeneously open	divergent
Adssl1	homogeneously closed	n.d.	homogeneously closed	divergent	homogeneously closed	divergent	n.d.	n.d.	divergent
Aebp1	n.d.	homogeneously closed	n.d.	n.d.	homogeneously closed	n.d.	homogeneously closed	n.d.	n.d.
Aebp2	n.d.	n.d.	divergent	divergent	divergent	divergent	homogeneously open	n.d.	n.d.
Aen	homogeneously closed	homogeneously open	divergent	n.d.	homogeneously open	homogeneously open	homogeneously open	n.d.	n.d.
Aes	n.d.	n.d.	n.d.	divergent	divergent	divergent	n.d.	n.d.	divergent
Afap1	n.d.	homogeneously open	n.d.	n.d.	homogeneously open	homogeneously open	n.d.	n.d.	n.d.
Afap1l1	n.d.	homogeneously closed	homogeneously closed	n.d.	n.d.	n.d.	n.d.	homogeneously closed	divergent
Afap1l2	n.d.	n.d.	n.d.	n.d.	n.d.	n.d.	divergent	divergent	n.d.
Aff1	homogeneously closed	n.d.	n.d.	n.d.	homogeneously open	n.d.	n.d.	n.d.	n.d.
Aff2	n.d.	n.d.	homogeneously closed	n.d.	n.d.	n.d.	n.d.	n.d.	n.d.
Aff3	homogeneously closed	n.d.	n.d.	n.d.	divergent	divergent	divergent	n.d.	n.d.
Aff4	n.d.	n.d.	n.d.	divergent	divergent	homogeneously open	divergent	divergent	homogeneously open
Afg3l1	n.d.	divergent	homogeneously closed	n.d.	divergent	divergent	n.d.	divergent	n.d.
Afg3l2	homogeneously closed	divergent	divergent	divergent	homogeneously open	homogeneously open	n.d.	homogeneously open	homogeneously open
Afmid	homogeneously closed	homogeneously closed	n.d.	n.d.	n.d.	n.d.	n.d.	n.d.	n.d.
Aftph	n.d.	divergent	n.d.	divergent	n.d.	homogeneously open	n.d.	homogeneously open	homogeneously open
Aga	n.d.	n.d.	n.d.	divergent	n.d.	n.d.	n.d.	n.d.	n.d.
Agap1	homogeneously closed	n.d.	n.d.	n.d.	homogeneously open	n.d.	n.d.	n.d.	divergent
Agap3	n.d.	n.d.	n.d.	divergent	divergent	n.d.	divergent	n.d.	divergent
Agbl1	n.d.	homogeneously closed	n.d.	homogeneously closed	homogeneously closed	homogeneously closed	homogeneously closed	n.d.	n.d.
Agbl2	n.d.	n.d.	n.d.	n.d.	n.d.	n.d.	homogeneously closed	n.d.	n.d.
Agbl3	homogeneously closed	n.d.	divergent	divergent	n.d.	n.d.	divergent	n.d.	divergent
Agbl4	n.d.	n.d.	n.d.	n.d.	n.d.	n.d.	n.d.	homogeneously closed	n.d.
Agbl5	n.d.	n.d.	n.d.	n.d.	n.d.	n.d.	divergent	n.d.	divergent
Ager	n.d.	homogeneously closed	homogeneously closed	homogeneously closed	homogeneously closed	homogeneously closed	homogeneously closed	homogeneously closed	homogeneously closed
Agfg1	homogeneously closed	n.d.	divergent	n.d.	divergent	n.d.	homogeneously open	n.d.	n.d.
Agfg2	n.d.	n.d.	homogeneously open	homogeneously open	homogeneously open	homogeneously open	n.d.	n.d.	n.d.
Aggf1	n.d.	n.d.	n.d.	homogeneously open	divergent	n.d.	n.d.	n.d.	n.d.
Agk	n.d.	n.d.	divergent	divergent	n.d.	n.d.	n.d.	divergent	n.d.
Agl	n.d.	homogeneously open	divergent	homogeneously open	divergent	divergent	n.d.	n.d.	n.d.
Agmat	n.d.	n.d.	homogeneously closed	n.d.	homogeneously closed	homogeneously closed	homogeneously closed	homogeneously closed	homogeneously closed
Ago2	n.d.	n.d.	divergent	n.d.	n.d.	divergent	n.d.	n.d.	divergent
Ago3	homogeneously closed	homogeneously closed	divergent	divergent	n.d.	divergent	divergent	divergent	homogeneously open
Ago4	n.d.	n.d.	homogeneously closed	homogeneously closed	n.d.	n.d.	n.d.	n.d.	divergent
Agpat1	n.d.	homogeneously closed	homogeneously closed	n.d.	divergent	n.d.	divergent	divergent	homogeneously open
Agpat2	n.d.	n.d.	n.d.	divergent	divergent	homogeneously open	divergent	n.d.	divergent
Agpat4	homogeneously closed	n.d.	n.d.	n.d.	homogeneously closed	n.d.	n.d.	n.d.	n.d.
Agpat5	homogeneously closed	divergent	n.d.	divergent	divergent	homogeneously open	homogeneously open	divergent	n.d.
Agpat6	n.d.	divergent	n.d.	divergent	divergent	homogeneously open	divergent	n.d.	homogeneously open
Agpat9	homogeneously closed	n.d.	n.d.	n.d.	divergent	n.d.	n.d.	divergent	n.d.
Agps	n.d.	homogeneously closed	n.d.	n.d.	divergent	homogeneously open	n.d.	divergent	homogeneously open
Agr2	n.d.	homogeneously closed	n.d.	n.d.	homogeneously closed	n.d.	n.d.	n.d.	n.d.
Agrn	n.d.	n.d.	homogeneously open	n.d.	divergent	n.d.	divergent	n.d.	n.d.
Agt	n.d.	homogeneously closed	homogeneously closed	homogeneously closed	homogeneously closed	homogeneously closed	n.d.	divergent	homogeneously closed
Agtpbp1	homogeneously closed	n.d.	n.d.	divergent	n.d.	n.d.	n.d.	divergent	n.d.
Agtr1a	n.d.	homogeneously closed	n.d.	n.d.	divergent	n.d.	divergent	n.d.	divergent
Agtr1b	homogeneously closed	n.d.	n.d.	n.d.	divergent	n.d.	n.d.	homogeneously closed	n.d.
Agtrap	n.d.	divergent	divergent	divergent	homogeneously open	divergent	homogeneously open	n.d.	homogeneously open
Agxt	homogeneously closed	homogeneously closed	homogeneously closed	homogeneously closed	homogeneously closed	homogeneously closed	homogeneously closed	homogeneously closed	n.d.
Agxt2	n.d.	homogeneously closed	n.d.	n.d.	n.d.	n.d.	n.d.	n.d.	n.d.
Ahctf1	n.d.	divergent	divergent	n.d.	homogeneously open	n.d.	homogeneously open	divergent	n.d.
Ahcy	homogeneously closed	n.d.	n.d.	n.d.	homogeneously open	n.d.	divergent	n.d.	n.d.
Ahcyl1	homogeneously closed	n.d.	divergent	homogeneously open	divergent	homogeneously open	homogeneously open	divergent	n.d.
Ahcyl2	n.d.	n.d.	n.d.	n.d.	divergent	n.d.	n.d.	divergent	n.d.
Ahdc1	n.d.	divergent	n.d.	divergent	homogeneously open	homogeneously open	homogeneously open	n.d.	homogeneously open
Ahi1	homogeneously closed	divergent	divergent	n.d.	homogeneously open	n.d.	n.d.	n.d.	n.d.
Ahnak	n.d.	n.d.	n.d.	n.d.	n.d.	divergent	divergent	n.d.	n.d.
Ahr	n.d.	divergent	n.d.	divergent	n.d.	n.d.	n.d.	n.d.	homogeneously open
Ahrr	n.d.	homogeneously closed	homogeneously closed	n.d.	divergent	divergent	n.d.	n.d.	n.d.
Ahsa1	n.d.	n.d.	divergent	n.d.	divergent	n.d.	n.d.	divergent	homogeneously open
Ahsa2	n.d.	n.d.	divergent	divergent	divergent	n.d.	n.d.	divergent	n.d.
Ahsg	n.d.	n.d.	n.d.	n.d.	homogeneously closed	homogeneously closed	homogeneously closed	homogeneously closed	n.d.
Aicda	n.d.	homogeneously closed	homogeneously closed	homogeneously closed	homogeneously closed	homogeneously closed	n.d.	n.d.	n.d.
Aif1	n.d.	homogeneously closed	n.d.	homogeneously closed	homogeneously closed	n.d.	homogeneously closed	homogeneously closed	n.d.
Aif1l	homogeneously closed	n.d.	homogeneously closed	n.d.	n.d.	n.d.	n.d.	n.d.	divergent
Aifm1	n.d.	n.d.	divergent	n.d.	n.d.	n.d.	n.d.	n.d.	n.d.
Aifm2	n.d.	n.d.	homogeneously closed	n.d.	n.d.	n.d.	n.d.	n.d.	homogeneously open
Aifm3	n.d.	homogeneously closed	homogeneously closed	n.d.	n.d.	n.d.	homogeneously open	n.d.	n.d.
Aig1	n.d.	homogeneously closed	homogeneously closed	n.d.	n.d.	divergent	n.d.	n.d.	homogeneously open
Aim1	n.d.	n.d.	n.d.	n.d.	divergent	n.d.	n.d.	n.d.	n.d.
Aim1l	n.d.	n.d.	homogeneously closed	n.d.	n.d.	n.d.	n.d.	n.d.	n.d.
Aimp1	n.d.	n.d.	divergent	n.d.	n.d.	n.d.	n.d.	n.d.	n.d.
Aimp2	homogeneously closed	homogeneously open	divergent	homogeneously open	n.d.	homogeneously open	n.d.	homogeneously open	n.d.
Aip	n.d.	divergent	divergent	n.d.	n.d.	n.d.	n.d.	n.d.	homogeneously open
Aipl1	n.d.	homogeneously closed	homogeneously closed	n.d.	n.d.	n.d.	homogeneously closed	n.d.	n.d.
Aire	n.d.	divergent	n.d.	n.d.	divergent	homogeneously open	divergent	n.d.	n.d.
Airn	n.d.	homogeneously closed	divergent	n.d.	n.d.	n.d.	divergent	n.d.	n.d.
Ajap1	n.d.	n.d.	n.d.	n.d.	n.d.	divergent	n.d.	homogeneously closed	homogeneously open
Ajuba	homogeneously closed	n.d.	n.d.	n.d.	divergent	homogeneously closed	n.d.	n.d.	homogeneously open
Ak1	n.d.	homogeneously closed	homogeneously closed	homogeneously closed	n.d.	homogeneously closed	homogeneously closed	n.d.	n.d.
Ak2	n.d.	n.d.	divergent	homogeneously open	n.d.	homogeneously open	n.d.	divergent	homogeneously open
Ak3	n.d.	n.d.	homogeneously closed	n.d.	n.d.	divergent	homogeneously open	n.d.	divergent
Ak4	n.d.	n.d.	n.d.	divergent	divergent	divergent	divergent	n.d.	n.d.
Ak5	homogeneously closed	n.d.	n.d.	n.d.	n.d.	divergent	divergent	homogeneously closed	divergent
Ak6	homogeneously closed	n.d.	divergent	divergent	homogeneously open	divergent	n.d.	divergent	n.d.
Ak7	n.d.	n.d.	divergent	homogeneously open	n.d.	homogeneously open	n.d.	homogeneously open	homogeneously open
Ak8	n.d.	homogeneously closed	homogeneously closed	n.d.	n.d.	divergent	n.d.	homogeneously closed	n.d.
Akap1	homogeneously closed	n.d.	n.d.	n.d.	homogeneously open	homogeneously open	n.d.	divergent	n.d.
Akap10	homogeneously closed	n.d.	n.d.	divergent	divergent	divergent	divergent	divergent	homogeneously open
Akap11	homogeneously closed	divergent	divergent	divergent	n.d.	divergent	n.d.	n.d.	divergent
Akap12	n.d.	n.d.	n.d.	homogeneously closed	n.d.	n.d.	n.d.	n.d.	n.d.
Akap13	divergent	divergent	divergent	homogeneously open	homogeneously open	homogeneously open	n.d.	divergent	n.d.
Akap17b	n.d.	n.d.	n.d.	n.d.	homogeneously open	n.d.	n.d.	n.d.	n.d.
Akap2	homogeneously closed	homogeneously closed	homogeneously closed	homogeneously closed	n.d.	homogeneously closed	n.d.	n.d.	n.d.
Akap5	n.d.	divergent	homogeneously closed	n.d.	n.d.	divergent	n.d.	n.d.	homogeneously open
Akap8	n.d.	homogeneously open	divergent	divergent	divergent	n.d.	n.d.	n.d.	n.d.
Akap8l	homogeneously closed	homogeneously open	divergent	homogeneously open	homogeneously open	homogeneously open	homogeneously open	divergent	n.d.
Akap9	homogeneously closed	homogeneously closed	n.d.	n.d.	divergent	divergent	n.d.	n.d.	divergent
Akip1	n.d.	homogeneously open	homogeneously open	divergent	homogeneously open	n.d.	homogeneously open	homogeneously open	homogeneously open
Akirin1	homogeneously closed	n.d.	divergent	homogeneously open	homogeneously open	homogeneously open	homogeneously open	divergent	n.d.
Akirin2	n.d.	n.d.	divergent	homogeneously open	n.d.	divergent	homogeneously open	n.d.	homogeneously open
Akna	n.d.	n.d.	n.d.	n.d.	homogeneously closed	homogeneously closed	homogeneously closed	homogeneously closed	n.d.
Akp3	n.d.	homogeneously closed	homogeneously closed	homogeneously closed	homogeneously closed	n.d.	n.d.	homogeneously closed	homogeneously closed
Akr1a1	n.d.	homogeneously open	n.d.	n.d.	divergent	n.d.	n.d.	n.d.	n.d.
Akr1b10	homogeneously closed	n.d.	n.d.	n.d.	n.d.	homogeneously closed	n.d.	homogeneously closed	divergent
Akr1b3	n.d.	divergent	divergent	divergent	divergent	divergent	divergent	divergent	n.d.
Akr1b7	homogeneously closed	n.d.	n.d.	n.d.	n.d.	n.d.	n.d.	n.d.	n.d.
Akr7a5	homogeneously closed	n.d.	divergent	divergent	homogeneously open	divergent	divergent	divergent	homogeneously open
Akt1	n.d.	n.d.	n.d.	divergent	divergent	divergent	divergent	n.d.	divergent
Akt1s1	n.d.	n.d.	divergent	n.d.	homogeneously open	homogeneously open	homogeneously open	n.d.	n.d.
Aktip	homogeneously closed	n.d.	divergent	homogeneously open	divergent	n.d.	homogeneously open	homogeneously open	homogeneously open
Alad	homogeneously closed	n.d.	n.d.	divergent	divergent	n.d.	divergent	homogeneously open	divergent
Alas1	divergent	divergent	n.d.	n.d.	n.d.	divergent	divergent	n.d.	homogeneously open
Alcam	homogeneously closed	n.d.	n.d.	n.d.	n.d.	n.d.	homogeneously open	divergent	n.d.
Aldh16a1	n.d.	divergent	divergent	n.d.	homogeneously open	n.d.	n.d.	n.d.	n.d.
Aldh18a1	homogeneously closed	n.d.	n.d.	divergent	n.d.	n.d.	homogeneously open	divergent	n.d.
Aldh1a2	n.d.	n.d.	n.d.	n.d.	n.d.	n.d.	n.d.	n.d.	homogeneously open
Aldh1a3	divergent	n.d.	homogeneously closed	n.d.	n.d.	n.d.	divergent	n.d.	divergent
Aldh1a7	n.d.	homogeneously closed	n.d.	n.d.	n.d.	n.d.	n.d.	n.d.	n.d.
Aldh1b1	n.d.	n.d.	n.d.	n.d.	divergent	homogeneously open	n.d.	n.d.	homogeneously open
Aldh1l1	n.d.	divergent	n.d.	divergent	divergent	n.d.	n.d.	divergent	homogeneously open
Aldh1l2	homogeneously closed	divergent	n.d.	divergent	n.d.	homogeneously open	n.d.	n.d.	divergent
Aldh2	n.d.	n.d.	n.d.	n.d.	divergent	n.d.	n.d.	n.d.	n.d.
Aldh3a1	n.d.	n.d.	n.d.	homogeneously closed	n.d.	homogeneously closed	n.d.	homogeneously closed	n.d.
Aldh3a2	n.d.	n.d.	n.d.	n.d.	n.d.	homogeneously open	homogeneously open	divergent	homogeneously open
Aldh3b1	n.d.	n.d.	homogeneously closed	homogeneously closed	n.d.	n.d.	homogeneously closed	divergent	n.d.
Aldh3b2	n.d.	n.d.	homogeneously closed	homogeneously closed	divergent	divergent	divergent	n.d.	n.d.
Aldh3b3	homogeneously closed	homogeneously closed	homogeneously closed	homogeneously closed	homogeneously closed	homogeneously closed	homogeneously closed	homogeneously closed	homogeneously closed
Aldh5a1	homogeneously closed	homogeneously closed	n.d.	n.d.	homogeneously closed	n.d.	n.d.	homogeneously closed	n.d.
Aldh6a1	n.d.	homogeneously open	homogeneously open	homogeneously open	homogeneously open	homogeneously open	homogeneously open	homogeneously open	homogeneously open
Aldh7a1	homogeneously closed	divergent	divergent	n.d.	homogeneously open	n.d.	n.d.	homogeneously open	homogeneously open
Aldh9a1	n.d.	divergent	homogeneously open	n.d.	divergent	homogeneously open	n.d.	n.d.	n.d.
Aldoa	n.d.	homogeneously closed	homogeneously closed	homogeneously closed	n.d.	n.d.	n.d.	n.d.	n.d.
Aldoart1	n.d.	n.d.	homogeneously closed	n.d.	n.d.	n.d.	n.d.	n.d.	n.d.
Aldoart2	n.d.	homogeneously closed	n.d.	homogeneously closed	homogeneously closed	homogeneously closed	homogeneously closed	homogeneously closed	homogeneously closed
Aldoc	n.d.	homogeneously closed	divergent	divergent	divergent	n.d.	homogeneously open	n.d.	n.d.
Alg1	n.d.	divergent	n.d.	divergent	n.d.	divergent	homogeneously open	n.d.	homogeneously open
Alg11	n.d.	divergent	divergent	homogeneously open	homogeneously open	n.d.	homogeneously open	n.d.	n.d.
Alg12	n.d.	n.d.	n.d.	n.d.	divergent	n.d.	homogeneously open	divergent	homogeneously open
Alg13	n.d.	n.d.	n.d.	n.d.	divergent	n.d.	n.d.	n.d.	n.d.
Alg14	n.d.	divergent	divergent	n.d.	homogeneously open	homogeneously open	n.d.	divergent	n.d.
Alg2	n.d.	divergent	n.d.	n.d.	n.d.	n.d.	n.d.	homogeneously open	n.d.
Alg3	n.d.	n.d.	n.d.	n.d.	divergent	n.d.	n.d.	n.d.	n.d.
Alg5	n.d.	n.d.	n.d.	divergent	divergent	homogeneously open	divergent	divergent	homogeneously open
Alg6	n.d.	divergent	n.d.	divergent	divergent	n.d.	n.d.	divergent	homogeneously open
Alg8	n.d.	n.d.	n.d.	divergent	n.d.	n.d.	n.d.	n.d.	n.d.
Alg9	n.d.	n.d.	homogeneously closed	n.d.	n.d.	n.d.	homogeneously open	homogeneously open	n.d.
Alk	homogeneously closed	n.d.	n.d.	n.d.	n.d.	n.d.	n.d.	n.d.	n.d.
Alkbh1	homogeneously closed	n.d.	divergent	divergent	divergent	n.d.	homogeneously open	n.d.	homogeneously open
Alkbh2	homogeneously closed	divergent	n.d.	divergent	divergent	divergent	n.d.	n.d.	divergent
Alkbh3	homogeneously closed	n.d.	n.d.	divergent	divergent	n.d.	homogeneously open	divergent	homogeneously open
Alkbh4	n.d.	homogeneously closed	n.d.	n.d.	n.d.	n.d.	n.d.	n.d.	n.d.
Alkbh5	n.d.	n.d.	n.d.	n.d.	divergent	n.d.	homogeneously open	divergent	homogeneously open
Alkbh6	n.d.	homogeneously open	homogeneously open	n.d.	n.d.	n.d.	homogeneously open	homogeneously open	homogeneously open
Alkbh7	n.d.	divergent	homogeneously open	n.d.	homogeneously open	homogeneously open	divergent	divergent	n.d.
Alms1	n.d.	n.d.	n.d.	homogeneously open	n.d.	homogeneously open	n.d.	n.d.	n.d.
Alox12	n.d.	n.d.	homogeneously closed	n.d.	n.d.	divergent	n.d.	n.d.	n.d.
Alox12b	n.d.	homogeneously closed	n.d.	homogeneously closed	homogeneously closed	n.d.	homogeneously closed	n.d.	homogeneously closed
Alox12e	n.d.	homogeneously closed	n.d.	n.d.	n.d.	homogeneously closed	homogeneously closed	homogeneously closed	n.d.
Alox15	n.d.	n.d.	homogeneously closed	homogeneously closed	homogeneously closed	divergent	n.d.	n.d.	n.d.
Alox5	homogeneously closed	divergent	homogeneously closed	homogeneously closed	divergent	n.d.	divergent	n.d.	n.d.
Alox8	n.d.	homogeneously closed	n.d.	homogeneously closed	homogeneously closed	homogeneously closed	homogeneously closed	homogeneously closed	homogeneously closed
Aloxe3	n.d.	homogeneously closed	n.d.	homogeneously closed	n.d.	homogeneously closed	homogeneously closed	homogeneously closed	n.d.
Alpi	homogeneously closed	homogeneously closed	homogeneously closed	homogeneously closed	homogeneously closed	n.d.	homogeneously closed	homogeneously closed	n.d.
Alpk2	homogeneously closed	homogeneously closed	homogeneously closed	n.d.	n.d.	n.d.	homogeneously closed	n.d.	n.d.
Alpk3	n.d.	n.d.	homogeneously closed	n.d.	n.d.	n.d.	n.d.	n.d.	n.d.
Alpl	n.d.	n.d.	n.d.	n.d.	divergent	n.d.	divergent	n.d.	homogeneously open
Alppl2	n.d.	homogeneously open	homogeneously open	n.d.	homogeneously open	homogeneously open	n.d.	homogeneously closed	n.d.
Als2	homogeneously closed	n.d.	n.d.	homogeneously open	homogeneously open	n.d.	n.d.	n.d.	homogeneously open
Als2cl	homogeneously closed	divergent	homogeneously closed	homogeneously closed	n.d.	homogeneously closed	n.d.	n.d.	n.d.
Als2cr11	homogeneously closed	n.d.	homogeneously closed	divergent	n.d.	n.d.	divergent	n.d.	n.d.
Alx1	n.d.	n.d.	homogeneously closed	n.d.	n.d.	n.d.	n.d.	n.d.	n.d.
Alx3	n.d.	homogeneously closed	homogeneously closed	n.d.	n.d.	homogeneously closed	homogeneously closed	n.d.	n.d.
Alyref	n.d.	n.d.	n.d.	homogeneously open	n.d.	n.d.	n.d.	divergent	homogeneously open
Amacr	n.d.	homogeneously open	n.d.	n.d.	n.d.	n.d.	homogeneously open	n.d.	homogeneously open
Ambp	n.d.	homogeneously closed	homogeneously closed	homogeneously closed	homogeneously closed	n.d.	homogeneously closed	n.d.	n.d.
Ambra1	n.d.	n.d.	n.d.	divergent	homogeneously open	n.d.	homogeneously open	divergent	n.d.
Amd1	n.d.	homogeneously closed	divergent	divergent	homogeneously open	n.d.	homogeneously open	divergent	homogeneously open
Amd2	n.d.	homogeneously closed	divergent	divergent	homogeneously open	n.d.	homogeneously open	divergent	homogeneously open
Amdhd1	homogeneously closed	n.d.	homogeneously closed	n.d.	n.d.	n.d.	n.d.	divergent	n.d.
Amdhd2	n.d.	n.d.	n.d.	n.d.	divergent	divergent	n.d.	homogeneously open	n.d.
Amer2	homogeneously closed	homogeneously closed	homogeneously closed	divergent	n.d.	n.d.	divergent	n.d.	homogeneously open
Amer3	homogeneously closed	homogeneously closed	n.d.	divergent	n.d.	divergent	homogeneously open	divergent	homogeneously open
Amfr	homogeneously closed	n.d.	n.d.	n.d.	divergent	divergent	n.d.	n.d.	homogeneously open
Amh	homogeneously closed	homogeneously closed	homogeneously closed	homogeneously closed	n.d.	n.d.	homogeneously closed	homogeneously closed	n.d.
Amhr2	n.d.	n.d.	n.d.	homogeneously closed	n.d.	homogeneously closed	homogeneously closed	homogeneously closed	n.d.
Amigo1	n.d.	homogeneously closed	homogeneously closed	n.d.	divergent	n.d.	n.d.	homogeneously closed	n.d.
Amigo2	homogeneously closed	homogeneously closed	homogeneously closed	homogeneously closed	n.d.	homogeneously closed	n.d.	n.d.	divergent
Amigo3	n.d.	homogeneously closed	n.d.	n.d.	n.d.	n.d.	homogeneously open	n.d.	n.d.
Ammecr1	homogeneously closed	n.d.	n.d.	n.d.	n.d.	n.d.	n.d.	n.d.	n.d.
Ammecr1l	n.d.	n.d.	homogeneously closed	n.d.	divergent	n.d.	n.d.	n.d.	n.d.
Amn	homogeneously closed	n.d.	n.d.	n.d.	n.d.	n.d.	homogeneously closed	n.d.	homogeneously closed
Amn1	n.d.	divergent	divergent	homogeneously open	homogeneously open	n.d.	homogeneously open	divergent	homogeneously open
Amotl1	homogeneously closed	n.d.	n.d.	n.d.	n.d.	n.d.	n.d.	n.d.	n.d.
Amotl2	homogeneously closed	homogeneously closed	n.d.	divergent	n.d.	homogeneously open	divergent	n.d.	homogeneously open
Ampd2	n.d.	divergent	divergent	divergent	n.d.	n.d.	n.d.	homogeneously open	homogeneously open
Ampd3	n.d.	n.d.	n.d.	n.d.	homogeneously closed	homogeneously closed	n.d.	n.d.	n.d.
Amph	n.d.	homogeneously closed	n.d.	n.d.	n.d.	divergent	divergent	n.d.	homogeneously open
Amt	homogeneously closed	n.d.	n.d.	n.d.	homogeneously open	divergent	homogeneously open	divergent	n.d.
Amz1	n.d.	homogeneously closed	homogeneously closed	homogeneously closed	homogeneously closed	n.d.	homogeneously closed	homogeneously closed	n.d.
Amz2	n.d.	n.d.	homogeneously open	n.d.	homogeneously open	homogeneously open	homogeneously open	homogeneously open	n.d.
Anapc1	n.d.	homogeneously open	n.d.	n.d.	n.d.	n.d.	n.d.	homogeneously open	n.d.
Anapc10	n.d.	n.d.	divergent	homogeneously open	divergent	n.d.	divergent	divergent	homogeneously open
Anapc11	n.d.	n.d.	n.d.	homogeneously open	n.d.	n.d.	n.d.	divergent	homogeneously open
Anapc13	homogeneously closed	divergent	divergent	divergent	divergent	n.d.	homogeneously open	divergent	homogeneously open
Anapc16	n.d.	divergent	divergent	divergent	homogeneously open	homogeneously open	n.d.	homogeneously open	homogeneously open
Anapc2	n.d.	divergent	divergent	homogeneously open	homogeneously open	homogeneously open	homogeneously open	homogeneously open	n.d.
Anapc4	homogeneously closed	n.d.	divergent	homogeneously open	homogeneously open	n.d.	divergent	n.d.	n.d.
Anapc5	homogeneously closed	n.d.	divergent	n.d.	n.d.	divergent	divergent	n.d.	n.d.
Anapc7	homogeneously closed	homogeneously closed	n.d.	divergent	divergent	divergent	homogeneously open	divergent	n.d.
Angel1	n.d.	homogeneously open	divergent	divergent	homogeneously open	divergent	n.d.	divergent	n.d.
Angpt2	n.d.	n.d.	n.d.	n.d.	homogeneously closed	homogeneously closed	n.d.	n.d.	n.d.
Angpt4	n.d.	homogeneously closed	homogeneously closed	homogeneously closed	homogeneously closed	homogeneously closed	n.d.	homogeneously closed	n.d.
Angptl2	n.d.	homogeneously closed	homogeneously closed	n.d.	divergent	homogeneously closed	divergent	n.d.	homogeneously open
Angptl4	n.d.	n.d.	n.d.	n.d.	n.d.	n.d.	n.d.	n.d.	divergent
Angptl6	homogeneously closed	n.d.	homogeneously closed	homogeneously closed	homogeneously closed	homogeneously closed	homogeneously closed	homogeneously closed	homogeneously closed
Angptl7	n.d.	homogeneously closed	homogeneously closed	homogeneously closed	n.d.	n.d.	homogeneously closed	n.d.	homogeneously closed
Ank	n.d.	homogeneously closed	n.d.	n.d.	n.d.	n.d.	n.d.	n.d.	n.d.
Ank1	homogeneously closed	homogeneously closed	n.d.	n.d.	n.d.	n.d.	n.d.	n.d.	n.d.
Ank2	n.d.	homogeneously closed	n.d.	n.d.	n.d.	n.d.	n.d.	n.d.	n.d.
Ank3	n.d.	homogeneously closed	n.d.	n.d.	n.d.	n.d.	n.d.	n.d.	n.d.
Ankar	n.d.	homogeneously closed	n.d.	n.d.	homogeneously closed	n.d.	homogeneously closed	n.d.	n.d.
Ankdd1b	n.d.	homogeneously closed	n.d.	homogeneously closed	n.d.	n.d.	homogeneously closed	homogeneously closed	n.d.
Ankef1	homogeneously closed	divergent	homogeneously closed	n.d.	n.d.	n.d.	homogeneously closed	n.d.	n.d.
Ankfn1	n.d.	n.d.	n.d.	n.d.	n.d.	n.d.	n.d.	homogeneously closed	n.d.
Ankfy1	homogeneously closed	homogeneously open	homogeneously open	n.d.	homogeneously open	homogeneously open	homogeneously open	n.d.	n.d.
Ankhd1	n.d.	divergent	homogeneously open	n.d.	homogeneously open	n.d.	homogeneously open	divergent	n.d.
Ankib1	n.d.	n.d.	n.d.	divergent	divergent	n.d.	n.d.	n.d.	n.d.
Ankk1	homogeneously closed	homogeneously closed	homogeneously closed	homogeneously closed	homogeneously closed	n.d.	n.d.	homogeneously closed	n.d.
Ankle1	n.d.	homogeneously closed	divergent	n.d.	homogeneously open	n.d.	n.d.	homogeneously open	homogeneously open
Ankle2	homogeneously closed	divergent	n.d.	homogeneously open	divergent	homogeneously open	homogeneously open	n.d.	n.d.
Ankmy1	n.d.	divergent	divergent	n.d.	homogeneously open	homogeneously open	n.d.	n.d.	n.d.
Ankmy2	homogeneously closed	n.d.	n.d.	n.d.	divergent	n.d.	n.d.	n.d.	n.d.
Ankra2	n.d.	divergent	divergent	n.d.	homogeneously open	homogeneously open	homogeneously open	divergent	n.d.
Ankrd1	n.d.	homogeneously closed	homogeneously closed	n.d.	n.d.	homogeneously closed	homogeneously closed	homogeneously closed	homogeneously closed
Ankrd10	n.d.	divergent	divergent	homogeneously open	homogeneously open	homogeneously open	homogeneously open	homogeneously open	homogeneously open
Ankrd11	n.d.	n.d.	divergent	homogeneously open	homogeneously open	homogeneously open	homogeneously open	homogeneously open	homogeneously open
Ankrd12	n.d.	n.d.	divergent	divergent	homogeneously open	divergent	homogeneously open	divergent	homogeneously open
Ankrd13b	homogeneously closed	n.d.	n.d.	n.d.	n.d.	n.d.	n.d.	n.d.	n.d.
Ankrd13c	homogeneously closed	n.d.	n.d.	n.d.	n.d.	n.d.	homogeneously open	divergent	homogeneously open
Ankrd13d	n.d.	divergent	n.d.	divergent	divergent	divergent	homogeneously open	n.d.	n.d.
Ankrd16	n.d.	n.d.	divergent	homogeneously open	homogeneously open	homogeneously open	homogeneously open	divergent	divergent
Ankrd17	homogeneously closed	n.d.	n.d.	n.d.	homogeneously open	n.d.	n.d.	divergent	n.d.
Ankrd2	n.d.	n.d.	homogeneously closed	homogeneously closed	n.d.	homogeneously closed	n.d.	n.d.	n.d.
Ankrd23	n.d.	homogeneously closed	n.d.	homogeneously closed	homogeneously closed	n.d.	homogeneously closed	homogeneously closed	n.d.
Ankrd24	n.d.	n.d.	n.d.	n.d.	n.d.	n.d.	n.d.	n.d.	homogeneously open
Ankrd26	homogeneously closed	n.d.	divergent	n.d.	n.d.	divergent	n.d.	divergent	n.d.
Ankrd27	n.d.	divergent	divergent	divergent	homogeneously open	homogeneously open	homogeneously open	homogeneously open	homogeneously open
Ankrd28	n.d.	n.d.	n.d.	n.d.	homogeneously open	n.d.	n.d.	n.d.	n.d.
Ankrd29	homogeneously closed	n.d.	homogeneously closed	homogeneously closed	homogeneously closed	homogeneously closed	n.d.	n.d.	n.d.
Ankrd32	n.d.	n.d.	n.d.	divergent	homogeneously open	n.d.	n.d.	n.d.	homogeneously open
Ankrd33	n.d.	homogeneously closed	homogeneously closed	homogeneously closed	n.d.	homogeneously closed	homogeneously closed	n.d.	homogeneously closed
Ankrd33b	n.d.	divergent	n.d.	n.d.	n.d.	n.d.	n.d.	n.d.	n.d.
Ankrd34a	n.d.	n.d.	homogeneously closed	n.d.	homogeneously closed	n.d.	homogeneously closed	n.d.	n.d.
Ankrd34b	n.d.	n.d.	n.d.	divergent	n.d.	homogeneously open	divergent	divergent	n.d.
Ankrd34c	n.d.	homogeneously closed	homogeneously closed	homogeneously closed	homogeneously closed	n.d.	n.d.	n.d.	n.d.
Ankrd35	n.d.	n.d.	n.d.	n.d.	homogeneously open	n.d.	divergent	homogeneously open	n.d.
Ankrd36	n.d.	n.d.	homogeneously closed	n.d.	n.d.	divergent	divergent	n.d.	n.d.
Ankrd37	n.d.	homogeneously closed	n.d.	divergent	n.d.	n.d.	homogeneously open	divergent	homogeneously open
Ankrd39	n.d.	n.d.	divergent	homogeneously open	homogeneously open	homogeneously open	homogeneously open	divergent	homogeneously open
Ankrd40	n.d.	n.d.	n.d.	homogeneously open	homogeneously open	homogeneously open	homogeneously open	divergent	n.d.
Ankrd42	n.d.	divergent	divergent	n.d.	homogeneously open	homogeneously open	n.d.	homogeneously open	n.d.
Ankrd44	homogeneously closed	divergent	n.d.	n.d.	divergent	divergent	divergent	n.d.	homogeneously open
Ankrd46	n.d.	divergent	divergent	divergent	divergent	n.d.	n.d.	divergent	n.d.
Ankrd50	n.d.	homogeneously open	homogeneously open	n.d.	divergent	n.d.	homogeneously open	n.d.	homogeneously open
Ankrd52	homogeneously closed	divergent	n.d.	divergent	n.d.	divergent	n.d.	divergent	homogeneously open
Ankrd53	n.d.	n.d.	n.d.	homogeneously closed	n.d.	homogeneously closed	n.d.	homogeneously closed	n.d.
Ankrd54	n.d.	divergent	divergent	divergent	n.d.	n.d.	n.d.	n.d.	n.d.
Ankrd55	n.d.	homogeneously closed	homogeneously closed	n.d.	n.d.	n.d.	n.d.	n.d.	n.d.
Ankrd6	homogeneously closed	divergent	n.d.	divergent	divergent	divergent	homogeneously open	divergent	homogeneously open
Ankrd61	n.d.	n.d.	n.d.	n.d.	n.d.	homogeneously closed	n.d.	n.d.	n.d.
Ankrd63	homogeneously closed	homogeneously closed	n.d.	n.d.	n.d.	n.d.	homogeneously closed	n.d.	n.d.
Ankrd66	n.d.	n.d.	homogeneously closed	n.d.	n.d.	n.d.	n.d.	n.d.	n.d.
Ankrd9	homogeneously closed	n.d.	n.d.	divergent	divergent	homogeneously open	divergent	homogeneously open	n.d.
Anks1	n.d.	divergent	divergent	n.d.	n.d.	n.d.	n.d.	divergent	n.d.
Anks3	n.d.	n.d.	divergent	divergent	homogeneously open	homogeneously open	divergent	n.d.	homogeneously open
Anks4b	n.d.	homogeneously closed	n.d.	homogeneously closed	n.d.	homogeneously closed	homogeneously closed	n.d.	n.d.
Anks6	divergent	n.d.	n.d.	divergent	n.d.	n.d.	homogeneously closed	homogeneously closed	n.d.
Ankzf1	n.d.	homogeneously open	homogeneously open	homogeneously open	homogeneously open	homogeneously open	homogeneously open	homogeneously open	homogeneously open
Anln	homogeneously closed	divergent	divergent	homogeneously open	homogeneously open	homogeneously open	n.d.	divergent	n.d.
Ano1	n.d.	homogeneously closed	homogeneously closed	homogeneously closed	homogeneously closed	homogeneously closed	homogeneously closed	homogeneously closed	n.d.
Ano10	n.d.	homogeneously open	divergent	homogeneously open	homogeneously open	n.d.	homogeneously open	divergent	n.d.
Ano2	n.d.	n.d.	n.d.	n.d.	divergent	divergent	homogeneously closed	homogeneously closed	homogeneously closed
Ano3	n.d.	homogeneously closed	homogeneously closed	n.d.	n.d.	n.d.	homogeneously closed	homogeneously closed	n.d.
Ano4	n.d.	n.d.	homogeneously closed	homogeneously closed	homogeneously closed	n.d.	homogeneously closed	n.d.	n.d.
Ano5	n.d.	n.d.	homogeneously closed	homogeneously closed	n.d.	n.d.	homogeneously closed	n.d.	n.d.
Ano6	homogeneously closed	n.d.	n.d.	n.d.	divergent	n.d.	homogeneously open	homogeneously open	homogeneously open
Ano7	n.d.	n.d.	homogeneously closed	homogeneously closed	homogeneously closed	homogeneously closed	n.d.	homogeneously closed	n.d.
Ano8	n.d.	homogeneously closed	n.d.	n.d.	divergent	n.d.	n.d.	n.d.	homogeneously open
Ano9	n.d.	homogeneously closed	homogeneously closed	divergent	divergent	n.d.	n.d.	divergent	homogeneously open
Anp32a	n.d.	n.d.	divergent	homogeneously open	homogeneously open	n.d.	homogeneously open	divergent	n.d.
Anp32b	homogeneously closed	n.d.	n.d.	homogeneously open	divergent	n.d.	divergent	divergent	homogeneously open
Anpep	n.d.	homogeneously closed	homogeneously closed	homogeneously closed	n.d.	homogeneously closed	homogeneously closed	n.d.	divergent
Antxr1	n.d.	n.d.	homogeneously closed	n.d.	n.d.	n.d.	n.d.	n.d.	n.d.
Antxr2	n.d.	divergent	homogeneously closed	n.d.	n.d.	n.d.	homogeneously closed	n.d.	n.d.
Antxrl	n.d.	homogeneously closed	n.d.	homogeneously closed	n.d.	homogeneously closed	homogeneously closed	n.d.	n.d.
Anxa11	homogeneously closed	divergent	divergent	n.d.	n.d.	n.d.	homogeneously open	n.d.	n.d.
Anxa2	n.d.	n.d.	n.d.	homogeneously open	divergent	n.d.	n.d.	divergent	n.d.
Anxa4	homogeneously closed	n.d.	n.d.	n.d.	divergent	homogeneously open	homogeneously open	divergent	divergent
Anxa5	homogeneously closed	homogeneously open	divergent	homogeneously open	divergent	homogeneously open	n.d.	divergent	n.d.
Anxa6	homogeneously closed	divergent	divergent	n.d.	divergent	n.d.	homogeneously open	divergent	n.d.
Anxa7	n.d.	n.d.	divergent	divergent	n.d.	n.d.	n.d.	n.d.	n.d.
Anxa8	n.d.	homogeneously closed	n.d.	n.d.	n.d.	n.d.	homogeneously closed	n.d.	n.d.
Anxa9	n.d.	homogeneously closed	homogeneously closed	homogeneously closed	homogeneously closed	n.d.	n.d.	n.d.	n.d.
Aoc1	n.d.	n.d.	homogeneously closed	n.d.	homogeneously closed	homogeneously closed	n.d.	n.d.	homogeneously closed
Aoc2	n.d.	homogeneously closed	homogeneously closed	homogeneously closed	homogeneously closed	homogeneously closed	homogeneously closed	homogeneously closed	homogeneously closed
Aox1	n.d.	divergent	homogeneously closed	n.d.	homogeneously open	n.d.	homogeneously open	divergent	n.d.
Aox2	n.d.	n.d.	homogeneously closed	homogeneously closed	homogeneously closed	n.d.	n.d.	homogeneously closed	n.d.
Aox3	n.d.	n.d.	homogeneously closed	n.d.	n.d.	n.d.	n.d.	n.d.	n.d.
Ap1ar	n.d.	n.d.	divergent	n.d.	divergent	n.d.	divergent	n.d.	n.d.
Ap1b1	n.d.	n.d.	n.d.	n.d.	n.d.	homogeneously open	divergent	divergent	divergent
Ap1g1	n.d.	n.d.	divergent	homogeneously open	divergent	homogeneously open	homogeneously open	n.d.	homogeneously open
Ap1g2	n.d.	homogeneously closed	homogeneously closed	n.d.	n.d.	divergent	n.d.	divergent	n.d.
Ap1m1	homogeneously closed	n.d.	divergent	homogeneously open	homogeneously open	n.d.	n.d.	divergent	homogeneously open
Ap1m2	n.d.	divergent	n.d.	n.d.	divergent	homogeneously open	n.d.	divergent	homogeneously closed
Ap1s1	n.d.	n.d.	divergent	homogeneously open	homogeneously open	n.d.	n.d.	homogeneously open	homogeneously open
Ap1s2	n.d.	n.d.	n.d.	homogeneously open	n.d.	divergent	divergent	n.d.	n.d.
Ap1s3	n.d.	n.d.	n.d.	divergent	divergent	homogeneously open	n.d.	n.d.	n.d.
Ap2a1	homogeneously closed	divergent	divergent	homogeneously open	homogeneously open	homogeneously open	homogeneously open	homogeneously open	homogeneously open
Ap2a2	n.d.	n.d.	divergent	divergent	homogeneously open	homogeneously open	n.d.	homogeneously open	n.d.
Ap2b1	n.d.	n.d.	divergent	n.d.	homogeneously open	n.d.	n.d.	n.d.	n.d.
Ap2m1	n.d.	homogeneously open	divergent	n.d.	n.d.	homogeneously open	n.d.	n.d.	n.d.
Ap2s1	n.d.	n.d.	n.d.	n.d.	homogeneously open	n.d.	n.d.	n.d.	n.d.
Ap3b1	homogeneously closed	homogeneously closed	n.d.	n.d.	divergent	divergent	divergent	divergent	homogeneously open
Ap3b2	homogeneously closed	n.d.	n.d.	divergent	n.d.	n.d.	divergent	n.d.	n.d.
Ap3d1	n.d.	divergent	divergent	homogeneously open	homogeneously open	homogeneously open	homogeneously open	homogeneously open	homogeneously open
Ap3m1	n.d.	divergent	divergent	divergent	homogeneously open	homogeneously open	homogeneously open	divergent	n.d.
Ap3m2	n.d.	n.d.	homogeneously open	homogeneously open	homogeneously open	n.d.	n.d.	n.d.	n.d.
Ap3s1	n.d.	n.d.	n.d.	divergent	divergent	divergent	n.d.	divergent	homogeneously open
Ap3s2	n.d.	n.d.	n.d.	divergent	divergent	homogeneously open	homogeneously open	n.d.	homogeneously open
Ap4b1	homogeneously closed	n.d.	n.d.	homogeneously open	divergent	divergent	n.d.	n.d.	n.d.
Ap4e1	n.d.	n.d.	n.d.	n.d.	n.d.	divergent	homogeneously open	n.d.	n.d.
Ap4m1	n.d.	divergent	homogeneously open	n.d.	homogeneously open	n.d.	homogeneously open	n.d.	n.d.
Ap4s1	n.d.	n.d.	n.d.	n.d.	n.d.	n.d.	n.d.	divergent	n.d.
Ap5b1	homogeneously closed	n.d.	n.d.	divergent	divergent	n.d.	divergent	divergent	divergent
Ap5m1	homogeneously closed	n.d.	n.d.	n.d.	n.d.	n.d.	n.d.	n.d.	n.d.
Ap5s1	homogeneously closed	homogeneously open	n.d.	n.d.	homogeneously open	n.d.	n.d.	n.d.	n.d.
Ap5z1	homogeneously closed	divergent	divergent	homogeneously open	divergent	divergent	n.d.	homogeneously open	homogeneously open
Apaf1	divergent	n.d.	divergent	homogeneously open	homogeneously open	homogeneously open	n.d.	homogeneously open	n.d.
Apba1	n.d.	n.d.	n.d.	n.d.	n.d.	n.d.	divergent	n.d.	homogeneously open
Apba2	n.d.	n.d.	divergent	n.d.	n.d.	homogeneously open	n.d.	n.d.	divergent
Apba3	n.d.	divergent	n.d.	n.d.	homogeneously open	homogeneously open	n.d.	n.d.	n.d.
Apbb1ip	n.d.	homogeneously open	n.d.	n.d.	divergent	n.d.	homogeneously closed	homogeneously closed	homogeneously closed
Apbb2	homogeneously closed	n.d.	n.d.	n.d.	divergent	homogeneously open	n.d.	n.d.	n.d.
Apbb3	n.d.	divergent	n.d.	divergent	homogeneously open	n.d.	divergent	n.d.	n.d.
Apc	n.d.	n.d.	divergent	divergent	homogeneously open	n.d.	n.d.	n.d.	homogeneously open
Apc2	n.d.	homogeneously closed	homogeneously closed	n.d.	n.d.	homogeneously closed	homogeneously closed	n.d.	homogeneously closed
Apcdd1	n.d.	n.d.	divergent	n.d.	homogeneously open	n.d.	divergent	n.d.	homogeneously open
Apeh	homogeneously closed	n.d.	divergent	divergent	homogeneously open	homogeneously open	divergent	divergent	homogeneously open
Apex1	homogeneously closed	n.d.	divergent	divergent	homogeneously open	n.d.	homogeneously open	divergent	homogeneously open
Apex2	n.d.	n.d.	n.d.	n.d.	n.d.	n.d.	n.d.	divergent	n.d.
Aph1a	n.d.	homogeneously open	homogeneously open	n.d.	n.d.	n.d.	homogeneously open	n.d.	homogeneously open
Aph1b	n.d.	divergent	divergent	divergent	homogeneously open	n.d.	homogeneously open	homogeneously open	homogeneously open
Aph1c	homogeneously closed	n.d.	homogeneously open	homogeneously open	homogeneously open	n.d.	homogeneously open	homogeneously open	homogeneously open
Api5	n.d.	divergent	divergent	divergent	homogeneously open	n.d.	n.d.	n.d.	n.d.
Apip	n.d.	homogeneously open	divergent	n.d.	homogeneously open	n.d.	divergent	n.d.	homogeneously open
Apitd1	n.d.	homogeneously closed	n.d.	n.d.	n.d.	n.d.	n.d.	divergent	n.d.
Aplf	n.d.	divergent	homogeneously open	homogeneously open	homogeneously open	homogeneously open	n.d.	n.d.	homogeneously open
Aplnr	n.d.	homogeneously closed	homogeneously closed	n.d.	n.d.	homogeneously closed	n.d.	homogeneously closed	n.d.
Aplp1	n.d.	homogeneously closed	n.d.	divergent	homogeneously open	n.d.	homogeneously open	n.d.	homogeneously open
Aplp2	homogeneously closed	n.d.	divergent	homogeneously open	homogeneously open	homogeneously open	homogeneously open	homogeneously open	homogeneously open
Apmap	n.d.	homogeneously open	divergent	homogeneously open	homogeneously open	n.d.	homogeneously open	n.d.	n.d.
Apoa1	homogeneously closed	homogeneously closed	homogeneously closed	homogeneously closed	homogeneously closed	homogeneously closed	n.d.	n.d.	n.d.
Apoa1bp	homogeneously closed	homogeneously closed	divergent	divergent	divergent	homogeneously open	n.d.	n.d.	homogeneously open
Apoa4	homogeneously closed	homogeneously closed	homogeneously closed	homogeneously closed	n.d.	homogeneously closed	homogeneously closed	homogeneously closed	n.d.
Apoa5	homogeneously closed	homogeneously closed	homogeneously closed	homogeneously closed	homogeneously closed	n.d.	homogeneously closed	homogeneously closed	n.d.
Apob	homogeneously closed	homogeneously closed	homogeneously closed	n.d.	homogeneously closed	n.d.	homogeneously closed	homogeneously closed	n.d.
Apobec1	homogeneously closed	homogeneously closed	n.d.	n.d.	homogeneously closed	n.d.	n.d.	n.d.	n.d.
Apobec2	n.d.	n.d.	homogeneously closed	n.d.	n.d.	n.d.	n.d.	homogeneously closed	n.d.
Apobec3	n.d.	n.d.	homogeneously closed	n.d.	n.d.	homogeneously closed	homogeneously closed	homogeneously closed	n.d.
Apobr	n.d.	n.d.	homogeneously closed	n.d.	homogeneously closed	homogeneously closed	homogeneously closed	homogeneously closed	n.d.
Apoc2	n.d.	n.d.	homogeneously closed	homogeneously closed	homogeneously closed	homogeneously closed	homogeneously closed	homogeneously closed	n.d.
Apoc3	homogeneously closed	homogeneously closed	homogeneously closed	homogeneously closed	n.d.	homogeneously closed	homogeneously closed	homogeneously closed	homogeneously closed
Apoc4	n.d.	n.d.	n.d.	n.d.	n.d.	n.d.	n.d.	homogeneously closed	n.d.
Apoc4-apoc2	n.d.	n.d.	n.d.	n.d.	n.d.	n.d.	n.d.	homogeneously closed	n.d.
Apoe	n.d.	n.d.	n.d.	n.d.	n.d.	n.d.	n.d.	homogeneously closed	n.d.
Apof	n.d.	n.d.	n.d.	homogeneously closed	n.d.	n.d.	n.d.	homogeneously closed	homogeneously closed
Apol10a	n.d.	n.d.	n.d.	n.d.	homogeneously closed	n.d.	n.d.	n.d.	n.d.
Apol11a	n.d.	homogeneously closed	n.d.	n.d.	n.d.	n.d.	homogeneously closed	n.d.	n.d.
Apol11b	n.d.	n.d.	n.d.	n.d.	homogeneously closed	n.d.	n.d.	n.d.	n.d.
Apol6	n.d.	homogeneously closed	homogeneously closed	homogeneously closed	homogeneously closed	homogeneously closed	homogeneously closed	n.d.	homogeneously closed
Apol7a	n.d.	n.d.	homogeneously closed	homogeneously closed	n.d.	n.d.	homogeneously closed	n.d.	n.d.
Apol7c	homogeneously closed	n.d.	n.d.	n.d.	homogeneously closed	n.d.	n.d.	n.d.	n.d.
Apol7d	n.d.	homogeneously closed	n.d.	n.d.	n.d.	n.d.	n.d.	n.d.	n.d.
Apol8	n.d.	homogeneously closed	n.d.	homogeneously closed	homogeneously closed	n.d.	n.d.	homogeneously closed	n.d.
Apom	n.d.	homogeneously closed	n.d.	homogeneously closed	n.d.	n.d.	n.d.	n.d.	n.d.
Apoo	homogeneously closed	n.d.	n.d.	n.d.	n.d.	n.d.	n.d.	n.d.	n.d.
Apoo-ps	homogeneously closed	n.d.	n.d.	n.d.	n.d.	n.d.	n.d.	n.d.	n.d.
Apopt1	homogeneously closed	n.d.	n.d.	divergent	divergent	divergent	divergent	divergent	n.d.
App	n.d.	divergent	n.d.	homogeneously open	n.d.	divergent	divergent	homogeneously closed	homogeneously open
Appbp2	homogeneously closed	divergent	n.d.	homogeneously open	homogeneously open	homogeneously open	homogeneously open	n.d.	homogeneously open
Appbp2os	homogeneously closed	divergent	n.d.	homogeneously open	homogeneously open	homogeneously open	homogeneously open	n.d.	homogeneously open
Appl1	n.d.	n.d.	divergent	divergent	n.d.	divergent	homogeneously open	homogeneously open	homogeneously open
Appl2	n.d.	n.d.	homogeneously closed	homogeneously closed	divergent	divergent	homogeneously open	divergent	homogeneously open
Aprt	n.d.	n.d.	divergent	n.d.	homogeneously open	n.d.	n.d.	n.d.	homogeneously open
Aptx	n.d.	n.d.	homogeneously open	homogeneously open	homogeneously open	homogeneously open	divergent	n.d.	n.d.
Aqp1	homogeneously closed	n.d.	homogeneously closed	homogeneously closed	homogeneously closed	n.d.	homogeneously closed	homogeneously closed	homogeneously closed
Aqp11	homogeneously closed	divergent	n.d.	n.d.	n.d.	n.d.	n.d.	homogeneously closed	homogeneously open
Aqp12	n.d.	homogeneously closed	homogeneously closed	homogeneously closed	n.d.	n.d.	homogeneously closed	homogeneously closed	n.d.
Aqp2	homogeneously closed	homogeneously closed	homogeneously closed	homogeneously closed	homogeneously closed	homogeneously closed	homogeneously closed	n.d.	homogeneously closed
Aqp3	homogeneously closed	n.d.	n.d.	homogeneously closed	n.d.	divergent	divergent	divergent	homogeneously open
Aqp5	homogeneously closed	n.d.	n.d.	n.d.	n.d.	homogeneously closed	n.d.	n.d.	divergent
Aqp6	n.d.	homogeneously closed	homogeneously closed	homogeneously closed	homogeneously closed	divergent	n.d.	homogeneously closed	n.d.
Aqp7	n.d.	n.d.	homogeneously closed	homogeneously closed	homogeneously closed	homogeneously closed	n.d.	homogeneously closed	homogeneously closed
Aqp8	n.d.	n.d.	n.d.	n.d.	n.d.	homogeneously closed	n.d.	n.d.	n.d.
Aqr	n.d.	homogeneously closed	n.d.	divergent	homogeneously open	n.d.	divergent	homogeneously open	n.d.
Ar	n.d.	n.d.	homogeneously closed	n.d.	n.d.	n.d.	n.d.	n.d.	n.d.
Araf	n.d.	n.d.	n.d.	n.d.	n.d.	n.d.	n.d.	homogeneously open	n.d.
Arap1	homogeneously closed	divergent	n.d.	homogeneously open	divergent	homogeneously open	divergent	n.d.	homogeneously open
Arap2	homogeneously closed	n.d.	n.d.	divergent	divergent	n.d.	divergent	n.d.	divergent
Arap3	n.d.	n.d.	n.d.	n.d.	n.d.	homogeneously closed	n.d.	n.d.	n.d.
Arc	homogeneously closed	homogeneously closed	homogeneously closed	divergent	n.d.	homogeneously closed	n.d.	n.d.	homogeneously open
Arcn1	n.d.	n.d.	divergent	n.d.	n.d.	n.d.	n.d.	homogeneously open	n.d.
Areg	n.d.	homogeneously closed	homogeneously closed	n.d.	n.d.	n.d.	n.d.	homogeneously closed	n.d.
Arel1	n.d.	n.d.	divergent	n.d.	n.d.	n.d.	n.d.	n.d.	n.d.
Arf1	homogeneously closed	divergent	divergent	homogeneously open	homogeneously open	homogeneously open	homogeneously open	homogeneously open	homogeneously open
Arf2	n.d.	divergent	homogeneously open	homogeneously open	homogeneously open	n.d.	n.d.	n.d.	homogeneously open
Arf3	n.d.	n.d.	divergent	divergent	divergent	homogeneously open	homogeneously open	divergent	homogeneously open
Arf4	n.d.	n.d.	divergent	homogeneously open	homogeneously open	homogeneously open	n.d.	divergent	homogeneously open
Arf5	n.d.	n.d.	n.d.	n.d.	n.d.	n.d.	divergent	divergent	n.d.
Arf6	homogeneously closed	divergent	divergent	divergent	divergent	homogeneously open	homogeneously open	divergent	homogeneously open
Arfgap1	n.d.	n.d.	divergent	divergent	divergent	n.d.	homogeneously open	divergent	n.d.
Arfgap2	homogeneously closed	homogeneously open	homogeneously open	homogeneously open	homogeneously open	n.d.	homogeneously open	homogeneously open	homogeneously open
Arfgap3	n.d.	n.d.	homogeneously closed	n.d.	divergent	n.d.	n.d.	n.d.	n.d.
Arfgef1	homogeneously closed	n.d.	n.d.	n.d.	n.d.	n.d.	divergent	divergent	n.d.
Arfgef2	homogeneously closed	homogeneously closed	divergent	homogeneously open	homogeneously open	homogeneously open	homogeneously open	divergent	homogeneously open
Arfgef3	homogeneously closed	divergent	homogeneously closed	divergent	n.d.	n.d.	divergent	divergent	n.d.
Arfip1	homogeneously closed	divergent	n.d.	homogeneously open	homogeneously open	homogeneously open	homogeneously open	divergent	n.d.
Arfip2	n.d.	divergent	homogeneously open	homogeneously open	homogeneously open	n.d.	homogeneously open	homogeneously open	n.d.
Arfrp1	n.d.	n.d.	n.d.	divergent	divergent	n.d.	n.d.	n.d.	n.d.
Arg2	n.d.	divergent	divergent	divergent	divergent	homogeneously open	n.d.	n.d.	homogeneously open
Arglu1	n.d.	divergent	divergent	n.d.	homogeneously open	n.d.	homogeneously open	n.d.	homogeneously open
Arhgap1	n.d.	n.d.	divergent	homogeneously open	homogeneously open	n.d.	homogeneously open	n.d.	n.d.
Arhgap10	n.d.	divergent	n.d.	n.d.	divergent	n.d.	homogeneously open	n.d.	divergent
Arhgap11a	n.d.	homogeneously closed	n.d.	n.d.	n.d.	homogeneously open	divergent	n.d.	n.d.
Arhgap12	homogeneously closed	divergent	divergent	homogeneously open	homogeneously open	homogeneously open	homogeneously open	n.d.	homogeneously open
Arhgap17	n.d.	homogeneously open	divergent	homogeneously open	homogeneously open	n.d.	homogeneously open	divergent	homogeneously open
Arhgap18	homogeneously closed	n.d.	homogeneously closed	n.d.	homogeneously open	n.d.	n.d.	n.d.	n.d.
Arhgap19	n.d.	n.d.	n.d.	divergent	n.d.	n.d.	n.d.	n.d.	n.d.
Arhgap20	homogeneously closed	divergent	n.d.	divergent	divergent	n.d.	n.d.	n.d.	divergent
Arhgap20os	n.d.	homogeneously closed	n.d.	n.d.	n.d.	n.d.	n.d.	n.d.	n.d.
Arhgap22	homogeneously closed	n.d.	n.d.	n.d.	homogeneously closed	n.d.	n.d.	n.d.	n.d.
Arhgap23	n.d.	homogeneously closed	n.d.	divergent	divergent	homogeneously open	divergent	divergent	homogeneously open
Arhgap24	n.d.	homogeneously closed	homogeneously closed	n.d.	n.d.	homogeneously closed	homogeneously closed	n.d.	divergent
Arhgap26	n.d.	divergent	divergent	homogeneously open	divergent	n.d.	divergent	n.d.	homogeneously open
Arhgap27	n.d.	n.d.	n.d.	divergent	homogeneously closed	n.d.	n.d.	n.d.	n.d.
Arhgap27os3	n.d.	homogeneously closed	homogeneously closed	homogeneously closed	homogeneously closed	homogeneously closed	homogeneously closed	n.d.	divergent
Arhgap28	n.d.	homogeneously open	divergent	n.d.	homogeneously open	n.d.	n.d.	n.d.	homogeneously open
Arhgap29	n.d.	n.d.	n.d.	homogeneously open	n.d.	n.d.	n.d.	n.d.	divergent
Arhgap30	n.d.	homogeneously closed	homogeneously closed	n.d.	homogeneously closed	homogeneously closed	n.d.	n.d.	n.d.
Arhgap31	n.d.	n.d.	homogeneously closed	n.d.	n.d.	n.d.	n.d.	divergent	n.d.
Arhgap32	n.d.	n.d.	n.d.	n.d.	homogeneously closed	homogeneously closed	homogeneously closed	n.d.	n.d.
Arhgap33	n.d.	n.d.	homogeneously open	homogeneously open	homogeneously open	divergent	divergent	n.d.	homogeneously open
Arhgap33os	n.d.	n.d.	homogeneously closed	n.d.	n.d.	n.d.	n.d.	divergent	n.d.
Arhgap35	homogeneously closed	n.d.	divergent	n.d.	n.d.	n.d.	n.d.	n.d.	homogeneously open
Arhgap36	n.d.	n.d.	n.d.	n.d.	n.d.	n.d.	n.d.	homogeneously closed	n.d.
Arhgap39	n.d.	divergent	divergent	n.d.	homogeneously open	n.d.	divergent	divergent	n.d.
Arhgap4	n.d.	homogeneously closed	n.d.	n.d.	n.d.	n.d.	n.d.	n.d.	n.d.
Arhgap40	n.d.	n.d.	homogeneously closed	homogeneously closed	homogeneously closed	homogeneously closed	n.d.	n.d.	n.d.
Arhgap42	homogeneously closed	homogeneously closed	n.d.	n.d.	divergent	homogeneously closed	n.d.	divergent	n.d.
Arhgap44	n.d.	n.d.	n.d.	n.d.	n.d.	n.d.	n.d.	homogeneously closed	n.d.
Arhgap8	n.d.	n.d.	homogeneously closed	divergent	divergent	homogeneously open	divergent	divergent	n.d.
Arhgap9	n.d.	homogeneously closed	homogeneously closed	n.d.	n.d.	n.d.	n.d.	n.d.	n.d.
Arhgdia	n.d.	n.d.	n.d.	divergent	divergent	divergent	divergent	n.d.	divergent
Arhgdig	n.d.	homogeneously closed	n.d.	n.d.	n.d.	n.d.	divergent	n.d.	n.d.
Arhgef1	n.d.	n.d.	n.d.	n.d.	n.d.	n.d.	n.d.	divergent	n.d.
Arhgef10	homogeneously closed	homogeneously closed	n.d.	n.d.	homogeneously open	n.d.	n.d.	homogeneously open	homogeneously open
Arhgef10l	n.d.	homogeneously closed	homogeneously closed	homogeneously closed	homogeneously closed	homogeneously closed	homogeneously closed	homogeneously closed	homogeneously closed
Arhgef12	homogeneously closed	n.d.	n.d.	n.d.	divergent	n.d.	n.d.	n.d.	divergent
Arhgef15	n.d.	homogeneously closed	homogeneously closed	n.d.	n.d.	n.d.	homogeneously closed	n.d.	n.d.
Arhgef16	homogeneously closed	divergent	n.d.	homogeneously open	divergent	divergent	n.d.	n.d.	n.d.
Arhgef17	n.d.	n.d.	n.d.	n.d.	divergent	n.d.	n.d.	n.d.	n.d.
Arhgef18	n.d.	divergent	n.d.	divergent	homogeneously open	n.d.	homogeneously open	n.d.	homogeneously open
Arhgef19	n.d.	homogeneously closed	homogeneously closed	homogeneously closed	homogeneously closed	n.d.	homogeneously closed	homogeneously closed	homogeneously closed
Arhgef2	n.d.	n.d.	homogeneously closed	n.d.	homogeneously closed	n.d.	n.d.	homogeneously closed	n.d.
Arhgef25	n.d.	homogeneously closed	n.d.	n.d.	homogeneously closed	homogeneously closed	n.d.	homogeneously closed	homogeneously closed
Arhgef26	n.d.	n.d.	n.d.	n.d.	homogeneously open	n.d.	n.d.	n.d.	n.d.
Arhgef28	n.d.	n.d.	homogeneously closed	n.d.	n.d.	homogeneously closed	n.d.	n.d.	n.d.
Arhgef3	n.d.	homogeneously closed	homogeneously closed	homogeneously closed	homogeneously closed	divergent	homogeneously closed	homogeneously closed	n.d.
Arhgef37	n.d.	divergent	n.d.	n.d.	n.d.	homogeneously closed	n.d.	homogeneously closed	n.d.
Arhgef38	homogeneously closed	homogeneously closed	homogeneously closed	homogeneously closed	n.d.	n.d.	n.d.	homogeneously closed	n.d.
Arhgef39	n.d.	divergent	homogeneously open	n.d.	n.d.	homogeneously open	homogeneously open	n.d.	n.d.
Arhgef4	n.d.	divergent	n.d.	divergent	divergent	n.d.	divergent	n.d.	homogeneously open
Arhgef40	homogeneously closed	divergent	n.d.	n.d.	homogeneously closed	n.d.	n.d.	homogeneously closed	divergent
Arhgef5	n.d.	homogeneously closed	n.d.	divergent	n.d.	divergent	n.d.	n.d.	n.d.
Arhgef7	homogeneously closed	n.d.	n.d.	n.d.	n.d.	n.d.	n.d.	n.d.	divergent
Arid1b	homogeneously closed	homogeneously closed	n.d.	n.d.	divergent	n.d.	divergent	n.d.	divergent
Arid2	n.d.	n.d.	n.d.	n.d.	divergent	n.d.	n.d.	n.d.	n.d.
Arid3a	n.d.	divergent	n.d.	n.d.	divergent	n.d.	n.d.	divergent	n.d.
Arid3b	homogeneously closed	n.d.	homogeneously closed	n.d.	n.d.	n.d.	homogeneously closed	homogeneously closed	n.d.
Arid3c	n.d.	homogeneously closed	n.d.	divergent	n.d.	n.d.	homogeneously closed	n.d.	divergent
Arid4a	n.d.	n.d.	homogeneously open	homogeneously open	homogeneously open	homogeneously open	homogeneously open	homogeneously open	n.d.
Arid4b	n.d.	n.d.	divergent	n.d.	homogeneously open	homogeneously open	n.d.	n.d.	homogeneously open
Arid5a	n.d.	n.d.	n.d.	n.d.	homogeneously open	n.d.	n.d.	homogeneously open	n.d.
Arih1	homogeneously closed	n.d.	n.d.	n.d.	homogeneously open	divergent	n.d.	divergent	divergent
Arih2	homogeneously closed	n.d.	n.d.	n.d.	divergent	homogeneously open	n.d.	n.d.	homogeneously open
Arl1	n.d.	n.d.	homogeneously closed	n.d.	n.d.	n.d.	n.d.	n.d.	homogeneously open
Arl10	n.d.	homogeneously closed	n.d.	n.d.	n.d.	divergent	n.d.	n.d.	homogeneously open
Arl11	n.d.	homogeneously closed	homogeneously closed	homogeneously closed	n.d.	homogeneously closed	homogeneously closed	n.d.	n.d.
Arl13b	homogeneously closed	divergent	homogeneously open	divergent	homogeneously open	n.d.	homogeneously open	n.d.	n.d.
Arl14	n.d.	n.d.	n.d.	homogeneously closed	n.d.	n.d.	homogeneously closed	n.d.	n.d.
Arl14ep	n.d.	n.d.	n.d.	n.d.	divergent	n.d.	n.d.	n.d.	n.d.
Arl14epl	homogeneously closed	n.d.	n.d.	n.d.	n.d.	n.d.	n.d.	n.d.	n.d.
Arl15	n.d.	n.d.	divergent	homogeneously open	homogeneously open	homogeneously open	homogeneously open	homogeneously open	n.d.
Arl16	homogeneously closed	homogeneously open	homogeneously open	divergent	homogeneously open	homogeneously open	homogeneously open	homogeneously open	homogeneously open
Arl2	homogeneously closed	n.d.	divergent	homogeneously open	homogeneously open	homogeneously open	n.d.	homogeneously open	n.d.
Arl2bp	n.d.	divergent	divergent	divergent	n.d.	n.d.	n.d.	n.d.	n.d.
Arl3	n.d.	divergent	divergent	divergent	homogeneously open	n.d.	n.d.	divergent	n.d.
Arl4a	n.d.	divergent	n.d.	divergent	divergent	n.d.	divergent	n.d.	homogeneously open
Arl4c	homogeneously closed	homogeneously closed	n.d.	n.d.	divergent	n.d.	n.d.	divergent	homogeneously open
Arl4d	homogeneously closed	homogeneously open	divergent	homogeneously open	homogeneously open	homogeneously open	homogeneously open	n.d.	homogeneously open
Arl5a	homogeneously closed	divergent	divergent	n.d.	n.d.	homogeneously open	homogeneously open	n.d.	homogeneously open
Arl5b	n.d.	n.d.	n.d.	homogeneously open	divergent	n.d.	homogeneously open	divergent	homogeneously open
Arl5c	n.d.	n.d.	n.d.	n.d.	n.d.	homogeneously closed	n.d.	n.d.	n.d.
Arl6	n.d.	n.d.	n.d.	divergent	n.d.	n.d.	n.d.	n.d.	n.d.
Arl6ip1	n.d.	n.d.	homogeneously open	n.d.	homogeneously open	n.d.	n.d.	divergent	n.d.
Arl6ip4	homogeneously closed	n.d.	n.d.	homogeneously open	divergent	divergent	homogeneously open	divergent	n.d.
Arl6ip5	n.d.	n.d.	n.d.	n.d.	homogeneously open	n.d.	homogeneously open	homogeneously open	n.d.
Arl6ip6	n.d.	divergent	divergent	divergent	n.d.	n.d.	n.d.	homogeneously open	homogeneously open
Arl8a	homogeneously closed	n.d.	n.d.	divergent	divergent	n.d.	divergent	divergent	n.d.
Arl8b	n.d.	n.d.	divergent	divergent	divergent	homogeneously open	divergent	n.d.	homogeneously open
Arl9	n.d.	n.d.	n.d.	n.d.	n.d.	n.d.	homogeneously closed	n.d.	n.d.
Armc1	n.d.	n.d.	divergent	n.d.	homogeneously open	n.d.	n.d.	homogeneously open	n.d.
Armc10	n.d.	n.d.	n.d.	n.d.	divergent	homogeneously open	divergent	divergent	n.d.
Armc12	n.d.	homogeneously closed	n.d.	n.d.	n.d.	n.d.	homogeneously closed	n.d.	homogeneously closed
Armc2	n.d.	n.d.	homogeneously closed	n.d.	n.d.	n.d.	n.d.	homogeneously closed	n.d.
Armc3	n.d.	n.d.	n.d.	divergent	homogeneously closed	n.d.	n.d.	n.d.	n.d.
Armc4	n.d.	n.d.	homogeneously closed	homogeneously closed	n.d.	homogeneously closed	homogeneously closed	homogeneously closed	n.d.
Armc5	n.d.	n.d.	n.d.	n.d.	n.d.	homogeneously closed	n.d.	n.d.	n.d.
Armc6	homogeneously closed	n.d.	divergent	homogeneously open	n.d.	n.d.	n.d.	divergent	n.d.
Armc7	homogeneously closed	divergent	homogeneously open	homogeneously open	homogeneously open	homogeneously open	homogeneously open	homogeneously open	homogeneously open
Armc8	divergent	divergent	n.d.	n.d.	divergent	n.d.	n.d.	n.d.	n.d.
Armc9	n.d.	divergent	divergent	homogeneously open	homogeneously open	n.d.	divergent	divergent	n.d.
Armcx1	n.d.	n.d.	n.d.	divergent	n.d.	n.d.	n.d.	n.d.	n.d.
Armcx4	homogeneously closed	n.d.	n.d.	divergent	n.d.	n.d.	n.d.	homogeneously closed	n.d.
Arnt	n.d.	n.d.	divergent	homogeneously open	homogeneously open	n.d.	n.d.	n.d.	n.d.
Arnt2	n.d.	n.d.	homogeneously closed	homogeneously closed	n.d.	n.d.	n.d.	n.d.	divergent
Arntl	n.d.	n.d.	divergent	divergent	n.d.	homogeneously open	n.d.	n.d.	homogeneously open
Arntl2	n.d.	n.d.	n.d.	n.d.	n.d.	homogeneously closed	homogeneously closed	n.d.	n.d.
Arpc1b	n.d.	n.d.	n.d.	divergent	divergent	homogeneously open	homogeneously open	homogeneously open	divergent
Arpc2	homogeneously closed	n.d.	divergent	n.d.	homogeneously open	homogeneously open	n.d.	homogeneously open	n.d.
Arpc3	n.d.	divergent	divergent	n.d.	homogeneously open	homogeneously open	homogeneously open	n.d.	n.d.
Arpc4	n.d.	divergent	n.d.	n.d.	homogeneously open	homogeneously open	homogeneously open	n.d.	homogeneously open
Arpc5	divergent	n.d.	divergent	n.d.	homogeneously open	homogeneously open	divergent	divergent	n.d.
Arpc5l	homogeneously closed	n.d.	divergent	homogeneously open	divergent	homogeneously open	homogeneously open	divergent	homogeneously open
Arpp19	n.d.	n.d.	n.d.	divergent	divergent	n.d.	n.d.	divergent	n.d.
Arrb1	n.d.	homogeneously closed	homogeneously closed	n.d.	divergent	n.d.	n.d.	n.d.	n.d.
Arrb2	homogeneously closed	n.d.	divergent	divergent	divergent	n.d.	n.d.	homogeneously open	n.d.
Arrdc1	n.d.	homogeneously open	divergent	homogeneously open	divergent	homogeneously open	homogeneously open	homogeneously open	homogeneously open
Arrdc2	n.d.	divergent	homogeneously open	homogeneously open	homogeneously open	homogeneously open	n.d.	homogeneously open	homogeneously open
Arrdc4	n.d.	homogeneously closed	homogeneously open	n.d.	homogeneously open	divergent	divergent	n.d.	n.d.
Arrdc5	n.d.	homogeneously closed	n.d.	homogeneously closed	n.d.	homogeneously closed	n.d.	n.d.	homogeneously closed
Arsa	n.d.	n.d.	n.d.	n.d.	homogeneously closed	n.d.	homogeneously closed	n.d.	n.d.
Arsg	n.d.	n.d.	n.d.	n.d.	divergent	homogeneously open	n.d.	divergent	homogeneously open
Arsi	homogeneously closed	homogeneously closed	homogeneously closed	homogeneously closed	n.d.	homogeneously closed	homogeneously closed	n.d.	homogeneously open
Arsj	n.d.	n.d.	homogeneously closed	homogeneously closed	n.d.	n.d.	n.d.	n.d.	n.d.
Arsk	n.d.	n.d.	homogeneously open	n.d.	n.d.	n.d.	n.d.	n.d.	n.d.
Art1	n.d.	homogeneously closed	homogeneously closed	homogeneously closed	homogeneously closed	homogeneously closed	homogeneously closed	n.d.	n.d.
Art3	n.d.	n.d.	homogeneously closed	n.d.	n.d.	homogeneously closed	n.d.	n.d.	n.d.
Art4	n.d.	n.d.	n.d.	n.d.	homogeneously closed	n.d.	homogeneously closed	n.d.	n.d.
Art5	n.d.	homogeneously closed	n.d.	n.d.	n.d.	n.d.	n.d.	n.d.	n.d.
Artn	n.d.	homogeneously closed	n.d.	homogeneously closed	divergent	n.d.	n.d.	n.d.	n.d.
Arv1	n.d.	divergent	divergent	divergent	homogeneously open	n.d.	homogeneously open	divergent	homogeneously open
Arvcf	homogeneously closed	divergent	n.d.	divergent	divergent	divergent	n.d.	divergent	n.d.
Arxes1	n.d.	homogeneously closed	n.d.	homogeneously closed	n.d.	n.d.	n.d.	n.d.	n.d.
Arxes2	n.d.	n.d.	homogeneously closed	n.d.	n.d.	n.d.	n.d.	n.d.	n.d.
As3mt	n.d.	n.d.	homogeneously closed	n.d.	n.d.	n.d.	n.d.	n.d.	n.d.
Asah1	homogeneously closed	n.d.	n.d.	divergent	divergent	divergent	homogeneously open	n.d.	n.d.
Asah2	n.d.	homogeneously closed	n.d.	n.d.	n.d.	n.d.	homogeneously closed	n.d.	n.d.
Asap1	n.d.	homogeneously closed	homogeneously closed	divergent	divergent	n.d.	n.d.	homogeneously closed	divergent
Asap2	divergent	divergent	divergent	divergent	divergent	divergent	homogeneously open	divergent	homogeneously open
Asap3	n.d.	n.d.	divergent	n.d.	divergent	divergent	n.d.	n.d.	homogeneously open
Asb1	homogeneously closed	divergent	n.d.	divergent	divergent	n.d.	homogeneously open	divergent	homogeneously open
Asb10	n.d.	n.d.	homogeneously closed	n.d.	n.d.	n.d.	n.d.	n.d.	n.d.
Asb13	n.d.	divergent	n.d.	n.d.	n.d.	n.d.	divergent	divergent	n.d.
Asb16	n.d.	homogeneously closed	n.d.	n.d.	n.d.	homogeneously closed	homogeneously closed	n.d.	homogeneously closed
Asb17	homogeneously closed	n.d.	n.d.	homogeneously closed	n.d.	n.d.	homogeneously closed	n.d.	n.d.
Asb18	n.d.	homogeneously closed	homogeneously closed	homogeneously closed	homogeneously closed	n.d.	homogeneously closed	n.d.	homogeneously closed
Asb2	n.d.	homogeneously closed	homogeneously closed	homogeneously closed	n.d.	homogeneously closed	homogeneously closed	n.d.	n.d.
Asb3	n.d.	n.d.	divergent	n.d.	n.d.	n.d.	n.d.	n.d.	n.d.
Asb6	homogeneously closed	divergent	n.d.	divergent	homogeneously open	n.d.	homogeneously open	homogeneously open	homogeneously open
Asb7	homogeneously closed	homogeneously open	divergent	homogeneously open	homogeneously open	n.d.	homogeneously open	homogeneously open	homogeneously open
Asb8	homogeneously closed	n.d.	n.d.	homogeneously closed	homogeneously closed	homogeneously closed	homogeneously closed	homogeneously closed	homogeneously closed
Ascc1	n.d.	n.d.	divergent	homogeneously open	homogeneously open	homogeneously open	homogeneously open	n.d.	homogeneously open
Ascc2	homogeneously closed	divergent	n.d.	n.d.	homogeneously open	homogeneously open	n.d.	divergent	n.d.
Ascc3	n.d.	homogeneously open	divergent	n.d.	n.d.	n.d.	n.d.	n.d.	n.d.
Ascl1	n.d.	homogeneously closed	n.d.	n.d.	n.d.	n.d.	n.d.	n.d.	n.d.
Ascl2	n.d.	n.d.	n.d.	n.d.	divergent	n.d.	homogeneously closed	homogeneously closed	n.d.
Ascl4	n.d.	homogeneously closed	n.d.	n.d.	homogeneously open	n.d.	n.d.	homogeneously closed	n.d.
Ascl5	n.d.	n.d.	homogeneously closed	n.d.	n.d.	homogeneously closed	homogeneously closed	homogeneously closed	n.d.
Asf1a	homogeneously closed	divergent	divergent	divergent	homogeneously open	n.d.	homogeneously open	n.d.	n.d.
Asf1b	n.d.	n.d.	homogeneously open	homogeneously open	homogeneously open	homogeneously open	homogeneously open	n.d.	homogeneously open
Asgr1	n.d.	n.d.	homogeneously closed	n.d.	n.d.	homogeneously closed	n.d.	homogeneously closed	n.d.
Asgr2	n.d.	n.d.	homogeneously closed	n.d.	homogeneously closed	homogeneously closed	n.d.	n.d.	n.d.
Asic1	n.d.	n.d.	n.d.	n.d.	divergent	homogeneously closed	divergent	n.d.	homogeneously open
Asic2	n.d.	homogeneously closed	homogeneously closed	homogeneously closed	homogeneously closed	homogeneously closed	n.d.	n.d.	n.d.
Asic3	homogeneously closed	n.d.	homogeneously closed	homogeneously closed	n.d.	homogeneously closed	n.d.	n.d.	n.d.
Asic4	homogeneously closed	homogeneously closed	homogeneously closed	n.d.	n.d.	divergent	divergent	homogeneously closed	n.d.
Asl	n.d.	n.d.	n.d.	homogeneously open	homogeneously open	homogeneously open	n.d.	homogeneously open	homogeneously open
Asna1	n.d.	homogeneously closed	n.d.	n.d.	n.d.	n.d.	n.d.	n.d.	homogeneously open
Asns	divergent	divergent	homogeneously closed	divergent	n.d.	n.d.	n.d.	n.d.	homogeneously open
Asnsd1	n.d.	n.d.	divergent	divergent	divergent	n.d.	n.d.	n.d.	homogeneously open
Aspdh	n.d.	homogeneously closed	homogeneously closed	homogeneously closed	homogeneously closed	homogeneously closed	homogeneously closed	homogeneously closed	homogeneously closed
Asph	n.d.	n.d.	n.d.	n.d.	homogeneously open	n.d.	n.d.	homogeneously open	homogeneously open
Asphd1	n.d.	homogeneously closed	n.d.	n.d.	n.d.	homogeneously closed	n.d.	n.d.	n.d.
Asphd2	homogeneously closed	homogeneously closed	homogeneously closed	n.d.	n.d.	n.d.	n.d.	homogeneously closed	n.d.
Aspm	homogeneously closed	divergent	divergent	n.d.	divergent	n.d.	n.d.	n.d.	n.d.
Asprv1	homogeneously closed	divergent	homogeneously closed	homogeneously closed	n.d.	divergent	divergent	homogeneously closed	n.d.
Aspscr1	homogeneously closed	divergent	divergent	homogeneously open	homogeneously open	n.d.	n.d.	divergent	n.d.
Asrgl1	n.d.	divergent	n.d.	n.d.	divergent	n.d.	homogeneously open	n.d.	n.d.
Ass1	n.d.	divergent	n.d.	divergent	divergent	homogeneously open	divergent	divergent	homogeneously open
Aste1	homogeneously closed	divergent	divergent	homogeneously open	n.d.	n.d.	n.d.	n.d.	n.d.
Astl	n.d.	homogeneously closed	homogeneously closed	homogeneously closed	homogeneously closed	homogeneously closed	homogeneously closed	n.d.	homogeneously closed
Astn2	n.d.	n.d.	n.d.	n.d.	divergent	n.d.	n.d.	n.d.	n.d.
Asun	homogeneously closed	n.d.	divergent	homogeneously open	homogeneously open	homogeneously open	homogeneously open	divergent	n.d.
Asxl1	homogeneously closed	n.d.	n.d.	n.d.	n.d.	n.d.	n.d.	divergent	divergent
Asxl2	n.d.	n.d.	divergent	homogeneously open	homogeneously open	homogeneously open	divergent	homogeneously open	homogeneously open
Asxl3	homogeneously closed	divergent	homogeneously closed	n.d.	n.d.	n.d.	n.d.	divergent	n.d.
Asz1	n.d.	n.d.	n.d.	divergent	n.d.	n.d.	n.d.	n.d.	n.d.
Atad1	n.d.	divergent	divergent	divergent	divergent	n.d.	n.d.	divergent	n.d.
Atad2	n.d.	n.d.	divergent	divergent	homogeneously open	divergent	n.d.	homogeneously open	homogeneously open
Atad2b	n.d.	n.d.	n.d.	divergent	divergent	n.d.	homogeneously open	divergent	homogeneously open
Atad3a	n.d.	divergent	divergent	divergent	n.d.	divergent	homogeneously open	divergent	homogeneously open
Atad3aos	n.d.	divergent	divergent	divergent	n.d.	divergent	homogeneously open	divergent	homogeneously open
Atad5	n.d.	n.d.	divergent	n.d.	n.d.	homogeneously open	n.d.	n.d.	n.d.
Atat1	n.d.	homogeneously closed	divergent	n.d.	n.d.	divergent	n.d.	n.d.	homogeneously open
[truncated: 14,199 more rows]
